# Supplementary material for: Arginine Methyltransferase PRMT7 Deregulates Expression of RUNX1 Target Genes in T-Cell Acute Lymphoblastic Leukemia
Source: Cancers (Basel). 2022 Apr 26;14(9):2169. doi: 10.3390/cancers14092169 (PMC9101393; doi:10.3390/cancers14092169)
Supplement: Supplementary file 1 [file cancers-14-02169-s001.zip]

Archive with 2 entries (2 files):
- cancers-1664799-supplementary figures.pdf
- cancers-1664799-supplementary tables.xlsx
