# Supplementary material for: Arginine Methyltransferase PRMT7 Deregulates Expression of RUNX1 Target Genes in T-Cell Acute Lymphoblastic Leukemia
Source: Cancers (Basel). 2022 Apr 26;14(9):2169. doi: 10.3390/cancers14092169 (PMC9101393; doi:10.3390/cancers14092169)
Supplement: Supplementary file 1 [file cancers-14-02169-s001.zip › cancers-1664799-supplementary tables.xlsx]

## Sheet: Table S1.
Table S1. Results of statistical test from HEMAP analysis where PRMT family gene expressions in T-ALL compared to other cell types, p-values are calculated using Wilcoxon rank sum test.
	PRMT1	PRMT2	PRMT3	CARM1	PRMT5	PRMT6	PRMT7	PRMT8	PRMT9
T-Cell	2.13E-03	2.20E-16	5.52E-03	4.21E-05	2.20E-16	0.5655	2.20E-16	0.087	0.564
T-ALL	1	1	1	1	1	1	1	1	1
TCL	8.72E-04	0.192	0.118	0.007	6.61E-05	8.12E-13	2.20E-16	2.20E-16	2.20E-16
B-Cell	1.15E-04	4.91E-12	4.75E-06	0.020	6.01E-05	3.33E-04	2.20E-16	0.351	0.432
B-ALL	0.110	0.234	0.613	1.11E-07	4.91E-07	0.012	2.20E-16	0.929	2.20E-16
DLBCL	0.853	2.20E-16	3.71E-14	2.20E-16	6.43E-12	2.20E-16	2.20E-16	2.20E-16	2.20E-16
AML	2.20E-16	0.189	2.20E-16	1.62E-04	0.003	0.358	2.20E-16	0.047	0.002
CLL	2.20E-16	0.937	2.20E-16	3.27E-07	2.20E-16	9.92E-07	2.20E-16	0.017	8.60E-07

## Sheet: Table S2.
Table S2. Multivariate and univariate analyses of the event-free survival based on the expression level of PRMT7 in pediatric T-ALL from the TARGET data set.
	MULTIVARIATE					UNIVARIATE
		HR	95% CI	p	HR	95% CI	p
	N
Age (years)
<10	147	1.00 *			1.00 *
≥10	117	0.88	0.43, 1.79	0.72	0.86	0.42, 1.74	0.67
WBC (10⁹/l)
<50	91	1.00 *			1.00 *
≥50	173	1.36	0.60, 3.11	0.46	1.53	0.69, 3.41	0.30
MRD at EOI
<0.1%	172	1.00 *			1.00 *
≥0.1%	92	1.40	0.69, 2.85	0.35	1.30	0.64, 2.64	0.46
PRMT7 expression
≤median a	132	1.00 *			1.00 *
> median a	132	1.77	0.85, 3.68	0.13	1.81	0.89, 3.71	0.10
Cox proportional-hazards regression calculated for known risk factors.
* marks reference groups of each categorical variable.
a median of the PRMT7 expression (Log2(FPKM + 1)) is 3.75.

## Sheet: Table S3.
Table S3. Top differentially regulated peptides (FDR ≤ 0.01) normalized to the median abundances of control using Pearson’s correlation.
Petpide and Methylation site	J-EV_rep1_1	J-EV_rep1_1	J-EV_rep2_1	J-EV_rep2_2	J-EV_rep3_1	J-EV_rep3_2	J-KO3_rep1_1	J-KO3_rep1_2	J-KO3_rep2_1	J-KO3_rep2_2	J-KO3_rep3_1	J-KO3_rep3_2	J-KO5_rep1_1	J-KO5_rep1_2	J-KO5_rep2_1	J-KO5_rep2_2	J-KO5_rep3_1	J-KO5_rep3_2
P11940 [420-436]_1xMethyl [R17(100)]	0	-0.00513953	0.845929	0.0265993	-0.251458	0	0.642198	3.2572	3.11043	1.19498	2.72827	1.0424	2.06563	2.59624	2.65628	1.92675	1.7851	2.75693
P11940 [420-436]_1xMethyl [R13(100)]	0	0	0.848055	0.0265993	-0.251458	-0.034255	0.642198	2.73405	2.91773	1.19498	2.20512	1.0424	2.06563	2.07309	2.13313	1.92675	1.7851	2.23378
P11940 [420-436]_1xMethyl [R]	0	0	0.848055	0.0265993	-0.251458	-0.534307	0.642198	2.3878	2.67791	1.00807	2.20512	0.742685	1.5828	1.73758	1.8272	1.92675	1.7851	2.23378
Q13283 [430-443]_1xMethyl [R6(100)]	-0.25334	0.301042	0	0	0.0552594	-0.318502	0.27676	2.1577	2.07837	0.980489	1.64371	0.879337	1.45243	1.67568	1.74644	1.49321	1.53134	1.46374
O15047 [1191-1201]_1xMethyl [R/K]	0	0	0.77649	0.952216	-0.325787	-0.504541	0.913401	3.53476	3.32206	0.506892	2.30082	0.207499	2.58912	1.83682	2.42625	2.17995	2.76294	2.29239
Q13283 [444-460]_2xMethyl [R4(100); R17(100)]	0	0.446836	-0.267542	0.575231	-0.0575364	0	0.687831	2.7864	2.51596	0.637365	2.44117	0.445644	1.64188	1.68981	2.00309	0.658424	1.90887	1.5389
Q9UN86 [453-463]_1xOxidation [M8];1xMethyl [R5(100)]	-0.466888	0	0.591186	0.174025	0	-0.366695	0.392497	3.1006	3.17978	2.03396	3.50162	3.31088	3.03614	2.31062	2.40851	2.56986	2.20418	1.88325
P11940 [420-436]_2xMethyl [R13(100); R17(100)]	-0.134017	-0.0169441	0	0.357475	0	0.73219	0.783506	2.64875	2.71103	1.94119	3.18126	2.05228	2.16498	2.11188	2.52435	2.15172	2.76588	2.18275
Q9H0D6 [825-858]_3xMethyl [R23(100); R27(100); K34(100)]	-0.0174411	-0.886506	0.223429	0	0.0119079	0	1.02187	2.20282	2.29047	1.19553	2.12167	1.4071	1.51507	2.25918	2.37352	1.54776	1.14573	2.57972
P98179 [46-65]_1xMethyl [R2(100)]	-0.00255232	-0.420803	0	0	0.32072	0.180499	0.246633	2.26296	1.72511	1.3755	1.53843	1.43445	1.27694	1.4575	1.2177	0.74201	1.21962	1.84768
P51610 [1218-1226]_1xMethyl [R2(100)]	0.278275	0	0.0716199	-0.246319	0	-0.706864	0.710303	1.79268	1.48029	0.669759	1.14381	1.10018	1.02336	0.564992	1.31456	0.896967	0.944775	0.781348
Q9BTC0 [1978-2001]_2xMethyl [R5(100); R16(100)]	0	-1.5323	0	-0.127086	0.0274983	0.731778	1.024	1.58251	1.21018	0.180861	1.7039	0.615041	0.75312	1.23422	0.827757	0.553399	1.0053	1.15387
Q9Y4Z0 [110-125]_2xMethyl [R6(100); R8(100)]	0	0.056604	0	1.2774	-0.612617	-0.167194	1.09785	3.35068	3.10386	3.28394	2.8155	3.05898	1.59377	1.6133	2.43882	1.55435	1.55483	1.82217
Q9Y4Z0 [110-125]_2xMethyl [R]	0	0	0.512736	1.32856	-0.344356	-0.382005	0.9189	3.21181	3.05028	3.27364	2.60218	3.16086	1.54003	1.45914	2.31296	1.57841	1.49785	1.7242
O75638 [47-57]_1xMethyl [R6(100)]	0	0.155918	0	0.580821	-0.506688	-0.893668	-1.40016	3.77111	3.70924	3.29251	3.19427	2.89579	1.27375	1.48286	2.05185	1.75324	1.31107	1.71261
Q16630 [195-204]_1xMethyl [R8(98.7)]	0	0	0.187085	1.02396	-0.908773	-0.786791	0.00768572	3.19389	3.19206	2.0198	2.94172	1.99494	1.19776	1.01171	1.71673	0.870941	1.03787	1.03492
P98179 [88-99]_1xMethyl [R3(100)]	0	0	0.13699	1.28302	-1.43322	-0.347885	-0.672861	3.64661	3.45625	2.15675	3.87329	2.8407	2.76562	2.16056	2.28164	1.83544	2.83099	1.56309
Q5BKZ1 [174-188]_1xMethyl [R2(100)]	0	0	0.676156	1.70264	-0.45522	-0.149551	0.172192	3.74107	3.50448	1.45826	2.52865	1.42476	1.86479	1.73892	2.57711	1.73242	1.67549	1.84224
P23246 [212-242]_1xOxidation [M1];1xMethyl [R25(99.7)]	0.0732728	-0.795793	1.77861	-0.526154	0	0	0.770403	4.23857	4.73099	4.06037	5.47392	0.0707629	4.91924	4.84995	5.03065	4.80045	4.17108	4.86007
P23246 [212-242]_1xOxidation [M1];2xMethyl [R25(96.6); R31(100)]	0.9095	-0.0553649	2.0166	0	-0.170288	0	0.580271	1.83055	2.39032	2.40099	2.70118	-0.798866	3.44056	2.65438	2.84664	3.23143	3.27806	2.8315
Q9H0D6 [896-922]_1xOxidation [M1];1xMethyl [R26(98.8)]	0	-0.217346	0	0.0260722	-0.787038	0.0982057	0.398124	2.54357	3.21123	2.35469	2.45234	-1.34357	2.03118	3.22689	3.66523	1.50831	3.54208	3.38976
P31942 [302-346]_1xOxidation [M1];2xMethyl [R22(100); R42(100)]	0.214153	-1.70579	0	0	-0.088956	0.210215	-0.182878	1.72926	2.22442	2.1539	1.4308	0.683494	1.69682	2.10723	2.3496	1.66092	1.81076	2.56487
P31942 [302-346]_1xOxidation [M3];2xMethyl [R22(100); R42(100)]	0.181118	-1.84384	0	0	-0.128722	0.0896847	-0.182878	1.72926	2.22442	2.1539	1.4308	0.683494	1.69682	2.10723	2.34311	1.66092	1.81076	2.56031
Q15056 [152-174]_1xMethyl [R15(95.8)]	-0.0544414	-0.253388	1.21771	0.0950949	0	0	0.345071	1.05163	0.903997	0.935285	1.26885	0.62097	2.3381	2.3932	2.32957	1.98099	2.64428	2.1695
Q15056 [152-174]_1xMethyl [R]	-0.0544414	-0.253388	1.21771	0.0950949	0	0	0.345071	1.05163	0.903997	0.935285	1.26885	0.62097	2.3381	2.3932	2.32957	1.98099	2.64428	2.1695
P19338 [649-660]_1xMethyl [R8(100)]	0	0	0.487175	0.0189575	-0.183868	-0.425743	-0.37864	1.36651	1.28125	0.712683	1.43876	0.61834	0.950706	1.44948	1.41848	0.71207	0.958116	0.763255
P19338 [657-670]_3xMethyl [R4(100); R10(100); R14(100)]	0.238263	0	0.528087	0	-0.303301	-0.15889	-0.514345	0.987258	1.01981	0.420614	1.14055	0.271293	0.908391	1.24456	1.3025	0.852989	0.759812	1.14164
P09651 [219-232]_1xMethyl [R7(100)]	0.0620934	0	0.583036	0	-0.10547	-0.135519	-0.147788	1.33777	1.20047	1.14729	1.01788	1.06612	0.717239	1.24872	1.33064	0.689014	0.719508	1.25695
P49005 [10-40]_1xMethyl [R17(93.7)]	0.174344	-0.315376	0	-1.01361	0	0.867609	-1.91429	2.96203	3.10033	2.21065	3.60887	0.144342	2.67596	2.9361	3.14124	2.78086	2.43043	2.54035
Q13283 [444-465]_1xOxidation [M7];3xMethyl [R4(100); R17(100); R22(100)]	-0.0108293	0	2.34208	0	0.206348	-0.350947	0.966355	1.64057	2.04882	1.95936	0.902515	1.37288	2.04889	2.12533	2.62607	2.12684	1.38829	2.49886
P38159 [164-172]_1xMethyl [R9(100)]	-0.0161844	0	0.436489	0	0.188438	-0.341493	0.107147	0.688436	0.651169	0.748176	0.872616	0.713818	0.684081	0.770162	0.816206	1.08245	0.600501	0.415261
P09651 [197-218]_1xMethyl [R10(100)]	0	0	0.693546	0.255066	-0.144333	-0.290424	-0.239972	0.658473	1.31547	1.74553	-0.00412407	1.60651	1.34339	1.22346	1.27957	1.70965	1.36876	1.2018
P17844 [502-509]_1xMethyl [R1(100)]	0	0.333417	0	0.0117493	-0.302174	-0.521537	-0.383833	0.307712	0.282348	0.992164	0.343656	0.669061	0.545047	0.707936	0.592199	0.876834	0.394797	0.461822
P23246 [682-695]_1xOxidation [M2];1xMethyl [R14(98.6)]	0.391463	0	0.166946	-0.699717	0	-0.435926	-0.690961	0.80011	0.767308	1.59159	0.810424	1.86474	1.63717	0.640717	1.74734	1.46476	1.11388	1.49462
Q9BXP5 [834-850]_1xMethyl [R7(100)]	0	0	0.392224	-0.0496619	0.295518	-0.870137	-1.73141	0.695778	0.533226	1.19874	-0.62586	0.637514	1.28567	0.646706	0.979369	1.18691	1.27837	0.835512
P22626 [229-266]_1xMethyl [R10(100)]	0	-0.329294	0.742546	-0.702882	0.0301633	0	-0.110433	-0.44798	0.00243459	1.82588	-0.786005	1.22586	0.932413	1.39842	0.905218	1.10683	0.826893	1.35384
O14924 [631-643]_1xMethyl [R3(100)]	0	-0.0940288	0.106438	-0.777191	0.276963	0	-0.297117	-0.512096	-0.640016	-0.192203	-0.462527	-0.151017	0.651561	0.62582	0.669372	0.507424	0.456389	0.590657
Q13283 [444-465]_2xMethyl [R4(100); R17(98.1)]	0	0.117737	0	0.354629	-0.298853	-0.0592113	1.51348	2.87861	2.67578	3.38088	2.31604	3.59087	2.71556	1.93744	2.36183	1.87078	2.72488	2.4887
Q13283 [444-465]_2xMethyl [R4(100); R/K]	0	0.117737	0	0.287768	-0.384221	-0.0592113	1.44831	2.8288	2.63965	3.39104	2.28177	3.64736	2.69511	1.89276	2.29913	1.8979	2.71294	2.42353
Q13283 [444-465]_2xMethyl [R4(100); R22(98.7)]	0	0	0.115128	0.238933	-0.220679	-0.271178	1.60179	2.77025	2.5364	3.25291	2.11748	3.20933	2.61422	1.86608	2.35908	1.79803	2.72388	2.44037
Q07666 [326-340]_2xMethyl [R6(100); R15(100)]	0.0434053	0	-0.017077	0	-0.0337475	0.0136384	0.532755	0.655749	0.595126	1.16064	0.329346	1.00481	0.775054	0.572441	0.99219	0.638181	0.629745	0.732675
Q14444 [627-660]_1xMethyl [R7(100)]	0	-0.393832	1.01407	0.084558	-0.142341	0	0.635124	1.52329	2.45346	3.51848	1.75692	3.28765	2.13942	2.09994	1.95438	2.32395	1.80066	2.00184
O14979 [406-420]_1xMethyl [R3(100)]	0.354561	0	0.432118	0	-0.00217057	-0.26804	0.346105	1.25455	1.19714	1.74766	1.18163	2.02384	1.50384	1.21861	0.978025	1.33239	0.903273	1.02118
Q9NQS1 [25-50]_1xMethyl [R13(99.9)]	-0.330709	-0.305113	0.653708	0.0977213	0	0	1.689	1.8911	1.78938	2.53718	2.11972	2.87698	1.00892	1.45906	1.18514	0.943062	0.756225	0.935291
Q15056 [160-175]_1xMethyl [R]	0.105515	0	0.442048	-0.22015	0	-0.108282	1.08669	1.62686	1.73044	2.00971	1.58439	1.86848	0.865203	1.25949	1.23897	0.926994	1.01873	1.09301
Q13283 [428-443]_1xMethyl [R8(100)]	0	0	-0.398801	0.136812	-0.420845	0.175783	2.68286	1.92802	2.10568	8.23251	2.05925	8.43873	3.54086	1.90669	2.00283	2.37786	2.98651	1.77508
Q13283 [428-443]_1xMethyl [R2(100)]	0	0	-0.386668	0.146311	-0.505062	0.219683	2.54922	1.98647	2.19729	8.25839	2.0812	8.43822	3.54649	1.91106	1.95252	2.3744	2.93052	1.73485
Q8WWM7 [356-365]_1xMethyl [R6(100)]	0	-0.420562	0.0786255	0.46353	-1.46182	0	-0.86551	1.34904	1.80451	8.30546	1.62143	8.21335	2.59508	1.9843	2.07424	1.71772	1.49912	1.30553
P62318 [113-124]_2xMethyl [R2(100); R6(100)]	0	0	-1.34353	0.790682	-0.0532587	0.111185	0.747128	1.77672	1.43135	2.63298	1.83585	2.71692	1.05002	0.620575	1.19484	1.10082	0.909404	1.00159
Q9Y3M8 [570-583]_2xMethyl [R1(100); R14(98.6)]	0	-0.0216677	0	-0.187672	0.0785152	0.711211	0.802134	0.7749	1.02839	1.24666	1.55585	1.15084	0.730066	0.318116	0.496648	0.448298	0.586546	0.489274
Q6UWY5 [245-258]_1xMethyl [R14(100)]	0	-0.0216677	0	-0.187672	0.0785152	0.711211	0.802134	0.7749	1.02839	1.24666	1.55585	1.15084	0.730066	0.318116	0.496648	0.448298	0.586546	0.489274
Q9Y3M8 [570-583]_2xMethyl [R1(100); R]	0	-0.0216677	0	-0.187672	0.0785152	0.711211	0.802134	0.7749	1.02839	1.24666	1.55585	1.15084	0.730066	0.318116	0.496648	0.448298	0.586546	0.489274
Q99501 [636-646]_1xOxidation [M1];1xMethyl [R7(98.6)]	0.336832	-1.3978	0.72637	-0.524887	0	0	1.69787	1.18015	1.39069	0.18473	1.664	-1.63778	2.98349	1.88847	1.58309	1.97706	2.19682	1.3019
Q99501 [636-646]_1xOxidation [M1];1xMethyl [R/K]	0.336832	-1.3978	0.72637	-0.524887	0	0	1.69787	1.18015	1.39069	0.18473	1.664	-1.63778	2.98349	1.88847	1.58309	1.97706	2.19682	1.3019
Q13310 [510-518]_1xMethyl [R9(100)]	0	-0.119572	0.306398	-0.200102	0.063889	0	-0.217437	1.31741	1.51731	-0.422879	1.02171	-0.623077	1.48602	1.55287	2.13497	1.39721	1.67262	1.50592
Q86U42 [249-263]_1xMethyl [R11(100)]	0	-0.056345	0.94656	-0.124218	0.145135	0	0.665338	1.36363	1.10005	0.0812337	0.764007	-0.478396	1.15431	0.731945	1.03686	0.573151	1.16834	1.02864
P51610 [489-511]_1xMethyl [R16(100)]	0.0196181	0.504161	0	0	-0.383006	-0.555473	0.167123	1.77888	1.63741	-2.2512	2.34376	-2.79928	1.40259	1.18315	1.80921	0.832095	0.966541	1.33957
Q9H0D6 [817-824]_1xMethyl [R8(100)]	-0.171563	0.0491704	0	0	0.128853	-0.943192	0.117218	1.28939	1.0657	-1.40782	0.787075	-1.65001	0.640137	0.997213	1.36457	0.73862	0.903502	1.24096
Q15056 [160-174]_1xMethyl [R]	0	0	0.539815	0.0177317	-0.135155	-0.2737	0.23661	1.17362	0.881623	-2.69689	1.21435	-2.40411	0.711103	0.689013	0.833194	0.867048	0.661211	0.695591
Q15056 [160-174]_1xMethyl [R11(98.5)]	0	0	0.539815	0.0177317	-0.135155	-0.2737	0.23661	1.17362	0.881623	-2.69689	1.21435	-2.40411	0.711103	0.689013	0.833194	0.867048	0.661211	0.695591
Q15056 [160-174]_1xMethyl [R7(98.4)]	0	0	0.522478	0.0458669	-0.155439	-0.293165	0.196695	1.1129	0.835735	-2.6675	1.15809	-2.41324	0.688132	0.64597	0.811683	0.891403	0.606068	0.666353
P22626 [239-266]_1xMethyl [R28(100)]	0	0	1.5492	0.389368	-1.30746	-0.0418761	-2.10794	0.668251	1.22156	-6.62897	-0.223952	-7.32301	0.620456	0.929171	0.883427	1.16763	0.785159	1.3926
Q96PC5 [1155-1168]_1xMethyl [R11(98.6)]	0	0	0.2506	-0.2028	0.0912492	-0.760863	-1.86611	-1.05011	-1.24232	-0.605823	-2.03077	-0.708001	-0.415489	-0.571152	-0.457921	-0.749686	-0.308142	-0.660757
Q9NUQ3 [11-24]_1xMethyl [R2(100)]	0	0	0.943749	-0.281437	0.30376	-0.201882	-0.756517	-0.832493	-0.872014	-1.45953	-0.767691	-1.41175	0.789392	0.881731	0.670825	0.348437	0.555228	0.551023
P17844 [13-20]_2xMethyl [R2(100); R8(100)]	0.497724	0	0.113689	0	-0.406741	-0.151192	-1.16347	-2.29088	-2.10989	-3.85115	-1.85662	-4.71026	0.362814	0.612434	0.413237	0.390686	0.515221	0.357622
Q04637 [1032-1042]_2xMethyl [R1(100); R11(100)]	0	0	0.561741	-1.19994	0.186307	-0.226599	-1.20028	-2.35997	-2.17036	-4.07126	-2.11876	-3.69858	-1.54692	-0.796792	-1.08973	-1.34096	-0.883162	-0.777967
Q5H9L2 [174-182]_1xMethyl [R9(100)]	0.213221	0.268715	-0.164248	0	-0.425829	0	0.466959	-0.234268	-0.111179	-1.80534	-0.247368	-2.39862	-0.846463	-0.632764	-0.989037	-0.679886	-0.433013	-0.782397
P31942 [302-323]_1xMethyl [R22(100)]	0.0298323	0	0.0449763	-0.280524	0	-0.920104	-0.722254	-1.83849	-2.04937	-11.107	-2.13754	-9.53139	-3.02687	-2.24744	-2.44947	-3.06699	-3.27921	-2.54377
Q99501 [636-646]_1xMethyl [R/K]	0	0.328329	-0.35441	-0.886187	0.165579	0	-0.34533	-1.2063	-1.12753	-2.73089	-1.0316	-1.7332	-1.87778	-1.57695	-1.84759	-2.10235	-2.50298	-1.4286
Q99501 [636-646]_1xMethyl [R7(99.1)]	0.0276792	-0.0910449	0	-0.941489	0	0.290472	-0.379133	-1.70031	-1.52114	-3.42661	-1.52561	-2.39934	-2.51367	-1.36222	-1.63547	-2.79807	-3.13331	-1.92261
O95793 [99-108]_1xMethyl [R10(100)]	0	0	0.110528	0.0199429	-0.132428	-0.79006	0.456024	-0.142308	-0.55055	-2.39633	-1.01196	-1.19819	-0.669907	-1.02772	-1.43058	-1.28267	-1.16246	-1.28082
Q9NQ55 [422-428]_1xOxidation [M3];1xMethyl [R5(100)]	0.165891	0	1.88766	0	-1.06712	-0.252091	1.05072	-1.07036	-1.45126	-3.78007	-1.06816	-1.36132	-2.60399	-1.50387	-1.38454	-1.68388	-2.82285	-1.91519
Q9NQ55 [422-428]_1xMethyl [R5(100)]	0.0059138	0.0730449	0	0	-0.134796	-0.374627	-0.159172	-0.827088	-1.26378	-4.19513	-0.892693	-0.296961	-2.10442	-1.50749	-1.54892	-2.33903	-2.22769	-1.7878
Q14011 [132-145]_1xMethyl [R8(100)]	0.0320949	0	0.380096	-0.565463	0	-0.128975	0.105659	-0.00996417	-0.270475	-0.188518	-0.526016	-0.242505	-0.662983	-0.687705	-0.407077	-0.467357	-0.693387	-0.552698
O00571 [82-95]_2xMethyl [R7(100); R12(100)]	0.307626	0	0.0195532	-0.422481	0	-0.0676954	0.0391759	-1.1298	-1.11554	-0.888474	-0.912689	-0.783122	-1.31058	-0.929926	-0.777346	-1.43634	-1.05598	-0.821982
Q15424 [807-818]_1xMethyl [R5(100)]	0	-0.161115	0.373734	-0.716146	0.293599	0	-0.133871	-1.99205	-2.40271	-2.14164	-2.3253	-0.294815	-1.42315	-1.11738	-1.0676	-1.65424	-1.5724	-1.78134
Q99590 [968-976]_1xMethyl [R2(100)]	-0.120062	0	0.116186	0.343505	0	-0.738078	-0.283911	-0.70266	-1.53244	-0.528496	-1.93941	-0.230377	-1.54767	-1.71939	-1.4931	-2.20371	-1.66701	-1.87776
P23246 [212-242]_2xMethyl [R25(100); R31(100)]	0	-0.5462	0.070203	-0.452735	0.12321	0	-0.120885	-2.04123	-2.74327	-0.777728	-2.21381	-0.273185	-2.9037	-2.04958	-2.2385	-3.00439	-3.14814	-2.90309
P38159 [164-180]_2xMethyl [R1(100); R9(100)]	0	0	-0.458575	-0.778893	0.03398	0.249796	-1.18739	-0.487056	-0.837543	-0.443683	-0.218718	-0.214586	-0.826114	-0.814017	-0.664824	-1.17346	-0.868818	-0.962799
Q8IXZ2 [60-71]_1xMethyl [R1(100)]	0	0	-0.238257	-0.266889	0.159658	0.54406	-0.539315	-1.28837	-1.30953	-0.650556	-1.00246	-0.797471	-0.795937	-0.663452	-0.756713	-1.07634	-0.80023	-1.32164
P67809 [235-244]_1xMethyl [R]	-0.045256	0.169521	-1.29662	0	0.113088	0	-0.934672	-1.34978	-1.22045	-0.790603	-1.44904	-0.680771	-1.01593	-1.16408	-1.27867	-1.22557	-1.34336	-1.25697
P38159 [164-172]_2xMethyl [R1(100); R9(100)]	0	0	-0.193651	0.116603	-0.306732	0.220975	-1.47028	-1.24842	-1.29442	-1.10614	-0.947675	-1.18362	-1.16769	-1.13576	-1.2412	-0.809999	-1.10367	-1.66725
Q06787 [460-477]_2xMethyl [R12(100); R15(100)]	0	0.169958	-0.122493	0.122772	-0.410162	0	-3.3933	-2.69234	-2.99603	-2.98358	-2.56771	-1.89537	-2.38751	-2.32576	-2.1907	-2.9043	-2.64341	-2.86257

## Sheet: Table S4.
Table S4. Average arginine monomethylation (abundance ratio) of CORUM protein complexes in PRMT7 KO cells (J-KO3 and J-KO5 cell lines combined for the analysis).
CORUM protein complex	Ratio of average arginine monomethlyation	Number of peptides included to complex	tres$p.value	log_p-value	Adjusted p-value
CDC5L complex	0.386006	134	0.0012479	2.90382	0.0121795
DSIF complex (DRB sensitivity-inducing factor complex)	-0.208566	22	0.415449	0.381482	0.547689
Transcription elongation factor complex (SUPT5H, CDK9, CCNT1)	-0.208566	11	0.579114	0.237236	0.690459
RNA pol II containing coactivator complex Tat-SF	0.211733	32	0.249528	0.602881	0.360265
TFIID complex	-0.207159	50	0.270916	0.567166	0.379905
TFIID-beta complex	0.0780254	13	0.58449	0.233223	0.690459
DAB complex	0.313749	3	0.242569	0.615164	0.356548
MLL1-WDR5 complex	0.598881	14	0.00907141	2.04233	0.0553356
TFTC complex (TATA-binding protein-free TAF-II-containing complex)	0.214661	22	0.0404309	1.39329	0.118857
TFIID complex, B-cell specific	0.313749	3	0.242569	0.615164	0.356548
DA complex	0.313749	3	0.242569	0.615164	0.356548
Nop56p-associated pre-rRNA complex	0.00576259	140	0.950428	0.0220809	0.974388
Large Drosha complex	0.129177	184	0.140137	0.853446	0.280275
Spliceosome	0.455624	244	3.81793e-08	7.41817	2.32894e-06
TNF-alpha/Nf-kappa B signaling complex (RPL6, RPL30, RPS13, CHUK, DDX3X, NFKB2, NFKBIB, REL, IKBKG, NFKB1, MAP3K8, RELB, GLG1, NFKBIA, RELA, TNIP2, GTF2I)	-0.427983	11	0.0425535	1.37106	0.123608
BRG1-SIN3A-HDAC containing SWI/SNF remodeling complex I	0.68498	9	0.0864334	1.06332	0.183803
BRM-SIN3A complex	0.68498	9	0.0864334	1.06332	0.183803
SIN3-ING1b complex II	0.68498	9	0.0864334	1.06332	0.183803
p300-CBP-p270-SWI/SNF complex	0.422855	8	0.367922	0.434244	0.498739
BAF complex	0.649681	19	0.0112769	1.94781	0.0671114
BRM-SIN3A-HDAC complex	0.68498	9	0.0864334	1.06332	0.183803
EBAFa complex	0.68498	9	0.0864334	1.06332	0.183803
p300-CBP-p270 complex	0.422855	8	0.367922	0.434244	0.498739
SWI-SNF chromatin remodeling-related-BRCA1 complex	0.625657	7	0.213884	0.669821	0.338882
LARC complex (LCR-associated remodeling complex)	0.524298	9	0.179849	0.745091	0.321034
BRD7-SWI\u2013SNF complex	0.68498	9	0.0864334	1.06332	0.183803
BRG1-SIN3A complex	0.68498	9	0.0864334	1.06332	0.183803
NUMAC complex (nucleosomal methylation activator complex)	0.68498	9	0.0864334	1.06332	0.183803
WINAC complex	0.68498	9	0.0864334	1.06332	0.183803
TNF-alpha/NF-kappa B signaling complex (SEC16A, CHUK, IKBKB, NFKB2, REL, IKBKG, MAP3K14, RELA, FBXW7, USP2)	-0.239013	5	0.409276	0.387983	0.544935
Set1A complex	0.0482853	22	0.862127	0.0644287	0.926692
HCF-1 complex	-0.105789	19	0.815212	0.0887297	0.89198
TNF-R1-associated signaling complex	-0.161624	3	0.677131	0.169327	0.768465
ATAC complex, YEATS2-linked	-0.160816	3	0.703245	0.152893	0.794406
C complex spliceosome	0.398105	335	3.52397e-09	8.45297	4.29925e-07
H2AX complex, isolated from cells without IR exposure	0.55429	17	0.207773	0.682411	0.337978
DGCR8 multiprotein complex	0.423117	86	0.000259141	3.58646	0.00301098
WIP-WASp-actin-myosin-IIa complex	-0.0573373	9	0.870379	0.0602918	0.92739
DOCK8-WIP-WASp complex	-0.0573373	9	0.870379	0.0602918	0.92739
CPSF6-ITCH-NUDT21-POLR2A complex	0.518893	9	0.0478964	1.3197	0.13433
CPSF6-EWSR1-ITCH-NUDT21-POLR2A-UBAP2L complex	0.272291	47	0.0866285	1.06234	0.183803
CPSF6-ITCH-NUDT21-POLR2A-UBAP2L complex	0.421208	11	0.0692623	1.1595	0.18172
CF IIAm complex (Cleavage factor IIAm complex)	0.463358	70	0.00227536	2.64295	0.0191444
IGF2BP1 complex	-0.151332	41	0.454705	0.34227	0.583938
Multiprotein complex (mRNA turnover)	0.656892	28	0.0180637	1.74319	0.0710892
NCOR-SIN3-RPD3 complex	0.540542	4	0.21315	0.671315	0.338882
NCOR-SIN3-HDAC-HESX1 complex	0.540542	4	0.21315	0.671315	0.338882
HDAC3-H1.3-SMRT-N-Cor complex	0.332561	4	0.540918	0.266869	0.666586
NCOR2 complex	0.332561	4	0.540918	0.266869	0.666586
NCOR1 complex	0.564082	3	0.661353	0.179566	0.76118
Kaiso-NCOR complex	0.530755	9	0.0938202	1.0277	0.197346
P2X7 receptor signalling complex	-2.62576	4	0.197479	0.70448	0.333636
TOP3B-c complex	0.589046	9	0.0370172	1.4316	0.111185
HNRNPU-NR3C1 complex	0.355884	9	0.553983	0.256503	0.67586
Multisynthetase complex	-0.0184531	5	0.818875	0.0867824	0.891989
SRm160/300 complex	0.241534	14	0.410934	0.386228	0.544935
pERK-vimentin-KPNA2 complex	0.510066	6	0.20127	0.696222	0.333636
Ribosome, cytoplasmic	0.0332078	32	0.79609	0.0990381	0.874981
40S ribosomal subunit, cytoplasmic	0.107383	25	0.489845	0.309942	0.619285
SMN complex	0.781952	85	2.91821e-08	7.53488	2.32894e-06
snRNP-free U1A (SF-A) complex	0.362425	60	0.0293027	1.53309	0.0930876
Polycomb repressive complex 1 (PRC1, hPRC-H)	-0.0785356	8	0.906412	0.0426742	0.957422
17S U2 snRNP	0.74959	62	2.77092e-05	4.55738	0.000676105
CEN complex	-0.265532	18	0.520465	0.283608	0.654606
BCOR complex	-1.62376	4	0.407728	0.389629	0.544935
DNA synthesome complex (17 subunits)	1.18959	3	0.248687	0.604348	0.360265
Toposome	-0.154514	6	0.602865	0.21978	0.707208
ELK1-SRF-ELK3 complex	1.56737	10	0.00114329	2.94184	0.0117102
Ternary complex (GATA4, SRF, MYOCD)	1.56737	10	0.00114329	2.94184	0.0117102
LARP1-PABPC1-RYDEN complex	0.515314	16	0.267465	0.572733	0.378433
12S U11 snRNP	-0.0906185	37	0.651739	0.185926	0.753669
20S methylosome and RG-containing Sm protein complex	0.520093	19	0.0806794	1.09324	0.183803
JBP1-pICln complex	0.628355	14	0.0611624	1.21352	0.163996
SMN complex, U7 snRNA specific	0.606963	22	0.007975	2.09827	0.0525919
6S methyltransferase and RG-containing Sm proteins complex	0.508377	20	0.0720116	1.1426	0.183803
SMN1-SIP1-SNRP complex	0.542757	21	0.0468018	1.32974	0.132787
Anti-Sm protein complex	0.668488	15	0.0360133	1.44354	0.110566
18S U11/U12 snRNP	0.48939	65	0.00881835	2.05461	0.0551712
SMN-PolII-RHA complex	0.644946	25	0.0161758	1.79113	0.0688894
Emerin complex 52	0.528203	64	0.00115182	2.93862	0.0117102
ITGA6-ITGB4-Laminin10/12 complex	-0.0419753	4	0.922488	0.0350391	0.961063
H2AX complex II	-0.989643	21	1.41396e-07	6.84956	3.83341e-06
CTNNB1-DDX5-HDGF complex	0.753286	11	0.065698	1.18245	0.174242
TLE1 corepressor complex (MASH1 promoter-corepressor complex)	0.373174	47	0.00392868	2.40575	0.0309225
DGCR8-NCL complex	0.473682	20	0.0234333	1.63017	0.0840843
POLR2A-CCNT1-CDK9-NCL-LEM6-CPSF2 complex	0.473682	20	0.0234333	1.63017	0.0840843
CD28-transactivation complex	0.473682	20	0.0234333	1.63017	0.0840843
Emerin complex 25	1.09546	83	3.74896e-12	11.4261	9.14747e-10
Emerin complex 24	-0.30776	20	0.328946	0.482875	0.450915
Emerin complex 32	-0.58237	11	0.169143	0.771746	0.31897
TNF-alpha/NF-kappa B signaling complex 6	0.0691046	15	0.649403	0.187486	0.753669
FIB-associated protein complex	0.150688	6	0.665642	0.176759	0.76252
p23 protein complex	-0.129603	28	0.419964	0.376788	0.547689
HEXIM1-DNA-PK-paraspeckle components-ribonucleoprotein complex	0.306029	59	0.0524789	1.28002	0.143875
p54(nrb)-PSF-matrin3 complex	0.276454	47	0.147513	0.831168	0.287946
PSF-p54(nrb) complex	0.276454	47	0.147513	0.831168	0.287946
DRIP complex	-0.195192	3	0.537236	0.269835	0.666586
DCS complex	0.661294	30	0.000110394	3.95705	0.00141769
Polyadenylation complex (CSTF1, CSTF2, CSTF3, SYMPK CPSF1, CPSF2, CPSF3)	0.581348	11	0.0148183	1.8292	0.0688894
BARD1-BRCA1-CSTF complex	0.581348	11	0.0148183	1.8292	0.0688894
Cleavage stimulation factor	0.581348	11	0.0148183	1.8292	0.0688894
BARD1-BRCA1-CSTF64 complex	0.581348	11	0.0148183	1.8292	0.0688894
MCM complex	0.289918	3	0.246234	0.608652	0.359767
60S ribosomal subunit, cytoplasmic	-0.231705	7	0.252488	0.597759	0.362394
PIDDsome complex	0.34472	4	0.00270818	2.56732	0.0220265
ASXL1-HCFC1-OGT complex	0.575343	12	0.0321491	1.49283	0.100569
NSL complex	0.696889	10	0.0279565	1.55352	0.0909517
HCFC1-THAP11-ZNF143 complex	0.697258	11	0.0159826	1.79635	0.0688894
Set1B complex	0.696889	10	0.0279565	1.55352	0.0909517
MLL2 complex	0.696889	10	0.0279565	1.55352	0.0909517
MLL-HCF complex	0.696889	10	0.0279565	1.55352	0.0909517
MLL1 complex	0.696889	10	0.0279565	1.55352	0.0909517
HCF1-THAP11 complex	0.697258	11	0.0159826	1.79635	0.0688894
DHX9-ADAR-vigilin-DNA-PK-Ku antigen complex	0.108396	7	0.715373	0.145467	0.800693
6S methyltransferase complex	0.216959	5	0.765963	0.115792	0.849522
20S methylosome-SmD complex	0.216959	5	0.765963	0.115792	0.849522
SMN containing complex	0.385857	6	0.536058	0.270788	0.666586
TRA2B1-SRSF9-SRSF6 complex	0.138132	11	0.206716	0.684626	0.337978
CTNNB1-FERMT2-YBX1 complex	-0.747041	16	0.00190436	2.72025	0.0165951
Emerin regulatory complex	-1.06723	8	0.000107796	3.9674	0.00141769
MASH1 promoter-coactivator complex	-0.796679	11	0.00149073	2.8266	0.0139877
Codanin-1-Asf1\u2013histone H3.1-histone H4\u2013importin-4 complex, cytosolic	-1.06723	8	0.000107796	3.9674	0.00141769
TLE-Histone H3 complex	-1.06723	8	0.000107796	3.9674	0.00141769
core-histone (H2A/H2B/H3/H4)-TDIF2-TDT complex	-1.06723	8	0.000107796	3.9674	0.00141769
ASF1-histone containing complex	-1.06723	8	0.000107796	3.9674	0.00141769
ASF1-interacting protein complex	-1.06723	8	0.000107796	3.9674	0.00141769
Histone H3.1 complex	-1.06723	8	0.000107796	3.9674	0.00141769
Histone H3.3 complex	-1.44017	3	0.0459397	1.33781	0.131874
Actin-ribonucleoprotein complex (POLR2A, GTF2F1, HNRNPU)	0.28941	8	0.669107	0.174505	0.762907
AML1-HIPK2-p300 complex	-0.769621	5	0.0827048	1.08247	0.183803
RUNX1-CBF-beta-DNA complex	-0.712837	4	0.192265	0.7161	0.333636
COPRS-PRMT5-RUNX1-CBFB complex	-0.614086	7	0.0512034	1.2907	0.141973
JUND-TAP1 complex	1.40638	5	0.0115827	1.93619	0.0672897
MNK1-eIF4F complex	-0.27966	15	0.145224	0.83796	0.287946
E2F-6 complex	0.243923	3	0.484091	0.315073	0.615199
Sam68-p85 P13K-IRS-1-IR signaling complex	0.70404	37	9.40396e-08	7.02669	2.86821e-06
ASPP1-SAM68 complex	0.70404	37	9.40396e-08	7.02669	2.86821e-06
Sam68-p120GAP complex	0.70404	37	9.40396e-08	7.02669	2.86821e-06
FYN-KHDRBS1-PLCG1 complex	0.70404	37	9.40396e-08	7.02669	2.86821e-06
GammaH2AFX-NDHII-Ku70-DNA complex	-0.351364	3	0.152767	0.815971	0.293504
STAT6-p100-RHA complex	-0.351364	3	0.152767	0.815971	0.293504
hNURF complex	0.366058	5	0.550146	0.259522	0.674551
DNA-PK-Ku-eIF2-NF90-NF45 complex	0.295053	8	0.438965	0.35757	0.566706
ILF3-XPO5 complex	-0.0363084	6	0.929438	0.0317796	0.961063
DGCR8-ILF3 complex	-0.0363084	6	0.929438	0.0317796	0.961063
SRSF9-SRSF6 complex	0.198537	8	0.140004	0.853858	0.280275
PGC-1-SRp40-SRp55-SRp75 complex	-0.0319707	5	0.929553	0.031726	0.961063
MTA1 complex	0.566166	3	0.0158481	1.80002	0.0688894
SNF2h-cohesin-NuRD complex	0.566166	3	0.0158481	1.80002	0.0688894
Anti-HDAC2 complex	0.163998	9	0.622772	0.205671	0.727064
NRD complex (Nucleosome remodeling and deacetylation complex)	0.566166	3	0.0158481	1.80002	0.0688894
NuRD.1 complex	0.566166	3	0.0158481	1.80002	0.0688894
ESR1-CDK7-CCNH-MNAT1-MTA1-HDAC2 complex	0.566166	3	0.0158481	1.80002	0.0688894
MTA1-HDAC core complex	0.566166	3	0.0158481	1.80002	0.0688894
SF3b complex	1.25184	28	9.85584e-05	4.00631	0.00141769
HNRNPD(p45)-ZFP36L2 complex	0.502571	10	0.00514521	2.2886	0.0358695
HNRNPD(p45)-Zfp36l3 complex	0.502571	10	0.00514521	2.2886	0.0358695
HNRNPD(p45)-ZFP36L1 complex	0.502571	10	0.00514521	2.2886	0.0358695
AUF1(p45)-ZFP36 complex	0.502571	10	0.00514521	2.2886	0.0358695
anti-BHC110 complex	-0.0370858	6	0.940229	0.0267664	0.967999
NCOA6-DNA-PK-Ku-PARP1 complex	0.605079	3	0.0198337	1.7026	0.0744528
ASCOM complex	-0.0325809	4	0.962633	0.0165392	0.974616
MLL3 complex	-0.0325809	4	0.962633	0.0165392	0.974616
UTX-MLL2/3 complex	-0.0325809	4	0.962633	0.0165392	0.974616
PTIP-HMT complex	0.00710792	7	0.986211	0.00603	0.986211
MLL4 complex	0.605079	3	0.0198337	1.7026	0.0744528
CAMK2-delta-MASH1 promoter-coactivator complex	-0.0752065	3	0.823382	0.0843985	0.892912
LPAR2-TRIP6-NHERF2 complex, LPA stimulated	0.214052	15	0.196674	0.706253	0.333636
DBIRD complex	0.692342	14	0.012199	1.91368	0.0688894
LAS1L-PELP1-TEX10-WDR18-NOL9-SENP3 complex	-0.0100986	3	0.970524	0.0129938	0.978545
MiDAC complex	0.543411	3	0.00154782	2.81028	0.0139877
Mediator complex	-0.189887	4	0.5816	0.235376	0.690459
Splicing-associated factors complex	0.248897	20	0.42199	0.374698	0.547689
TREX complex	0.248897	20	0.42199	0.374698	0.547689
Exon junction complex	0.240232	42	0.240194	0.619438	0.356548
HDAC1-associated core complex cII	0.525677	13	0.169943	0.769697	0.31897
HDAC2-asscociated core complex	0.525677	13	0.169943	0.769697	0.31897
3M complex	-0.370372	3	0.268315	0.571355	0.378433
DBC1-SIRT1 complex	0.309672	3	0.585013	0.232834	0.690459
NIF-1-DBC1-EMSY complex	0.309672	3	0.585013	0.232834	0.690459
IKBKB-CDC37-KIAA1967-HSP90AB1-HSP90AA1 complex	0.309672	3	0.585013	0.232834	0.690459
EBAFb complex	0.599836	3	0.230055	0.638168	0.348232
RSmad complex	0.623043	9	0.029376	1.53201	0.0930876
PAR3-PAR6-PALS1 complex	0.911082	3	0.0813988	1.08938	0.183803
HOOK2-PAR3-Par6alpha-PKCiota complex	0.911082	3	0.0813988	1.08938	0.183803
PLCB3-PARD3-PARD6A complex	0.911082	3	0.0813988	1.08938	0.183803
RICH1-PAR3-aPKC polarity complex	0.911082	3	0.0813988	1.08938	0.183803
PLCB1-PARD3-PARD6A complex	0.911082	3	0.0813988	1.08938	0.183803
PAR-6-PAR-3-VE-cadherin complex, endothelial	0.911082	3	0.0813988	1.08938	0.183803
INSC-LGN-PAR3 complex	0.911082	3	0.0813988	1.08938	0.183803
KIF3A/B-PAR-3-aPKC-PAR-6 complex	0.911082	3	0.0813988	1.08938	0.183803
ING5 complex (ING5, JADE3, KAT7, MEAF6)	-0.448534	3	0.202369	0.693856	0.333636
ING5 (BRPF3, MOZ, MORF) complex	-0.448534	3	0.202369	0.693856	0.333636
ING5 (BRPF1, MOZ, MORF) complex	-0.448534	3	0.202369	0.693856	0.333636
ING5 complex (ING5, JADE2, KAT7, MEAF6)	-0.448534	3	0.202369	0.693856	0.333636
ING5 complex (ING5, JADE1, KAT7, MEAF6)	-0.448534	3	0.202369	0.693856	0.333636
ING5 (BRPF2, MOZ, MORF) complex	-0.448534	3	0.202369	0.693856	0.333636
RNA polymerase II complex, chromatin structure modifying	0.71489	5	0.0373655	1.42753	0.111185
PCAF complex	0.308773	3	0.323476	0.490158	0.445922
ESCRT-III complex	-0.0826952	3	0.781676	0.106973	0.863026
PBAF complex (Polybromo- and BAF containing complex)	0.892613	4	0.0194486	1.71111	0.0744528
DSS1 complex	1.28157	3	0.231203	0.636006	0.348232
PNUTS-PP1 complex	0.47343	13	0.00832205	2.07977	0.0534363
CCT complex (chaperonin containing TCP1 complex)	0.625432	12	0.00618946	2.20835	0.0419508
TERF2-RAP1 complex	-0.0830746	6	0.181569	0.740959	0.321034
TRF-Rap1 complex I, 2MD	-0.0830746	6	0.181569	0.740959	0.321034
Telomere-associated protein complex	-0.0830746	6	0.181569	0.740959	0.321034
Rap1 complex	-0.0830746	6	0.181569	0.740959	0.321034
TIN2 complex	-0.0830746	6	0.181569	0.740959	0.321034
TRF1-TIN2 complex	-0.0830746	6	0.181569	0.740959	0.321034
TRF1 telomere length regulation complex	-0.0830746	6	0.181569	0.740959	0.321034
mRNA decay complex (UPF1, UPF2, UPF3B, DCP2, XRN1, XRN2, EXOSC2, EXOSC4, EXOSC10, PARN)	1.06162	20	0.000171135	3.76666	0.00208785
STAGA complex, SPT3-linked	0.50734	3	0.114396	0.941588	0.232662
SMN complex (GEMIN6,7, UNRIP), SMN-independent intermediate	1.52063	4	0.0700744	1.15444	0.181895
USP22-SAGA complex	-0.124023	7	0.585759	0.232281	0.690459
SAGA complex, GCN5-linked	0.0060173	9	0.97589	0.010599	0.979906
COPRS-PRMT5 complex	-0.482418	3	0.210739	0.676255	0.338882
4E-T-DDX6-CNOT1 complex	0.637855	3	0.0362512	1.44068	0.110566
TIP5-DNMT-HDAC1 complex	1.27832	4	0.114424	0.941483	0.232662
SETDB1-DNMT3B complex	1.27832	4	0.114424	0.941483	0.232662
DNMT3B complex	1.27832	4	0.114424	0.941483	0.232662
SMCC complex	-0.0180209	18	0.887388	0.0518864	0.941403
TRAP complex	0.0235066	17	0.853731	0.0686789	0.921727
CHUK-IQGAP2-AKAP8L-RELA-TNIP2 complex	-0.20758	23	0.477251	0.321253	0.609683
Menin-associated histone methyltransferase complex	0.0600264	3	0.918075	0.037122	0.961063
TRIM25-G3BP2 complex	1.0619	8	0.0602462	1.22007	0.163334
Binary COG subcomplex	0.180303	3	0.0172223	1.76391	0.0688894
Tetrameric COG subcomplex	0.180303	3	0.0172223	1.76391	0.0688894
COG complex	0.180303	3	0.0172223	1.76391	0.0688894
COG1-COG8-COG5-COG6-COG7 subcomplex	0.180303	3	0.0172223	1.76391	0.0688894
COG5-COG6-COG7 subcomplex	0.180303	3	0.0172223	1.76391	0.0688894
TIF1gamma-SMAD2-SMAD3 complex	0.699138	8	0.0277492	1.55675	0.0909517
Ectodermin-SMAD4 complex	0.699138	8	0.0277492	1.55675	0.0909517
SRm160-SRm300 complex	0.39385	9	0.392898	0.40572	0.529653
PC2 complex	0.070225	8	0.710243	0.148593	0.798615
CHTOP-methylosome complex	0.213908	6	0.262641	0.580638	0.374762
LSm1-7 complex	0.709366	9	0.310664	0.507709	0.430693
LSm2-8 complex	0.709366	9	0.310664	0.507709	0.430693
SMRT core complex	0.715518	3	0.228505	0.641104	0.348232
CBF1-HDAC1-SMRT complex	0.715518	3	0.228505	0.641104	0.348232
HERP1/HEY2-NCOR-SIN3A complex	0.715518	3	0.228505	0.641104	0.348232
SMRT complex	0.715518	3	0.228505	0.641104	0.348232
NCOR-SIN3-HDAC1 complex	0.715518	3	0.228505	0.641104	0.348232
SMRT-SKIP-CBF1 complex	0.715518	3	0.228505	0.641104	0.348232

## Sheet: Table S5.
Table S5. Average arginine methylation (abundance ratio) of KEGG pathways in PRMT7 KO cells (J-KO3 and J-KO5 cell lines combined for the analysis).
KEGG pathway	Ratio of average arginine monomethlyation	Number of peptides included to complex	tres$p.value	log_p-value	Adjusted p-value
Endocytosis - Homo sapiens (human)	-0.246344	40	0.276043	0.559023	0.57307
Arrhythmogenic right ventricular cardiomyopathy - Homo sapiens (human)	-0.64176	5	0.123177	0.909469	0.419881
Influenza A - Homo sapiens (human)	0.508558	49	1.24738e-05	4.904	0.000790009
Cytosolic DNA-sensing pathway - Homo sapiens (human)	0.0471801	7	0.88314	0.0539703	0.927647
Measles - Homo sapiens (human)	-0.860028	10	0.306854	0.513068	0.585286
Coronavirus disease - COVID-19 - Homo sapiens (human)	0.0874038	42	0.430814	0.36571	0.671061
Vascular smooth muscle contraction - Homo sapiens (human)	0.0582663	6	0.838528	0.0764825	0.904103
Ovarian steroidogenesis - Homo sapiens (human)	-3.52768	3	0.256627	0.590697	0.562794
Chemokine signaling pathway - Homo sapiens (human)	-0.266804	13	0.4325	0.364014	0.671061
Rap1 signaling pathway - Homo sapiens (human)	0.57101	9	0.0769945	1.11354	0.318021
cGMP-PKG signaling pathway - Homo sapiens (human)	1.15163	14	0.00379698	2.42056	0.0554943
Chemical carcinogenesis - receptor activation - Homo sapiens (human)	-0.00573175	8	0.986957	0.0057018	0.986957
GnRH signaling pathway - Homo sapiens (human)	0.861009	5	0.0517326	1.28624	0.239737
Melanogenesis - Homo sapiens (human)	-0.478913	5	0.299504	0.523597	0.585286
Relaxin signaling pathway - Homo sapiens (human)	0.158674	5	0.745002	0.127843	0.868407
Growth hormone synthesis, secretion and action - Homo sapiens (human)	-0.0454272	4	0.947135	0.0235883	0.956277
Phospholipase D signaling pathway - Homo sapiens (human)	0.0694194	5	0.908014	0.0419074	0.9463
Human T-cell leukemia virus 1 infection - Homo sapiens (human)	0.606616	22	0.0364711	1.43805	0.222302
Dilated cardiomyopathy - Homo sapiens (human)	0.2256	5	0.561796	0.250422	0.762437
Thermogenesis - Homo sapiens (human)	0.350019	15	0.191544	0.717731	0.531076
Human cytomegalovirus infection - Homo sapiens (human)	0.292796	17	0.29663	0.527785	0.585286
Pathways in cancer - Homo sapiens (human)	-0.0151814	48	0.935454	0.0289774	0.955572
Cholinergic synapse - Homo sapiens (human)	0.707379	3	0.17107	0.766827	0.506466
Oxytocin signaling pathway - Homo sapiens (human)	0.437247	3	0.30778	0.51176	0.585286
Inflammatory mediator regulation of TRP channels - Homo sapiens (human)	-1.92218	5	0.292463	0.533929	0.585286
Parathyroid hormone synthesis, secretion and action - Homo sapiens (human)	0.747152	7	0.0166061	1.77973	0.143416
Longevity regulating pathway - Homo sapiens (human)	0.520451	8	0.0298596	1.52492	0.195632
Serotonergic synapse - Homo sapiens (human)	-1.65434	4	0.548708	0.260658	0.750033
cAMP signaling pathway - Homo sapiens (human)	0.898274	10	0.102061	0.991139	0.380228
Parkinson disease - Homo sapiens (human)	-0.149423	12	0.544026	0.264381	0.749021
Alcoholism - Homo sapiens (human)	-0.855362	14	0.0011271	2.94804	0.0225378
Glutamatergic synapse - Homo sapiens (human)	0.159645	3	0.851918	0.069602	0.904271
Platelet activation - Homo sapiens (human)	0.361595	4	0.438225	0.358303	0.671061
Cushing syndrome - Homo sapiens (human)	-0.44478	9	0.151083	0.820784	0.455648
Amphetamine addiction - Homo sapiens (human)	0.437247	3	0.30778	0.51176	0.585286
Gap junction - Homo sapiens (human)	-0.256544	6	0.613155	0.21243	0.787159
Longevity regulating pathway - multiple species - Homo sapiens (human)	-2.05495	4	0.357635	0.446561	0.617732
Estrogen signaling pathway - Homo sapiens (human)	-1.06913	10	0.226822	0.644315	0.53413
Progesterone-mediated oocyte maturation - Homo sapiens (human)	0.303418	3	0.721444	0.141797	0.852976
Purine metabolism - Homo sapiens (human)	0.284438	5	0.588513	0.230244	0.777151
Cocaine addiction - Homo sapiens (human)	0.735839	4	0.00627408	2.20245	0.0763722
Bile secretion - Homo sapiens (human)	-0.0930643	3	0.911436	0.0402737	0.9463
Apelin signaling pathway - Homo sapiens (human)	0.317925	3	0.43997	0.356576	0.671061
Dopaminergic synapse - Homo sapiens (human)	0.206896	5	0.37183	0.429655	0.630784
Oocyte meiosis - Homo sapiens (human)	-0.258298	4	0.611471	0.213624	0.787159
Salmonella infection - Homo sapiens (human)	-0.242194	28	0.0965873	1.01508	0.380228
Pentose and glucuronate interconversions - Homo sapiens (human)	-0.913013	3	0.173405	0.760938	0.506466
Nucleocytoplasmic transport - Homo sapiens (human)	0.364245	58	0.0221349	1.65492	0.166405
Herpes simplex virus 1 infection - Homo sapiens (human)	0.371321	73	0.00251388	2.59966	0.039803
mRNA surveillance pathway - Homo sapiens (human)	0.422035	156	1.41495e-06	5.84926	0.00013442
Spliceosome - Homo sapiens (human)	0.452301	324	1.46479e-09	8.83422	2.7831e-07
Amyotrophic lateral sclerosis - Homo sapiens (human)	0.247129	164	0.00414372	2.38261	0.0562361
TGF-beta signaling pathway - Homo sapiens (human)	-0.142628	6	0.825639	0.0832096	0.896408
Cytokine-cytokine receptor interaction - Homo sapiens (human)	-0.393017	5	0.673099	0.171921	0.82509
Hippo signaling pathway - Homo sapiens (human)	0.212119	10	0.588998	0.229886	0.777151
Cell cycle - Homo sapiens (human)	-0.426365	10	0.0694328	1.15844	0.299823
Ubiquitin mediated proteolysis - Homo sapiens (human)	-0.385198	9	0.115574	0.937141	0.418187
Proteoglycans in cancer - Homo sapiens (human)	0.241668	26	0.273704	0.562719	0.57307
Endometrial cancer - Homo sapiens (human)	-0.69734	5	0.201119	0.696546	0.532157
Basal cell carcinoma - Homo sapiens (human)	-0.60229	4	0.318816	0.49646	0.588107
MicroRNAs in cancer - Homo sapiens (human)	0.62286	61	4.19683e-05	4.37708	0.001329
Pathways of neurodegeneration - multiple diseases - Homo sapiens (human)	0.203626	36	0.230934	0.636513	0.53413
Signaling pathways regulating pluripotency of stem cells - Homo sapiens (human)	0.0306142	4	0.950771	0.021924	0.956277
Wnt signaling pathway - Homo sapiens (human)	-0.703721	8	0.00828668	2.08162	0.0926158
Alzheimer disease - Homo sapiens (human)	-0.279362	16	0.192864	0.714748	0.531076
Breast cancer - Homo sapiens (human)	-0.33417	10	0.258303	0.58787	0.562794
Colorectal cancer - Homo sapiens (human)	-0.497708	6	0.291937	0.534711	0.585286
Human papillomavirus infection - Homo sapiens (human)	-0.36192	17	0.146093	0.83537	0.455648
Regulation of actin cytoskeleton - Homo sapiens (human)	-0.720809	14	0.0239287	1.62108	0.168387
Hepatocellular carcinoma - Homo sapiens (human)	-0.0367357	20	0.883706	0.0536924	0.927647
Gastric cancer - Homo sapiens (human)	-0.498961	11	0.0567237	1.24624	0.253259
Pathogenic Escherichia coli infection - Homo sapiens (human)	0.106397	42	0.504208	0.297391	0.718224
Oxidative phosphorylation - Homo sapiens (human)	-0.215022	3	0.448683	0.348061	0.671061
Prion disease - Homo sapiens (human)	-0.848154	16	0.100506	0.997808	0.380228
Huntington disease - Homo sapiens (human)	-0.260524	16	0.20259	0.693382	0.532157
Diabetic cardiomyopathy - Homo sapiens (human)	0.0862033	6	0.774168	0.111165	0.871249
Chemical carcinogenesis - reactive oxygen species - Homo sapiens (human)	-0.200096	6	0.631484	0.199638	0.791498
Rheumatoid arthritis - Homo sapiens (human)	-0.0961157	3	0.78632	0.104401	0.871249
Synaptic vesicle cycle - Homo sapiens (human)	-0.948272	3	0.124494	0.904851	0.419881
Phagosome - Homo sapiens (human)	0.196146	20	0.408878	0.388406	0.671061
mTOR signaling pathway - Homo sapiens (human)	0.246446	14	0.213811	0.66997	0.53413
Spinocerebellar ataxia - Homo sapiens (human)	0.614386	17	0.0101554	1.9933	0.107196
Ras signaling pathway - Homo sapiens (human)	0.104583	14	0.625416	0.203831	0.791498
Viral carcinogenesis - Homo sapiens (human)	0.569578	69	0.000205967	3.6862	0.00559053
Hepatitis B - Homo sapiens (human)	-0.45599	20	0.00643134	2.1917	0.0763722
Hepatitis C - Homo sapiens (human)	-0.428857	7	0.230203	0.637889	0.53413
Neurotrophin signaling pathway - Homo sapiens (human)	-0.088086	7	0.78502	0.105119	0.871249
Non-small cell lung cancer - Homo sapiens (human)	-0.338608	13	0.146913	0.832939	0.455648
Lipid and atherosclerosis - Homo sapiens (human)	-1.67168	13	0.0506367	1.29553	0.239737
Toxoplasmosis - Homo sapiens (human)	-2.51617	5	0.101946	0.991628	0.380228
Focal adhesion - Homo sapiens (human)	-0.622051	12	0.0421724	1.37497	0.239737
Insulin signaling pathway - Homo sapiens (human)	0.0690553	9	0.795022	0.0996209	0.871249
PI3K-Akt signaling pathway - Homo sapiens (human)	-0.104014	17	0.608153	0.215987	0.787159
Prostate cancer - Homo sapiens (human)	-0.629193	9	0.0472206	1.32587	0.239737
Melanoma - Homo sapiens (human)	-0.513119	7	0.178596	0.748129	0.506466
ErbB signaling pathway - Homo sapiens (human)	0.0460035	4	0.934425	0.0294556	0.955572
Autophagy - animal - Homo sapiens (human)	-0.334747	8	0.314939	0.501773	0.586651
Acute myeloid leukemia - Homo sapiens (human)	-0.982731	10	0.0182245	1.73934	0.15055
Pancreatic cancer - Homo sapiens (human)	-0.409481	6	0.329657	0.481937	0.596523
Tuberculosis - Homo sapiens (human)	-0.217975	16	0.20446	0.689391	0.532157
Apoptosis - Homo sapiens (human)	0.0603324	12	0.797179	0.0984442	0.871249
Thyroid hormone signaling pathway - Homo sapiens (human)	-0.0946074	11	0.722785	0.140991	0.852976
Human immunodeficiency virus 1 infection - Homo sapiens (human)	0.207747	15	0.505768	0.296048	0.718224
Renal cell carcinoma - Homo sapiens (human)	-0.324614	6	0.455615	0.341402	0.671061
Chronic myeloid leukemia - Homo sapiens (human)	-0.530824	10	0.083708	1.07723	0.338394
VEGF signaling pathway - Homo sapiens (human)	-0.713253	3	0.526803	0.278352	0.741426
Protein processing in endoplasmic reticulum - Homo sapiens (human)	-1.16373	7	0.364579	0.438208	0.624054
TNF signaling pathway - Homo sapiens (human)	0.303518	9	0.355477	0.449189	0.617732
Adherens junction - Homo sapiens (human)	-0.707245	14	0.0374404	1.42666	0.222302
Yersinia infection - Homo sapiens (human)	-0.354123	19	0.202434	0.693716	0.532157
Transcriptional misregulation in cancer - Homo sapiens (human)	-0.0429955	126	0.717784	0.144006	0.852976
Tight junction - Homo sapiens (human)	-0.593714	42	2.07059e-05	4.68391	0.000983532
Amoebiasis - Homo sapiens (human)	-0.0118834	12	0.951244	0.021708	0.956277
Systemic lupus erythematosus - Homo sapiens (human)	-0.103115	33	0.635748	0.196715	0.791498
Calcium signaling pathway - Homo sapiens (human)	-0.282284	8	0.407448	0.389928	0.671061
C-type lectin receptor signaling pathway - Homo sapiens (human)	0.231872	4	0.572144	0.242495	0.77074
Pertussis - Homo sapiens (human)	-0.064878	3	0.851172	0.0699826	0.904271
Glioma - Homo sapiens (human)	-0.220005	6	0.542207	0.265835	0.749021
Olfactory transduction - Homo sapiens (human)	-1.25973	3	0.177956	0.749688	0.506466
Phosphatidylinositol signaling system - Homo sapiens (human)	-0.065176	9	0.842243	0.0745625	0.904103
Kaposi sarcoma-associated herpesvirus infection - Homo sapiens (human)	-0.402542	10	0.145826	0.836166	0.455648
Fluid shear stress and atherosclerosis - Homo sapiens (human)	0.0963582	5	0.774776	0.110824	0.871249
Cellular senescence - Homo sapiens (human)	-0.253126	8	0.453308	0.343607	0.671061
Histidine metabolism - Homo sapiens (human)	-0.185613	3	0.269255	0.569837	0.57307
Necroptosis - Homo sapiens (human)	-0.269896	6	0.218173	0.661199	0.53413
Neuroactive ligand-receptor interaction - Homo sapiens (human)	1.00214	10	0.0194289	1.71155	0.153812
RNA degradation - Homo sapiens (human)	0.60783	61	0.00135084	2.8694	0.0233326
Protein digestion and absorption - Homo sapiens (human)	-1.34329	5	0.0152319	1.81725	0.140427
AGE-RAGE signaling pathway in diabetic complications - Homo sapiens (human)	0.126978	6	0.782927	0.106279	0.871249
ECM-receptor interaction - Homo sapiens (human)	-0.606387	4	0.254162	0.594889	0.562794
Small cell lung cancer - Homo sapiens (human)	-0.28364	8	0.353535	0.451568	0.617732
Hedgehog signaling pathway - Homo sapiens (human)	-0.36856	3	0.637364	0.195613	0.791498
Shigellosis - Homo sapiens (human)	-0.386197	30	0.0325977	1.48681	0.206452
Axon guidance - Homo sapiens (human)	0.415568	11	0.136815	0.863866	0.448188
Leukocyte transendothelial migration - Homo sapiens (human)	-0.543564	4	0.46532	0.332248	0.680084
RIG-I-like receptor signaling pathway - Homo sapiens (human)	-0.360892	14	0.0465895	1.33171	0.239737
NOD-like receptor signaling pathway - Homo sapiens (human)	0.167531	29	0.208812	0.680244	0.53413
Bacterial invasion of epithelial cells - Homo sapiens (human)	-0.358153	8	0.416582	0.380299	0.671061
Cysteine and methionine metabolism - Homo sapiens (human)	1.25706	5	0.0488776	1.31089	0.239737
Ribosome biogenesis in eukaryotes - Homo sapiens (human)	0.690469	40	3.54666e-05	4.45018	0.001329
Notch signaling pathway - Homo sapiens (human)	0.278213	6	0.444639	0.351993	0.671061
Vasopressin-regulated water reabsorption - Homo sapiens (human)	0.11405	8	0.474931	0.323369	0.688832
Bladder cancer - Homo sapiens (human)	-0.345095	5	0.35025	0.455622	0.617732
Epstein-Barr virus infection - Homo sapiens (human)	0.4747	23	0.0227712	1.64261	0.166405
Leishmaniasis - Homo sapiens (human)	-0.777645	7	0.0496327	1.30423	0.239737
Legionellosis - Homo sapiens (human)	-1.87739	8	0.0573166	1.24172	0.253259
HIF-1 signaling pathway - Homo sapiens (human)	0.132695	8	0.633731	0.198095	0.791498
Viral myocarditis - Homo sapiens (human)	-0.162069	19	0.415491	0.381439	0.671061
IL-17 signaling pathway - Homo sapiens (human)	-0.225492	18	0.118553	0.926087	0.418187
AMPK signaling pathway - Homo sapiens (human)	-0.234653	10	0.226086	0.645727	0.53413
JAK-STAT signaling pathway - Homo sapiens (human)	-0.947599	3	0.506537	0.295389	0.718224
MAPK signaling pathway - Homo sapiens (human)	0.130341	20	0.79788	0.0980623	0.871249
One carbon pool by folate - Homo sapiens (human)	0.155537	3	0.729559	0.13694	0.855656
T cell receptor signaling pathway - Homo sapiens (human)	0.484996	6	0.345907	0.461041	0.617732
Neutrophil extracellular trap formation - Homo sapiens (human)	-0.864995	14	0.0011862	2.92584	0.0225378
Antigen processing and presentation - Homo sapiens (human)	-0.580681	13	0.402854	0.394852	0.671061
Th1 and Th2 cell differentiation - Homo sapiens (human)	-0.709341	3	0.594405	0.225917	0.778876
Inflammatory bowel disease - Homo sapiens (human)	-1.00427	3	0.43137	0.365151	0.671061
Hypertrophic cardiomyopathy - Homo sapiens (human)	0.0416845	4	0.922633	0.034971	0.952719
Inositol phosphate metabolism - Homo sapiens (human)	-0.150327	9	0.661771	0.179292	0.81647
Mitophagy - animal - Homo sapiens (human)	0.529536	4	0.0446754	1.34993	0.239737
Th17 cell differentiation - Homo sapiens (human)	-0.757182	9	0.0753522	1.1229	0.318021
Choline metabolism in cancer - Homo sapiens (human)	-0.155867	7	0.714181	0.146192	0.852976
Non-alcoholic fatty liver disease - Homo sapiens (human)	0.11976	4	0.79365	0.100371	0.871249
Osteoclast differentiation - Homo sapiens (human)	0.157943	4	0.71836	0.143658	0.852976
Toll-like receptor signaling pathway - Homo sapiens (human)	0.157943	4	0.71836	0.143658	0.852976
Chagas disease - Homo sapiens (human)	0.359156	3	0.5372	0.269864	0.749021
Lysine degradation - Homo sapiens (human)	-0.471878	10	0.277487	0.556758	0.57307
Thyroid cancer - Homo sapiens (human)	0.622155	22	0.0286565	1.54278	0.194455
Alcoholic liver disease - Homo sapiens (human)	-0.494994	9	0.0155209	1.80908	0.140427
DNA replication - Homo sapiens (human)	0.726857	6	0.125964	0.899753	0.419881
Insulin resistance - Homo sapiens (human)	0.397618	5	0.310095	0.508506	0.585286
Nicotinate and nicotinamide metabolism - Homo sapiens (human)	-0.212751	3	0.452539	0.344344	0.671061
Sphingolipid signaling pathway - Homo sapiens (human)	0.444307	4	0.322623	0.491305	0.589407
Base excision repair - Homo sapiens (human)	1.06821	3	0.311126	0.507064	0.585286
Glycerophospholipid metabolism - Homo sapiens (human)	-0.748112	3	0.118853	0.924989	0.418187
Peroxisome - Homo sapiens (human)	0.238068	3	0.757071	0.120864	0.871249
Fc gamma R-mediated phagocytosis - Homo sapiens (human)	-0.448281	5	0.437355	0.359166	0.671061
Mismatch repair - Homo sapiens (human)	1.1638	3	0.260663	0.583921	0.562794
Homologous recombination - Homo sapiens (human)	0.617933	8	0.23333	0.632029	0.53413
Nucleotide excision repair - Homo sapiens (human)	1.1638	3	0.260663	0.583921	0.562794
RNA polymerase - Homo sapiens (human)	-0.124361	4	0.438094	0.358432	0.671061
Proteasome - Homo sapiens (human)	0.812983	8	0.000818381	3.08704	0.0194365
Primary immunodeficiency - Homo sapiens (human)	0.524079	9	0.230463	0.637398	0.53413
Pentose phosphate pathway - Homo sapiens (human)	0.755826	5	0.0432	1.36452	0.239737
Ribosome - Homo sapiens (human)	0.0357398	33	0.774168	0.111165	0.871249
Adipocytokine signaling pathway - Homo sapiens (human)	-0.135567	3	0.576026	0.239558	0.77074
Fanconi anemia pathway - Homo sapiens (human)	0.593973	6	0.148906	0.827089	0.455648
Basal transcription factors - Homo sapiens (human)	-0.205903	57	0.217344	0.662851	0.53413
ABC transporters - Homo sapiens (human)	1.40638	5	0.0115827	1.93619	0.115827

## Sheet: Table S6.
Table S6. Up- and downregulated genes in PRMT7 KO cells analyzed using Enrichr. Significant terms (p-value < 0.05) summarized from TF perturbations followed by expression. Yellow color highlights the RUNX1 related gene sets.
Term	Cell line	Overlap	P-value	Adjusted P-value	Odds Ratio	Combined Score	Genes
RUNX1 KO MOUSE GSE40155 CREEDSID GENE 1492 UP	J-KO2	7/286	0.0393264	0.252151	2.29705	7.43294	RGS18;SRGN;ADGRG1;PLEK;CASP1;GIMAP4;FHDC1
NEUROG1 OE HUMAN GSE18296 CREEDSID GENE 1426 DOWN	J-KO2	19/328	4.32078e-09	8.0064e-06	5.95645	114.72	IL32;IL15RA;C1R;PRUNE2;DYSF;UBE2E2;RAB27B;FHDC1;PLD1;RUNX2;MYLK;CALB2;VCAN;CCND2;CREB3L1;COL6A2;CASP1;EPHB2;CTHRC1
HMGA2 OE MOUSE GSE24071 CREEDSID GENE 2564 DOWN	J-KO2	16/289	1.4e-07	0.00012971	5.60425	88.4442	BLK;ANXA3;PLEK;DNTT;FHDC1;TENT5C;CD79A;LGALS1;GNGT2;IGLL1;CASP1;CTSG;IL7R;RAG2;RALGPS2;RAG1
GFI1B KO MOUSE GSE20655 CREEDSID GENE 3013 UP	J-KO2	14/242	5.099e-07	0.000314948	5.82797	84.4417	SERPINE2;PLEK;UBE2E2;RAB27B;PLD1;HDAC9;ADCY6;NRGN;P2RX7;LGALS1;CTTN;ST8SIA6;TNIK;SGK1
KLF13 KO MOUSE GSE25502 CREEDSID GENE 1821 UP	J-KO2	15/290	8.23926e-07	0.000381684	5.1898	72.7049	RGS18;ANXA3;IGFBP4;TSC22D3;RORA;TENT5C;ADGRG1;LGALS1;MYCN;SLC7A8;PLXNB2;ST8SIA6;CTSG;NPTX2;CD244
PAX5 KD HUMAN GSE50588 CREEDSID GENE 2810 UP	J-KO2	15/297	1.11098e-06	0.000411731	5.05916	69.3624	BLK;ACY3;TSC22D3;SHROOM3;GIMAP4;FRMD4A;TENT5A;TENT5C;CXXC4;FAM167A;JAML;CASP4;CASP1;TNIK;IL7R
EGR3 KD HUMAN GSE52108 CREEDSID GENE 2231 DOWN	J-KO2	16/352	1.92808e-06	0.000595456	4.53875	59.7253	SRGN;IGFBP4;DAPK1;GPR85;DYSF;ARHGAP28;GAB2;NR3C2;OAS1;MDK;ADAMTS1;CASP4;SLC16A9;SGK1;IL7R;AASS
BACH2 KO MOUSE GSE42598 CREEDSID GENE 2778 DOWN	J-KO2	12/213	4.44143e-06	0.00117571	5.61969	69.2601	LGALS1;CCND2;SERPINE2;JAML;IGFBP4;TSC22D3;CXCR3;SOSTDC1;ST8SIA6;TNFRSF4;ACTG2;SNTB1
GATA3 KO MOUSE GSE39864 CREEDSID GENE 1162 UP	J-KO2	14/298	5.88898e-06	0.00136404	4.66539	56.1826	DENND2D;ANXA3;CD300A;IGFBP4;GZMA;UBE2E2;RORA;ACTG2;LGALS1;CYSLTR2;CASP4;ITGA7;DZIP1;TNFRSF4
EOMES OE HUMAN GSE43805 CREEDSID GENE 92 UP	J-KO2	14/306	7.96445e-06	0.00152228	4.53571	53.2516	SERPINE2;DLL1;CXXC4;ETV5;CRACR2B;LGALS1;EFEMP1;SIX4;PERP;EEF1A2;EFHD1;SP5;FERMT2;NKX2-2
KDM2B KD MOUSE GSE41298 CREEDSID GENE 1376 UP	J-KO2	11/189	8.21524e-06	0.00152228	5.79598	67.8681	SRGN;CCND2;SERPINE2;LMO4;DAPK1;BCL11A;PERP;NPTX2;MCC;BAIAP2;MEIS2
HIF1A KO MOUSE GSE35111 CREEDSID GENE 1406 DOWN	J-KO2	14/323	1.46437e-05	0.0024668	4.28243	47.6699	RAB27B;DNTT;GIMAP4;AK4;MYCN;CYSLTR2;IGLL1;CREB3L1;PERP;ALDOC;STAP2;IL7R;FERMT2;CD244
GFI1B OE MOUSE GSE33709 CREEDSID GENE 772 UP	J-KO2	12/250	2.23092e-05	0.00317992	4.73707	50.7365	RGS18;BLK;EIF4E3;LMO4;CASP1;GIMAP4;SGK1;IL7R;RAG2;HDAC9;ETV5;RAG1
GFI1B OE MOUSE GSE33709 CREEDSID GENE 452 DOWN	J-KO2	12/250	2.23092e-05	0.00317992	4.73707	50.7365	RGS18;BLK;EIF4E3;LMO4;CASP1;GIMAP4;SGK1;IL7R;RAG2;HDAC9;ETV5;RAG1
FOXO1 KO MOUSE GSE40655 CREEDSID GENE 508 UP	J-KO2	13/312	4.46256e-05	0.00590652	4.09179	40.9883	SEMA4A;JAG1;EIF4E3;GZMA;RUNX2;LGALS1;CYSLTR2;SLCO3A1;CXCR3;CASP4;CASP1;SGK1;B4GALNT4
MYC OE HUMAN GSE43730 CREEDSID GENE 359 DOWN	J-KO2	13/316	5.08401e-05	0.00628044	4.03694	39.9125	SRGN;JAG1;SERPINE2;SPRY4;RUNX2;VCAN;LGALS1;EFEMP1;RPS6KA2;CASP1;IL7R;EPHB2;AASS
MBD2 KO MOUSE GSE48653 CREEDSID GENE 1051 DOWN	J-KO2	8/120	5.51657e-05	0.00638888	6.62668	64.9758	P2RX7;CXCR3;CASP4;CASP1;ITGA7;GIMAP4;TNFRSF4;ACTG2
IRF5 KD HUMAN GSE50588 CREEDSID GENE 2801 UP	J-KO2	13/321	5.96577e-05	0.00650269	3.97039	38.6195	IL32;SEMA4A;CR2;MYRF;AUTS2;PLEK;HSH2D;LGALS1;KCNMB1;EEF1A2;ALDOC;SGK1;CD244
CEBPA KO MOUSE GSE61468 CREEDSID GENE 1476 UP	J-KO2	11/238	6.90609e-05	0.00710944	4.5335	43.4333	MYCN;CYSLTR2;SLC7A8;DAPK1;DNTT;ST8SIA6;RORA;TNIK;DUSP16;CD244;NRGN
ZBTB7A KO MOUSE GSE41839 CREEDSID GENE 2380 UP	J-KO2	10/204	9.09581e-05	0.00836936	4.80756	44.7349	HSH2D;GAREM1;MDK;EPHX2;GZMA;ST8SIA6;DNTT;TENT5A;IL7R;RAG1
GATA3 KO MOUSE GSE39864 CREEDSID GENE 1162 DOWN	J-KO2	10/206	9.86087e-05	0.00836936	4.75802	43.8896	PTCRA;RAB20;SERPINE2;DAPK1;LMO4;IL7R;DUSP16;TENT5C;KLF3;ADCY6
FOXP3 DEFICIENCY MOUSE GSE35543 CREEDSID GENE 3037 UP	J-KO2	9/168	0.000104403	0.00836936	5.26361	48.2529	DENND2D;SEMA4A;SLCO3A1;LMO4;IGFBP4;UBE2E2;ITGA7;DZIP1;ADCY6
MBD2 KO MOUSE GSE48653 CREEDSID GENE 1051 UP	J-KO2	14/389	0.000109917	0.00836936	3.51676	32.0581	RGS18;BLK;ANXA3;CD300A;LMO4;GZMA;PLEK;DNTT;TNFRSF13C;CD79A;SELENOM;NACC2;CTSG;RAG1
JUN KO MOUSE GSE27028 CREEDSID GENE 321 UP	J-KO2	10/209	0.000111104	0.00836936	4.68557	42.6623	P2RX7;ACY3;GAREM1;NCS1;SPRY4;DNTT;GIMAP4;RAG2;CD244;RAG1
JUN KO MOUSE GSE27028 CREEDSID GENE 1516 DOWN	J-KO2	10/209	0.000111104	0.00836936	4.68557	42.6623	P2RX7;ACY3;GAREM1;NCS1;SPRY4;DNTT;GIMAP4;RAG2;CD244;RAG1
NCOA1 KD HUMAN GSE28645 CREEDSID GENE 888 UP	J-KO2	14/390	0.000112916	0.00836936	3.50723	31.8767	IL15RA;ACY3;CR2;JAG1;DAPK1;GZMA;RAB27B;SMPD3;HSH2D;CCND2;OAS1;MDK;CASP4;IL7R
ESR1 KD HUMAN GSE27473 CREEDSID GENE 480 UP	J-KO2	12/301	0.000132905	0.00947201	3.89094	34.73	IL32;SRGN;CALB2;SELENOM;CCND2;PLAG1;ACSL5;SGK1;STEAP1;IL7R;AASS;ETV5
STAT3 KD HUMAN GSE42979 CREEDSID GENE 2148 DOWN	J-KO2	12/309	0.000169624	0.011248	3.78458	32.8574	IL32;FA2H;IL15RA;ADGRG1;AUTS2;ANXA3;COL6A2;EEF1A2;SGK1;EPHB2;ZNF268;FERMT2
NCOA1 KO HUMAN GSE28645 CREEDSID GENE 1244 UP	J-KO2	14/407	0.000175951	0.011248	3.35258	28.9841	ACY3;CR2;JAG1;GZMA;EBF4;TENT5A;CXXC4;ADCY6;CCND2;OAS1;MDK;CASP4;IL7R;RAG1
KLF3 KO MOUSE GSE35592 CREEDSID GENE 2672 DOWN	J-KO2	9/180	0.000176034	0.011248	4.89124	42.284	SRGN;RGS18;SERPINE2;PLEK;RAB27B;TNIK;DZIP1;DUSP16;NRGN
WT1 KO MOUSE GSE15325 CREEDSID GENE 2156 UP	J-KO2	13/369	0.000237769	0.0142125	3.42659	28.5922	DOCK5;SERPINE2;SPRY4;DYSF;FRMD4A;HDAC9;MYLK;EFEMP1;ADAMTS1;PERP;EFHD1;ITGA7;NPTX2
FLI1 KD HUMAN GSE27524 CREEDSID GENE 1605 UP	J-KO2	13/369	0.000237769	0.0142125	3.42659	28.5922	C1R;FRMD4A;ADCY6;MYLK;VCAN;HEY1;OAS1;CREB3L1;COL6A2;RPS6KA2;SOSTDC1;NPTX2;IL7R
CEBPA KO MOUSE GSE61468 CREEDSID GENE 1476 DOWN	J-KO2	11/278	0.000269404	0.0146934	3.84644	31.6151	SEMA4A;SELENOM;LGALS1;JAML;ANXA3;LMO4;RPS6KA2;CASP1;CTSG;AK4;TENT5A
SNAI1 OE HUMAN GSE14773 CREEDSID GENE 371 DOWN	J-KO2	11/278	0.000269404	0.0146934	3.84644	31.6151	IL32;ZNF185;SERPINE2;TMSB15A;MDK;EEF1A2;ACSL5;SLC16A9;NPTX2;NRGN;CTHRC1
FLI1 KD HUMAN GSE27524 CREEDSID GENE 1607 UP	J-KO2	12/325	0.000269603	0.0146934	3.58817	29.4896	VCAN;HEY1;C1R;CREB3L1;COL6A2;RPS6KA2;SOSTDC1;FRMD4A;IL7R;PLD1;MEIS2;MYLK
KDM2B KD MOUSE GSE41298 CREEDSID GENE 1376 DOWN	J-KO2	12/327	0.00028506	0.0150919	3.56502	29.1006	CALB2;P2RX7;ADGRG1;PLAG1;CLMN;TSC22D3;EPHX2;RPS6KA2;ALDOC;PLD1;DLL1;KLF15
NFIX KD MOUSE GSE45492 CREEDSID GENE 2846 UP	J-KO2	11/281	0.000295257	0.0151975	3.80312	30.9105	P2RX7;LGALS1;AUTS2;BCL11A;LMO4;CXCR3;EFHD1;CTSG;TENT5A;RUNX2;RAG1
FLI1 KD HUMAN GSE27524 CREEDSID GENE 1598 DOWN	J-KO2	8/158	0.000370087	0.0179266	4.93836	39.0218	FZD1;TEAD4;DAPK1;ADAMTS1;TMSB15A;PKP1;STEAP1;NKX2-2
PPARA ACTIVATION HUMAN GSE17251 CREEDSID GENE 501 DOWN	J-KO2	10/243	0.00037465	0.0179266	3.99489	31.5178	ACY3;VCAN;ARHGEF26;TSC22D3;EPHX2;TENT5A;TNIK;MEIS2;AASS;NR3C2
MBD3 KD MOUSE GSE31008 CREEDSID GENE 1325 DOWN	J-KO2	8/159	0.000386071	0.0179266	4.90541	38.554	RGS18;CCND2;BCL11A;EPHX2;SP5;BAHCC1;DLL1;AASS
FOXP3 ACTIVATION HUMAN GSE41087 CREEDSID GENE 1055 UP	J-KO2	10/244	0.000386974	0.0179266	3.97761	31.2527	SMPD3;ANXA3;ADAMTS1;TSC22D3;PRUNE2;RORA;IL7R;TENT5C;GTSF1;SNTB1
FLI1 KD HUMAN GSE27524 CREEDSID GENE 1604 UP	J-KO2	12/340	0.000405057	0.0183066	3.42144	26.7265	VCAN;HEY1;C1R;CREB3L1;COL6A2;RPS6KA2;SOSTDC1;FRMD4A;IL7R;PLD1;MEIS2;MYLK
FOXO1 SIRNA HESC HUMAN GSE94036 RNASEQ UP	J-KO2	11/293	0.000420605	0.0185567	3.63904	28.2893	VCAN;LMO4;IGFBP4;C1R;ADAMTS1;ZNF516;NAV1;TENT5A;RORB;MCC;FERMT2
HMGA2 KD HUMAN GSE43741 CREEDSID GENE 2854 UP	J-KO2	13/394	0.000444627	0.0191603	3.19762	24.6801	DOCK3;AUTS2;BCL11A;DAPK1;TSC22D3;TEX15;VCAN;SLC7A8;HEY1;CBS;HEY2;NUP62CL;EPHA3
TCF12 KD HUMAN GSE50588 CREEDSID GENE 2789 DOWN	J-KO2	11/298	0.000484647	0.0204103	3.57473	27.2827	IL32;SEMA4A;SELENOM;RAB20;BCL11A;IGLL1;CD300A;CXCR3;GPER1;SGK1;DLL1
NFE2L2 KO MOUSE GSE18344 CREEDSID GENE 1261 UP	J-KO2	9/209	0.000528671	0.0217695	4.17583	31.5072	NOTCH3;JAG1;COL6A2;SP5;MAT1A;KLF15;EPHA3;ACTG2;CTHRC1
SOX2 KO HUMAN GSE59234 CREEDSID GENE 2956 DOWN	J-KO2	10/257	0.000580457	0.0233823	3.76576	28.0613	JAML;C1R;PRUNE2;ALDOC;AK4;SGK1;PLD1;FGFR3;AASS;ETV5
XBP1 KO MOUSE GSE52857 CREEDSID GENE 2765 DOWN	J-KO2	12/358	0.000639664	0.0252191	3.24044	23.832	JAG1;CYSLTR2;SLC7A8;BCL11A;ANXA3;GZMA;PLXNB2;ALDOC;ST8SIA6;IL7R;TNFRSF4;ADCY6
MYCN OE MOUSE GSE6077 CREEDSID GENE 40 DOWN	J-KO2	11/312	0.000708832	0.0273639	3.40602	24.7001	SRGN;LGALS1;SERPINE2;ANXA3;IGFBP4;ADAMTS1;COL6A2;GIMAP4;TENT5C;FERMT2;MYLK
KLF5 KO MOUSE GSE58719 CREEDSID GENE 2318 UP	J-KO2	8/178	0.000813347	0.0307578	4.35294	30.9684	CCND2;HEY1;SLC7A8;CBS;MYO7B;STEAP1;HDAC9;AASS
PAX3 KNOCKIN MOUSE GSE11400 CREEDSID GENE 625 UP	J-KO2	9/224	0.000866909	0.0321277	3.88152	27.3669	SELENOM;CCND2;ANXA3;LMO4;PERP;SOSTDC1;PKP1;FRMD4A;EPHA3
SOX2 KO MOUSE GSE55738 CREEDSID GENE 2990 DOWN	J-KO2	9/226	0.000922971	0.0335346	3.84535	26.871	FA2H;DLX1;CYP26B1;CCND2;SERPINE2;SLC7A8;SOSTDC1;TEX15;B4GALNT4
STAT1 KO MOUSE GSE48970 CREEDSID GENE 1519 DOWN	J-KO2	10/276	0.00100182	0.0356996	3.49338	24.125	RGS18;CYSLTR2;CCND2;ZMAT1;CASP4;FRMD4A;TENT5A;TENT5C;SCARF1;HDAC9
FLI1 KD HUMAN GSE27524 CREEDSID GENE 1598 UP	J-KO2	13/434	0.00108505	0.0372711	2.88784	19.7128	IL32;FRMD4A;AK4;ACTG2;MYLK;ADGRG1;VCAN;HEY1;OAS1;COL6A2;RPS6KA2;TNIK;IL7R
AIRE KO MOUSE GSE30129 CREEDSID GENE 1676 UP	J-KO2	10/279	0.00108693	0.0372711	3.45389	23.5707	CD79A;IL15RA;ADGRG1;CXCR3;PLEK;CASP1;CTSG;FHDC1;SPTB;RUNX2
NR5A2 KD HUMAN GSE47803 CREEDSID GENE 1819 DOWN	J-KO2	10/280	0.00111658	0.0372711	3.44092	23.3896	CYP26B1;LGALS1;EFEMP1;OAS1;GPER1;HEY2;EFHD1;TENT5A;SGK1;FERMT2
BACH2 KO MOUSE GSE30883 CREEDSID GENE 2701 DOWN	J-KO2	9/233	0.00114285	0.0372711	3.72385	25.2262	GAREM1;LGALS1;SERPINE2;IGFBP4;RAG2;BAHCC1;NKD2;RAG1;B4GALNT4
IRF1 OE HUMAN GSE26817 CREEDSID GENE 2502 UP	J-KO2	12/383	0.00114649	0.0372711	3.01819	20.4363	DENND2D;ACY3;LGALS1;OAS1;MDK;C1R;HEY2;CASP4;CASP1;ACSL5;STAP2;TENT5A
ARID3B KO MOUSE GSE62069 CREEDSID GENE 2591 UP	J-KO2	12/384	0.00117223	0.0374508	3.00993	20.3135	RGS18;KCNJ4;ADGRG1;CYP26B1;PRUNE2;PLEK;RAB27B;ALDOC;RORA;SLC16A9;ESPN;FUT1
FLI1 KD HUMAN GSE27524 CREEDSID GENE 1602 UP	J-KO2	11/333	0.00120207	0.0374584	3.18045	21.3844	VCAN;HEY1;CREB3L1;RPS6KA2;SOSTDC1;FRMD4A;IL7R;PLD1;MEIS2;ADCY6;MYLK
BACH2 KO MOUSE GSE42598 CREEDSID GENE 2778 UP	J-KO2	9/235	0.0012129	0.0374584	3.69052	24.7809	SRGN;LMO4;GZMA;DNTT;IL7R;RAG2;TENT5C;RUNX2;RAG1
DMRTA2 OE MOUSE GSE25179 CREEDSID GENE 2203 UP	J-KO2	10/285	0.00127492	0.0384462	3.37749	22.5105	SRGN;MYRF;CREB3L1;PERP;HEY2;SP5;TEX15;NPTX2;TENT5C;C1QL1
VAX2 KO MOUSE GSE19626 CREEDSID GENE 2367 UP	J-KO2	9/237	0.00128638	0.0384462	3.65777	24.3458	RGS18;SRGN;CRACR2B;SPAG6;DYSF;EFHD1;RORB;SPTB;NRGN
FOXP3 INDUCTION MOUSE GSE35543 CREEDSID GENE 3036 DOWN	J-KO2	10/287	0.00134317	0.0395063	3.35276	22.1709	SELENOM;HEY1;PERP;GZMA;RORA;TENT5A;TNFRSF4;DUSP16;ACTG2;NR3C2
FLI1 KD HUMAN GSE27524 CREEDSID GENE 1612 UP	J-KO2	10/289	0.00141438	0.0409507	3.32838	21.8377	HEY1;C1R;CREB3L1;RPS6KA2;SOSTDC1;FRMD4A;PLD1;MEIS2;FERMT2;MYLK
HMGA2 KD HUMAN GSE43741 CREEDSID GENE 2854 DOWN	J-KO2	8/196	0.0015088	0.0428067	3.93256	25.5476	JAG1;EFEMP1;SLCO3A1;RAB27B;IL7R;CSAG1;TENT5C;SNTB1
SREBF2 KD HUMAN GSE50588 CREEDSID GENE 2823 DOWN	J-KO2	10/292	0.00152692	0.0428067	3.29247	21.35	IL32;CR2;HEY1;CD300A;KCNMB1;CXCR3;CASP1;ALDOC;TENT5A;AASS
CEBPG KO MOUSE GSE47777 CREEDSID GENE 3104 DOWN	J-KO2	8/197	0.00155811	0.0428067	3.91155	25.2854	HEY1;CREB3L1;COL6A2;HEY2;PKP1;TENT5A;EPHA3;CTHRC1
FLI1 KD HUMAN GSE27524 CREEDSID GENE 1601 UP	J-KO2	12/398	0.001586	0.0428067	2.89866	18.6864	VCAN;HEY1;OAS1;C1R;COL6A2;RPS6KA2;SOSTDC1;FRMD4A;TNIK;IL7R;ACTG2;MYLK
GRHL2 KD MOUSE GSE40729 CREEDSID GENE 2534 UP	J-KO2	8/198	0.00160868	0.0428067	3.89076	25.0267	LGALS1;EIF4E3;TSC22D3;SPRY4;EFHD1;ST8SIA6;MEIS2;ETV5
KCNIP3 KO MOUSE GSE16874 CREEDSID GENE 1031 UP	J-KO2	9/245	0.00161709	0.0428067	3.53233	22.7027	CR2;LGALS1;GZMA;CASP4;PLEK;CASP1;TENT5A;TENT5C;SNX20
TFAP2C KD HUMAN GSE15481 CREEDSID GENE 2970 UP	J-KO2	10/296	0.0016882	0.0440596	3.24575	20.7212	IL32;SELENOM;HSH2D;C1R;EEF1A2;UBE2E2;SGK1;STEAP1;RAG2;PLD1
FLI1 KD HUMAN GSE27524 CREEDSID GENE 1611 UP	J-KO2	10/297	0.0017306	0.0445389	3.23428	20.5677	HEY1;CREB3L1;RPS6KA2;SOSTDC1;FRMD4A;IL7R;PLD1;MEIS2;FERMT2;MYLK
MYC KD HUMAN GSE54872 CREEDSID GENE 1308 UP	J-KO2	10/300	0.00186302	0.0468789	3.20033	20.1159	CCND2;HEY1;AUTS2;BCL11A;TMSB15A;ADAMTS1;PLEK;PROK2;GTSF1;NR3C2
E2F8 KO MOUSE GSE52157 CREEDSID GENE 2828 DOWN	J-KO2	12/406	0.00187212	0.0468789	2.83864	17.8286	BLK;CD79A;CR2;SLC7A8;ABI3;PLEK;ST8SIA6;GIMAP4;TNFRSF13C;IL7R;DUSP16;RALGPS2
REST SHRNA C2 HUMAN GSE90068 PBMPA RNASEQ DOWN	J-KO2	6/118	0.00196098	0.0484492	4.92356	30.695	EFEMP1;SERPINE2;IGFBP4;ADAMTS1;PRUNE2;XYLT1
FOXP3 ACTIVATION HUMAN GSE41087 CREEDSID GENE 1054 UP	J-KO2	10/303	0.00200351	0.0488488	3.16707	19.6766	RGS18;SEMA4A;ADGRG1;ADAMTS1;PRUNE2;PLEK;RORB;IL7R;TNFRSF4;CD244
PRDM14 KO MOUSE GSE45507 CREEDSID GENE 3106 UP	J-KO2	8/209	0.00225552	0.0542789	3.67577	22.4015	SERPINE2;DAPK1;ANXA3;LMO4;MDK;AK4;NAV1;MEIS2
NCOA3 KD MOUSE GSE50017 CREEDSID GENE 1712 DOWN	J-KO2	9/259	0.00235763	0.0558192	3.33213	20.1597	CCND2;SLC7A8;ARHGEF26;SPRY4;ST8SIA6;AK4;TMEM64;MCC;MEIS2
POU5F1 KD HUMAN GSE21135 CREEDSID GENE 1329 UP	J-KO2	12/418	0.00237977	0.0558192	2.75303	16.6304	CALB2;FAM167A;JAG1;CCND2;EFEMP1;ZNF185;SERPINE2;ADAMTS1;GSC;PDE4D;EFHD1;SP5
E2F6 KD HUMAN GSE50588 CREEDSID GENE 2807 UP	J-KO2	10/312	0.00247706	0.056733	3.07127	18.4297	IL32;DENND2D;ACY3;CR2;HSH2D;EIF4E3;GPER1;IL7R;SNTB1;B4GALNT4
POU2AF1 OE MOUSE GSE12421 CREEDSID GENE 2312 DOWN	J-KO2	9/261	0.00248245	0.056733	3.30535	19.8272	BLK;SRGN;LGALS1;CXCR3;GZMA;PLEK;FRMD4A;IL7R;RUNX2
FLI1 KD HUMAN GSE27524 CREEDSID GENE 1594 UP	J-KO2	10/313	0.0025348	0.056733	3.06098	18.2974	VCAN;HEY1;C1R;CREB3L1;RPS6KA2;SOSTDC1;FRMD4A;NPTX2;ADCY6;MYLK
FOXP3 INDUCTION MOUSE GSE35543 CREEDSID GENE 3036 UP	J-KO2	7/167	0.0025412	0.056733	4.02993	24.0793	DENND2D;SEMA4A;CYP26B1;IGFBP4;ST8SIA6;NAV1;DZIP1
MYC KD HUMAN GSE54872 CREEDSID GENE 1307 UP	J-KO2	10/314	0.00259361	0.0569517	3.05075	18.1663	JAG1;HEY1;AUTS2;BCL11A;TMSB15A;ADAMTS1;PROK2;CXXC4;GTSF1;NR3C2
POU2AF1 MUT MOUSE GSE12356 CREEDSID GENE 598 UP	J-KO2	9/263	0.00261246	0.0569517	3.27899	19.5016	BLK;SRGN;CD79A;LGALS1;IGLL1;LMO4;IL7R;RAG2;RAG1
GATA5 KO MOUSE GSE47425 CREEDSID GENE 413 UP	J-KO2	6/126	0.00272669	0.0587508	4.59346	27.1228	BLK;CD79A;CASP4;TNFRSF13C;NR3C2;NRGN
PGR KO MOUSE GSE39920 CREEDSID GENE 3080 DOWN	J-KO2	8/216	0.00276326	0.0588544	3.5508	20.919	IL15RA;LGALS1;LMO4;MDK;CREB3L1;ACTG2;MYLK;HOXA11
PRDM14 KO MOUSE GSE42580 CREEDSID GENE 1714 DOWN	J-KO2	8/219	0.00300643	0.0625334	3.49978	20.3232	SRGN;HSH2D;FAM167A;SLC7A8;GSC;DCLK3;PKP1;EFHD1
NCOA3 KD MOUSE GSE50017 CREEDSID GENE 1711 DOWN	J-KO2	10/321	0.0030366	0.0625334	2.98101	17.281	CCND2;EFEMP1;MYRF;ARHGEF26;EFHD1;ST8SIA6;FRMD4A;AK4;TMEM64;MCC
HES1 OE MOUSE GSE54622 CREEDSID GENE 2771 UP	J-KO2	11/375	0.00303724	0.0625334	2.8074	16.274	IL15RA;SIX4;LMO4;ADAMTS1;GSC;CASP4;CASP1;ST8SIA6;TENT5A;DLL1;NKX2-2
EBF3 OE SKNSH HUMAN GSE90682 RNASEQ UP	J-KO2	10/324	0.00324405	0.0660574	2.95208	16.9182	FAM167A;IGFBP4;CBS;ADAMTS1;RPS6KA2;NCS1;CBSL;EEF1A2;ITGA7;MEIS2
AHR KO MOUSE GSE10082 CREEDSID GENE 1465 DOWN	J-KO2	8/223	0.00335622	0.0662792	3.43396	19.5631	ACY3;CYP26B1;DCLK3;TENT5A;FGFR3;FERMT2;MYLK;NR3C2
IRF4 KO MOUSE GSE40726 CREEDSID GENE 1527 DOWN	J-KO2	8/223	0.00335622	0.0662792	3.43396	19.5631	HEY1;ANXA3;KCNMB1;ITGA7;AK4;ESPN;TENT5C;EPN2
NANOG OE MOUSE GSE48370 CREEDSID GENE 2979 DOWN	J-KO2	9/274	0.00342721	0.0662792	3.14111	17.829	SMPD3;CYP26B1;GNGT2;CYSLTR2;ARHGEF26;IGFBP4;CREB3L1;BAIAP2;ACTG2
IRF8 KO MOUSE GSE39228 CREEDSID GENE 2195 DOWN	J-KO2	9/274	0.00342721	0.0662792	3.14111	17.829	SRGN;GNGT2;JAML;CD300A;ABI3;PLEK;PLXNB2;DUSP16;KLF3
EGR3 KD HUMAN GSE52108 CREEDSID GENE 2233 UP	J-KO2	6/132	0.00343379	0.0662792	4.37339	24.815	CCND2;GAREM1;EPHX2;EEF1A2;MCC;MEIS2
SOX9 OE MOUSE GSE34060 CREEDSID GENE 2743 DOWN	J-KO2	7/177	0.00350913	0.0670352	3.79094	21.4279	SRGN;CR2;GNGT2;GZMA;PLEK;GIMAP4;IL7R
FLI1 KD HUMAN GSE27524 CREEDSID GENE 1600 UP	J-KO2	11/386	0.0037774	0.0713052	2.72351	15.1937	VCAN;HEY1;OAS1;C1R;COL6A2;RPS6KA2;FRMD4A;TNIK;IL7R;ACTG2;MYLK
TCF21 SIRNA HCASMC HUMAN GSE44461 RNASEQ UP	J-KO2	5/94	0.00382336	0.0713052	5.14528	28.6419	EFEMP1;LGALS1;C1R;MYLK;CTHRC1
DMRTA2 OE MOUSE GSE25179 CREEDSID GENE 2204 UP	J-KO2	7/180	0.0038481	0.0713052	3.72463	20.7096	SRGN;FAM167A;BCL11A;SP5;NPTX2;SGK1;C1QL1
RARA KO MOUSE GSE31280 CREEDSID GENE 1677 DOWN	J-KO2	6/136	0.0039756	0.0722235	4.23796	23.4256	SERPINE2;BCL11A;EFHD1;BAHCC1;KLF15;MEIS2
IKZF1 KO MOUSE GSE46093 CREEDSID GENE 2547 DOWN	J-KO2	6/136	0.0039756	0.0722235	4.23796	23.4256	BLK;RGS18;CYSLTR2;SERPINE2;BCL11A;IL7R
MBD3 KD MOUSE GSE31008 CREEDSID GENE 1325 UP	J-KO2	9/283	0.00423234	0.0761411	3.03653	16.5946	TEAD4;ADGRG1;CRACR2B;EFEMP1;SLCO3A1;PERP;EEF1A2;ST8SIA6;TNFRSF13C
BACH2 KO MOUSE GSE30883 CREEDSID GENE 2701 UP	J-KO2	9/285	0.00442984	0.0780991	3.01422	16.3352	DOCK5;RPS6KA2;PRUNE2;DNTT;GIMAP4;SGK1;KLF3;ADCY6;SNTB1
TFAP2C KO MOUSE GSE45941 CREEDSID GENE 1488 UP	J-KO2	7/185	0.00446762	0.0780991	3.61909	19.5825	SRGN;CCND2;HEY1;IGFBP4;MEIS2;AASS;ADCY6
ASCL1 KO G523NS HUMAN GSE87617 RNASEQ DOWN	J-KO2	7/185	0.00446762	0.0780991	3.61909	19.5825	P2RX7;NOTCH3;ADGRG1;VCAN;SPRY4;NAV1;EPHA3
FLI1 KD HUMAN GSE27524 CREEDSID GENE 1599 UP	J-KO2	10/340	0.0045489	0.0787768	2.80664	15.1358	VCAN;HEY1;OAS1;LMO4;C1R;COL6A2;SOSTDC1;FRMD4A;TNIK;MYLK
MYC OE MOUSE GSE27159 CREEDSID GENE 1273 UP	J-KO2	10/342	0.00473752	0.0812835	2.78944	14.9298	P2RX7;SELENOM;IGFBP4;CREB3L1;PERP;CASP1;TENT5A;RORB;AASS;ACTG2
POU5F1 KD HUMAN GSE21135 CREEDSID GENE 1328 UP	J-KO2	11/400	0.00492105	0.0827193	2.6236	13.9424	IL32;CALB2;FAM167A;LGALS1;ZNF185;SERPINE2;ANXA3;ADAMTS1;GSC;EFHD1;CTHRC1
ATF3 SIRNA HDF HUMAN GSE81405 RNASEQ UP	J-KO2	9/290	0.00495512	0.0827193	2.95983	15.7088	VCAN;LGALS1;IGFBP4;NCS1;PRUNE2;XYLT1;NAV1;IL7R;MYLK
FLI1 KD HUMAN GSE27524 CREEDSID GENE 1608 DOWN	J-KO2	9/290	0.00495512	0.0827193	2.95983	15.7088	FZD1;TEAD4;DAPK1;ADAMTS1;PKP1;SGK1;STEAP1;FGFR3;NKX2-2
NFYC KD MOUSE GSE56838 CREEDSID GENE 1343 UP	J-KO2	9/291	0.00506576	0.0830427	2.94918	15.5871	PHLDB1;EFEMP1;SERPINE2;ARHGEF26;ANXA3;PERP;TEX15;PLD1;TENT5C
GLI1 INHIBITION HUMAN GSE36855 CREEDSID GENE 643 UP	J-KO2	9/291	0.00506576	0.0830427	2.94918	15.5871	DENND2D;CLMN;ACSL5;PLXNB2;RAB27B;NAV1;PLD1;KLF3;EPN2
CREB1 KD MOUSE GSE17478 CREEDSID GENE 2158 UP	J-KO2	10/346	0.0051332	0.0830427	2.75567	14.528	SELENOM;CCND2;EFEMP1;SERPINE2;ANXA3;IGFBP4;COL6A2;EFHD1;RAB27B;ETV5
EGR4 KD HUMAN GSE40558 CREEDSID GENE 3030 DOWN	J-KO2	9/292	0.0051783	0.0830427	2.93861	15.4667	WNT10B;EPHX2;CASP1;PROK2;STAP2;MAT1A;MEIS2;CXXC4;NR3C2
SP140 KD PBMC HUMAN GSE83381 RNASEQ DOWN	J-KO2	11/403	0.00519857	0.0830427	2.60311	13.6907	IL32;SRGN;P2RX7;SEMA4A;LGALS1;RAB20;CTTN;DAPK1;PLEK;TENT5A;SGK1
FLI1 KD HUMAN GSE27524 CREEDSID GENE 1595 UP	J-KO2	9/293	0.00529277	0.0831138	2.92811	15.3474	HEY1;CREB3L1;RPS6KA2;SOSTDC1;FRMD4A;PLD1;MEIS2;FERMT2;MYLK
FLI1 KD HUMAN GSE27524 CREEDSID GENE 1611 DOWN	J-KO2	9/293	0.00529277	0.0831138	2.92811	15.3474	FZD1;TEAD4;DAPK1;ADAMTS1;PKP1;SGK1;STEAP1;FGFR3;NKX2-2
MECP2 KO MOUSE GSE8720 CREEDSID GENE 2416 DOWN	J-KO2	8/241	0.00533758	0.0831138	3.16576	16.5664	SEMA4A;ADCYAP1;SERPINE2;HEY1;EPHX2;CHRNA6;EBF4;SYT7
CBX2 KO MOUSE GSE29485 CREEDSID GENE 381 UP	J-KO2	7/195	0.00592952	0.0915616	3.42483	17.5619	EFEMP1;MYRF;COL6A2;HEY2;GPR85;MEIS2;ADCY6
GATA3 OE HUMAN GSE24249 CREEDSID GENE 649 UP	J-KO2	10/355	0.00611839	0.0923106	2.68254	13.6714	DENND2D;SRGN;HEY1;EEF1A2;NAV1;TNIK;NUP62CL;SGK1;MCC;AASS
FLI1 KD HUMAN GSE27524 CREEDSID GENE 1608 UP	J-KO2	9/300	0.00615002	0.0923106	2.85665	14.544	HEY1;CREB3L1;RPS6KA2;SOSTDC1;FRMD4A;IL7R;PLD1;MEIS2;MYLK
NFYB KD MOUSE GSE56838 CREEDSID GENE 1342 DOWN	J-KO2	8/247	0.00616527	0.0923106	3.08534	15.7007	SRGN;SEMA4A;EPHX2;ALDOC;FRMD4A;GTSF1;AASS;B4GALNT4
BCL11B KO MOUSE GSE9330 CREEDSID GENE 28 DOWN	J-KO2	6/149	0.00617729	0.0923106	3.85014	19.5852	SELENOM;SERPINE2;NETO1;HEY1;DCLK3;NRGN
FLI1 KD HUMAN GSE27524 CREEDSID GENE 1609 UP	J-KO2	9/302	0.00641359	0.095075	2.83686	14.3242	HEY1;CREB3L1;RPS6KA2;SOSTDC1;FRMD4A;IL7R;PLD1;MEIS2;MYLK
FOXP2 OE SHSY5Y HUMAN GSE100291 RNASEQ UP	J-KO2	10/360	0.0067261	0.0981818	2.64354	13.2223	NOTCH3;VCAN;JAG1;IGFBP4;MDK;COL6A2;XYLT1;TENT5A;TNIK;EPHB2
SOX2 KD MOUSE GSE64965 CREEDSID GENE 2616 UP	J-KO2	8/251	0.00676897	0.0981818	3.03393	15.1557	EFEMP1;SERPINE2;COL6A2;EEF1A2;CASP4;CASP1;RORB;NKD2
REST KD MOUSE GSE28141 CREEDSID GENE 1331 DOWN	J-KO2	7/200	0.00678212	0.0981818	3.33526	16.6545	IGFBP4;EFHD1;ST8SIA6;DNTT;ALDOC;STEAP1;DLL1
PHF20 SHRNA H1792 HUMAN GSE82115 RNASEQ UP	J-KO2	5/108	0.00686501	0.0986113	4.44276	22.1308	SRGN;ADAMTS1;C1R;EEF1A2;FERMT2
TFAP2C SIRNA HUMAN GSE15481 CREEDSID GENE 2895 UP	J-KO2	9/307	0.00711058	0.0988679	2.78854	13.7926	SELENOM;HSH2D;C1R;EEF1A2;UBE2E2;SGK1;STEAP1;RAG2;PLD1
SMAD3 KO MOUSE GSE28598 CREEDSID GENE 1159 DOWN	J-KO2	9/307	0.00711058	0.0988679	2.78854	13.7926	LGALS1;CCND2;EFEMP1;DAPK1;ADAMTS1;TSC22D3;ITGA7;ACTG2;MYLK
HOXA10 KO MOUSE GSE6439 CREEDSID GENE 1535 DOWN	J-KO2	7/202	0.00714751	0.0988679	3.30071	16.3088	VCAN;EPHX2;GZMA;EFHD1;RORA;SOX5;HOXA11
JUN DOMNEG MOUSE GSE6850 CREEDSID GENE 1505 UP	J-KO2	6/154	0.00722381	0.0988679	3.71912	18.3367	ARHGEF26;IGFBP4;EPHX2;MAT1A;KLF15;AASS
MYC OE MOUSE GSE55272 CREEDSID GENE 1826 UP	J-KO2	9/308	0.00725669	0.0988679	2.77907	13.6893	ADAMTS1;COL6A2;CASP4;SPRY4;PLEK;MAT1A;IL7R;EPHB2;HDAC9
KDM2B OE MOUSE GSE34691 CREEDSID GENE 354 DOWN	J-KO2	9/308	0.00725669	0.0988679	2.77907	13.6893	ACY3;HEY1;IGFBP4;PERP;PRUNE2;CASP4;DYSF;RAB27B;CTHRC1
PDX1 KO MOUSE GSE29048 CREEDSID GENE 387 DOWN	J-KO2	7/203	0.00733558	0.0988679	3.2837	16.1395	CBS;GPER1;SOSTDC1;SLC16A9;MAT1A;SGK1;AASS
KDM2B OE MOUSE GSE34691 CREEDSID GENE 607 UP	J-KO2	9/309	0.00740509	0.0988679	2.76967	13.5869	ACY3;HEY1;IGFBP4;PERP;PRUNE2;CASP4;DYSF;RAB27B;CTHRC1
MYC KD MOUSE GSE30323 CREEDSID GENE 2609 UP	J-KO2	8/255	0.00741643	0.0988679	2.98419	14.6346	FZD1;NOTCH3;CYP26B1;MYRF;PERP;COL6A2;NAV1;RORB
VAX2 KO MOUSE GSE19626 CREEDSID GENE 2368 DOWN	J-KO2	8/255	0.00741643	0.0988679	2.98419	14.6346	PTCRA;PERP;CASP4;CASP1;TNFRSF13C;DLL1;CD244;C1QL1
FLI1 KD HUMAN GSE27524 CREEDSID GENE 1602 DOWN	J-KO2	8/256	0.00758535	0.100398	2.972	14.5079	FZD1;TEAD4;DAPK1;ADAMTS1;PKP1;SGK1;STEAP1;NKX2-2
IKZF1 KO MOUSE GSE46093 CREEDSID GENE 2547 UP	J-KO2	10/367	0.00765454	0.100595	2.59077	12.6234	ACY3;PHLDB1;RGS3;CTTN;IGLL1;IGFBP4;PLXNB2;FRMD4A;RAG2;BAIAP2
IRF1 OE HUMAN GSE26817 CREEDSID GENE 2502 DOWN	J-KO2	7/205	0.0077227	0.100776	3.2502	15.8077	NOTCH3;SERPINE2;AUTS2;EEF1A2;UBE2E2;EFHD1;ESPN
NANOG OE MOUSE GSE48370 CREEDSID GENE 2980 DOWN	J-KO2	9/313	0.00802201	0.103117	2.73266	13.1866	CCND2;CCDC78;SLCO3A1;TSC22D3;EPHX2;DNTT;AK4;TENT5C;RAG1
GTF2I KO MOUSE GSE48790 CREEDSID GENE 1451 DOWN	J-KO2	8/259	0.00810954	0.103117	2.93603	14.1361	SRGN;IL15RA;EPHA3;FERMT2;AASS;ACTG2;MYLK;CTHRC1
MYC KD HUMAN GSE54872 CREEDSID GENE 1313 DOWN	J-KO2	8/259	0.00810954	0.103117	2.93603	14.1361	SPAG6;GSC;GPER1;TEX15;SLC16A9;NPTX2;ACTG2;NR3C2
NR2C2 KO MOUSE GSE3065 CREEDSID GENE 2722 DOWN	J-KO2	7/207	0.00812473	0.103117	3.21737	15.4847	BLK;SRGN;CR2;CCND2;PLEK;CASP4;TNFRSF13C
FOXO1 KD MOUSE GSE6623 CREEDSID GENE 505 UP	J-KO2	9/317	0.00867739	0.108643	2.69662	12.801	RGS18;LGALS1;SERPINE2;ANXA3;CASP1;CTSG;FRMD4A;AK4;TENT5A
HNF4A KD HUMAN GSE25417 CREEDSID GENE 1357 UP	J-KO2	9/317	0.00867739	0.108643	2.69662	12.801	SELENOM;VCAN;LGALS1;BCL11A;MDK;ADAMTS1;COL6A2;MEIS2;CTHRC1
LHX1 ABLATION MOUSE GSE4230 CREEDSID GENE 776 UP	J-KO2	6/161	0.00889664	0.109903	3.54989	16.7629	CCND2;LGALS1;SERPINE2;IGFBP4;MDK;MYLK
KLF5 KO MOUSE GSE43806 CREEDSID GENE 1427 DOWN	J-KO2	6/161	0.00889664	0.109903	3.54989	16.7629	CD79A;ZMAT1;IGLL1;RAG2;IL7R;RAG1
OTX2 KO MOUSE GSE27630 CREEDSID GENE 78 DOWN	J-KO2	9/319	0.00901996	0.110242	2.67895	12.6133	FAM167A;RAB20;SPAG6;SOSTDC1;TENT5A;SLC16A9;SGK1;STEAP1;AASS
HIF1A KD HUMAN GSE44943 CREEDSID GENE 2235 UP	J-KO2	8/264	0.00904309	0.110242	2.87795	13.5429	FZD1;ANXA3;CLMN;CASP1;SGK1;MCC;KLF15;AASS
DLX5 DEFICIENCY MOUSE GSE22381 CREEDSID GENE 382 DOWN	J-KO2	7/212	0.00919714	0.111169	3.1381	14.7141	DLX1;ANXA3;LMO4;GSC;TENT5A;SGK1;NR3C2
DNMT1 INHIBITION HUMAN GSE45804 CREEDSID GENE 2762 DOWN	J-KO2	8/265	0.00923905	0.111169	2.8666	13.4281	DOCK5;ADGRG1;EFEMP1;ZMAT1;SLCO3A1;ANXA3;PKP1;SHROOM3
AIRE KO MOUSE GSE2515 CREEDSID GENE 60 UP	J-KO2	8/266	0.00943817	0.111273	2.85535	13.3145	PHLDB1;COL6A2;SCN4A;GFRA3;TNFRSF4;SPTB;KLF3;HOXA11
HSF1 KD HUMAN GSE3697 CREEDSID GENE 782 DOWN	J-KO2	10/379	0.00947319	0.111273	2.50497	11.6714	FZD1;NOTCH3;GAREM1;OAS1;IGFBP4;PERP;NACC2;PRUNE2;ALDOC;TENT5A
IKZF3 KD HUMAN GSE50588 CREEDSID GENE 2818 UP	J-KO2	9/322	0.00955293	0.111273	2.65286	12.3382	LGALS1;AUTS2;IGLL1;CD300A;IGFBP4;TSC22D3;CXCR3;TENT5C;SNTB1
FLI1 KD HUMAN GSE27524 CREEDSID GENE 1607 DOWN	J-KO2	8/267	0.00964047	0.111273	2.84418	13.2021	FZD1;TEAD4;DAPK1;ADAMTS1;PKP1;SGK1;STEAP1;NKX2-2
NFE2L2 KO MOUSE GSE18344 CREEDSID GENE 962 DOWN	J-KO2	7/214	0.00965391	0.111273	3.10746	14.4198	CD79A;CR2;HSH2D;GZMA;ST8SIA6;TNFRSF13C;TENT5C
PIN1 DEPLETION HUMAN GSE26262 CREEDSID GENE 477 DOWN	J-KO2	9/323	0.00973577	0.111273	2.64428	12.2482	CALB2;ADGRG1;CYP26B1;JAG1;MAGEA12;TNIK;NUP62CL;SGK1;NRGN
NFKB1 ACTIVATION HUMAN GSE20736 CREEDSID GENE 2522 UP	J-KO2	8/268	0.00984598	0.111273	2.83309	13.0908	DOCK5;ANXA3;NACC2;RAB27B;SLC16A9;STEAP1;IL7R;CTHRC1
POU2AF1 OE MOUSE GSE12421 CREEDSID GENE 2312 UP	J-KO2	8/268	0.00984598	0.111273	2.83309	13.0908	ADGRG1;IGLL1;DNTT;GIMAP4;TMEM64;SGK1;RALGPS2;RAG1
KDM2B KD MOUSE GSE40701 CREEDSID GENE 1745 DOWN	J-KO2	8/268	0.00984598	0.111273	2.83309	13.0908	MYCN;CCND2;EFEMP1;ARHGEF26;BCL11A;ANXA3;PERP;SNTB1
BATF KO MOUSE GSE54215 CREEDSID GENE 1522 UP	J-KO2	7/215	0.00988842	0.111273	3.09236	14.2756	SEMA4A;LGALS1;GZMA;CASP1;ACSL5;CTSG;GIMAP4
ESR1 KD HUMAN GSE37820 CREEDSID GENE 2326 DOWN	J-KO2	9/324	0.00992125	0.111273	2.63575	12.1589	JAG1;ARHGEF26;IGFBP4;HEY2;ZNF516;GAB2;TNIK;SLC16A9;SGK1
FOXO1 KO MOUSE GSE40655 CREEDSID GENE 508 DOWN	J-KO2	6/165	0.00996834	0.111273	3.45988	15.9443	IGFBP4;ST8SIA6;TMEM64;IL7R;TENT5C;ACTG2
GATA3 OE HUMAN GSE24249 CREEDSID GENE 649 DOWN	J-KO2	7/216	0.0101271	0.112368	3.07741	14.1331	FZD1;SERPINE2;CASP4;AK4;STEAP1;TENT5C;NR3C2
GTF2B KD HUMAN GSE50588 CREEDSID GENE 2798 DOWN	J-KO2	8/270	0.0102668	0.11324	2.81118	12.8719	SELENOM;SERPINE2;NETO1;TSC22D3;TNFRSF13C;SGK1;PLD1;FERMT2
RORC KO MOUSE GSE27241 CREEDSID GENE 1686 UP	J-KO2	6/168	0.0108303	0.118463	3.39529	15.3651	SERPINE2;PERP;CXCR3;CASP4;TENT5A;IL7R
FLI1 KD HUMAN GSE27524 CREEDSID GENE 1605 DOWN	J-KO2	7/219	0.0108682	0.118463	3.0334	13.7168	FZD1;TEAD4;DAPK1;ADAMTS1;PKP1;STEAP1;NKX2-2
ZFX KO MOUSE GSE7069 CREEDSID GENE 177 UP	J-KO2	9/332	0.0115026	0.124646	2.56941	11.4729	LGALS1;CCND2;SERPINE2;ANXA3;IGFBP4;ADAMTS1;ITGA7;SGK1;FERMT2
LMX1B KO MOUSE GSE10516 CREEDSID GENE 84 DOWN	J-KO2	8/276	0.0116094	0.125071	2.7474	12.2422	CALB2;VCAN;ZMAT1;TEX15;DZIP1;FGFR3;AASS;CTHRC1
FOXP3 ACTIVATION HUMAN GSE41087 CREEDSID GENE 1054 DOWN	J-KO2	8/277	0.0118452	0.126874	2.73704	12.1411	JAG1;SLCO3A1;TSC22D3;CHRNA6;RORA;GAB2;DUSP16;KLF3
NANOG OE HUMAN GSE34920 CREEDSID GENE 1421 UP	J-KO2	8/278	0.0120845	0.12834	2.72676	12.0409	LGALS1;SERPINE2;LMO4;ADAMTS1;AK4;SGK1;NPTX2;ETV5
FLI1 KD HUMAN GSE27524 CREEDSID GENE 1596 UP	J-KO2	9/335	0.0121419	0.12834	2.54537	11.2279	VCAN;HEY1;OAS1;LMO4;C1R;SOSTDC1;FRMD4A;TNIK;MYLK
MECOM OE MOUSE GSE34729 CREEDSID GENE 1428 DOWN	J-KO2	7/224	0.0121899	0.12834	2.96274	13.0573	ANXA3;GZMA;DNTT;CTSG;IL7R;ETV5;CD244
RXRA KD HUMAN GSE50588 CREEDSID GENE 2816 UP	J-KO2	8/279	0.0123274	0.128899	2.71656	11.9418	SEMA4A;HSH2D;JAML;ABI3;CXCR3;UBE2E2;TENT5C;SNTB1
LIN28A KD MOUSE GSE37113 CREEDSID GENE 1751 UP	J-KO2	6/173	0.0123821	0.128899	3.2928	14.4603	SERPINE2;BCL11A;CHRNA6;SPTB;GTSF1;NR3C2
VAX2 KO MOUSE GSE19626 CREEDSID GENE 2371 UP	J-KO2	7/226	0.0127498	0.130814	2.93539	12.8049	DENND2D;DLX1;JAG1;TEX15;MAT1A;NPTX2;NRGN
BCL6 KO MOUSE GSE40493 CREEDSID GENE 2772 DOWN	J-KO2	4/82	0.0127779	0.130814	4.67759	20.3945	PATJ;LMO4;ST8SIA6;HDAC9
ERG OE CD34 HUMAN GSE53665 RNASEQ UP	J-KO2	9/338	0.0128073	0.130814	2.52177	10.9892	CCND2;SLC7A8;JAML;DAPK1;PLEK;PLXNB2;NAV1;SCARF1;ADCY6
GATA5 KO MOUSE GSE47425 CREEDSID GENE 77 UP	J-KO2	5/126	0.0128484	0.130814	3.7784	16.4532	BLK;CASP4;TNFRSF13C;NR3C2;NRGN
FOXP3 ABLATION MOUSE GSE6681 CREEDSID GENE 91 UP	J-KO2	7/227	0.0130365	0.132004	2.9219	12.681	LGALS1;IGFBP4;CXCR3;GZMA;GIMAP4;IL7R;RUNX2
ESR1 KO MOUSE GSE9371 CREEDSID GENE 2430 UP	J-KO2	8/283	0.0133348	0.133564	2.6765	11.5555	RGS18;CRACR2B;AIFM2;PLEK;CASP1;STAP2;TENT5C;NRGN
NFYC KD HUMAN GSE50588 CREEDSID GENE 2822 UP	J-KO2	8/283	0.0133348	0.133564	2.6765	11.5555	BLK;AUTS2;IGLL1;CXCR3;UBE2E2;TNIK;SGK1;TENT5C
IRF8 KD HUMAN GSE50588 CREEDSID GENE 2826 UP	J-KO2	8/284	0.0135958	0.134722	2.66667	11.4613	IL32;KCNMB1;GPER1;CASP4;CASP1;ALDOC;TNFRSF4;AASS
EPAS1 KD HUMAN GSE54360 CREEDSID GENE 2882 DOWN	J-KO2	8/284	0.0135958	0.134722	2.66667	11.4613	SELENOM;JAG1;SERPINE2;CTTN;HEY1;SPRY4;ALDOC;GAB2
HIF1A KD HUMAN GSE44943 CREEDSID GENE 2234 UP	J-KO2	8/285	0.0138605	0.135592	2.6569	11.3681	ADGRG1;ANXA3;CLMN;CASP1;MCC;KLF15;DUSP16;AASS
KLF5 KO MOUSE GSE58719 CREEDSID GENE 2318 DOWN	J-KO2	8/285	0.0138605	0.135592	2.6569	11.3681	SMPD3;FA2H;HSH2D;EFEMP1;CASP1;EFHD1;FGFR3;ACTG2
TFAP2C KD HUMAN GSE15481 CREEDSID GENE 2964 UP	J-KO2	7/230	0.0139247	0.135592	2.88214	12.3185	VCAN;IGFBP4;EEF1A2;ZNF516;UBE2E2;SGK1;PLD1
SOX3 KO MOUSE GSE53760 CREEDSID GENE 1668 UP	J-KO2	9/343	0.0139763	0.135592	2.48338	10.605	TEAD4;ADGRG1;NHSL1;NETO1;ANXA3;XYLT1;DLL1;FGFR3;MYLK
GFI1B KO MOUSE GSE20655 CREEDSID GENE 3013 DOWN	J-KO2	7/231	0.0142302	0.137336	2.86913	12.2007	SLCO3A1;ANXA3;DNTT;CTSG;AK4;TENT5A;CD244
MECP2 OE HUMAN GSE54258 CREEDSID GENE 824 DOWN	J-KO2	9/345	0.0144654	0.138882	2.46835	10.4559	FA2H;CYSLTR2;BCL11A;CHRNA6;MYO7B;CASP1;ANKRD19P;NUP62CL;HOXA11
TFAP2C SIRNA HUMAN GSE15481 CREEDSID GENE 2892 UP	J-KO2	7/232	0.0145404	0.138883	2.85623	12.0842	VCAN;IGFBP4;EEF1A2;ZNF516;UBE2E2;SGK1;PLD1
FLI1 KD HUMAN GSE27524 CREEDSID GENE 1609 DOWN	J-KO2	8/288	0.0146773	0.139472	2.62803	11.0941	FZD1;TEAD4;ADAMTS1;PKP1;SGK1;STEAP1;FGFR3;NKX2-2
IRX6 SIRNA BT549 HUMAN GSE79586 RNASEQ DOWN	J-KO2	5/131	0.0149885	0.141703	3.62754	15.2374	DOCK5;SERPINE2;PRUNE2;RAB27B;TENT5A
GATA1 MUT MOUSE GSE2433 CREEDSID GENE 979 DOWN	J-KO2	9/348	0.0152225	0.141917	2.44613	10.237	SRGN;LGALS1;CCND2;SERPINE2;PLEK;ACSL5;RAB27B;ADCY6;MYLK
SP3 KD HUMAN GSE50588 CREEDSID GENE 2787 UP	J-KO2	8/290	0.0152409	0.141917	2.60913	10.916	IL32;IGLL1;ABI3;EEF1A2;UBE2E2;ALDOC;TENT5C;ETV5
PGR KO MOUSE GSE39920 CREEDSID GENE 3078 DOWN	J-KO2	8/290	0.0152409	0.141917	2.60913	10.916	LGALS1;RGS3;LMO4;CREB3L1;TNFRSF4;ACTG2;MYLK;RALGPS2
CREB1 DN MOUSE GSE17478 CREEDSID GENE 2199 UP	J-KO2	8/291	0.0155285	0.143872	2.59977	10.8283	CYP26B1;CR2;EPHX2;COL6A2;PKP1;EFHD1;IL7R;ETV5
GATA4 ABLATION S105 PHOSPHORYLATION SITE MOUSE GSE30314 CREEDSID GENE 837 DOWN	J-KO2	8/292	0.0158201	0.145844	2.59049	10.7414	ADGRG1;ADAMTS1;CREB3L1;KCNMB1;NCS1;CASP4;EFHD1;TENT5C
LEF1 KD HUMAN GSE42637 CREEDSID GENE 1775 UP	J-KO2	9/351	0.0160086	0.146851	2.4243	10.0236	IL32;RGS18;ACY3;LGALS1;BCL11A;ALDOC;TMEM64;SLC16A9;MEIS2
MYRF KO MOUSE GSE15303 CREEDSID GENE 2306 UP	J-KO2	8/293	0.0161156	0.147105	2.58126	10.6554	FZD1;PHLDB1;CCND2;SERPINE2;HEY1;NACC2;NKX2-2;C1QL1
AHR MUT MOUSE GSE44715 CREEDSID GENE 1467 DOWN	J-KO2	7/238	0.0165039	0.149586	2.78119	11.4144	GNGT2;CCND2;JAML;LMO4;CTSG;FERMT2;CD244
DNMT1 KO MOUSE GSE27434 CREEDSID GENE 1052 UP	J-KO2	9/353	0.0165489	0.149586	2.40995	9.88427	SELENOM;LGALS1;CYSLTR2;SLCO3A1;ANXA3;CASP1;CTSG;TEX15;DLL1
PDX1 KO MOUSE GSE29048 CREEDSID GENE 387 UP	J-KO2	7/239	0.0168486	0.150823	2.76906	11.3074	CR2;TSC22D3;CASP4;TENT5A;TNFRSF13C;ACTG2;ETV5
MECP2 KO MOUSE GSE8720 CREEDSID GENE 2418 UP	J-KO2	7/239	0.0168486	0.150823	2.76906	11.3074	FAM167A;SLC7A8;ST8SIA6;TENT5A;KLF15;DUSP16;NR3C2
FLI1 KD HUMAN GSE27524 CREEDSID GENE 1595 DOWN	J-KO2	8/296	0.0170261	0.150954	2.55398	10.4024	FZD1;TEAD4;ADAMTS1;PKP1;SGK1;STEAP1;FGFR3;NKX2-2
CBX2 KO MOUSE GSE29485 CREEDSID GENE 381 DOWN	J-KO2	8/296	0.0170261	0.150954	2.55398	10.4024	RGS18;ADGRG1;CYP26B1;GIMAP4;TEX15;SGK1;PLD1;RALGPS2
FOSL1 KO MOUSE GSE43695 CREEDSID GENE 430 UP	J-KO2	8/297	0.0173377	0.152259	2.54502	10.3197	CD79A;CR2;HEY2;TNFRSF13C;FHDC1;IL7R;TENT5C;TNFRSF4
E2F1 OE HUMAN GSE1562 CREEDSID GENE 998 UP	J-KO2	8/297	0.0173377	0.152259	2.54502	10.3197	LGALS1;SERPINE2;AUTS2;NACC2;EEF1A2;NPTX2;FGFR3;ADCY6
ARX KO MOUSE GSE12609 CREEDSID GENE 27 DOWN	J-KO2	8/298	0.0176533	0.1543	2.53611	10.2378	CCND2;BCL11A;IGFBP4;MDK;FRMD4A;NAV1;MEIS2;EPHA3
PCGF6 KD MOUSE GSE56126 CREEDSID GENE 1340 UP	J-KO2	8/299	0.0179731	0.156358	2.52726	10.1568	CALB2;ADGRG1;ANXA3;IGFBP4;ADAMTS1;HEY2;ST8SIA6;TEX15
FLI1 KD HUMAN GSE27524 CREEDSID GENE 1612 DOWN	J-KO2	8/300	0.018297	0.158432	2.51848	10.0765	FZD1;TEAD4;ADAMTS1;PKP1;SGK1;STEAP1;FGFR3;NKX2-2
HES6 OE MOUSE GSE36433 CREEDSID GENE 1432 DOWN	J-KO2	8/301	0.0186251	0.160522	2.50976	9.99697	NOTCH3;JAG1;NETO1;LMO4;ADAMTS1;EFHD1;SLC16A9;FHDC1
RXRA KD HUMAN GSE50588 CREEDSID GENE 2816 DOWN	J-KO2	8/303	0.0192939	0.164296	2.49248	9.84024	IL32;SERPINE2;CD300A;DAPK1;TSC22D3;GPER1;PLXNB2;ALDOC
STAT1 KO MOUSE GSE33057 CREEDSID GENE 1529 UP	J-KO2	7/246	0.0194049	0.164296	2.687	10.5928	FZD1;DLX1;JAG1;SNX20;EPHA3;NKX2-2;C1QL1
MECP2 KO MOUSE GSE8720 CREEDSID GENE 2418 DOWN	J-KO2	7/246	0.0194049	0.164296	2.687	10.5928	SEMA4A;ADCYAP1;SPAG6;ADAMTS1;EPHX2;ITGA7;EBF4
ATF6 KO MOUSE GSE35651 CREEDSID GENE 2661 UP	J-KO2	5/140	0.0194176	0.164296	3.38415	13.3389	PKP1;SP5;TNFRSF13C;MCC;TENT5C
NRL DEFICIENCY MOUSE GSE4051 CREEDSID GENE 263 DOWN	J-KO2	7/247	0.0197911	0.166695	2.67567	10.4954	AUTS2;ADAMTS1;PERP;FRMD4A;RORB;MEIS2;DUSP16
XBP1 OE MOUSE GSE6980 CREEDSID GENE 1507 UP	J-KO2	8/305	0.0199797	0.167522	2.47545	9.68652	LGALS1;CCND2;IGFBP4;TSC22D3;GZMA;IL7R;TENT5C;NRGN
EZH2 SHRNA HUVEC HUMAN GSE71164 SHEARSTRESS RNASEQ DOWN	J-KO2	7/248	0.0201826	0.168461	2.66443	10.3991	IL32;PHLDB1;ADGRG1;JAG1;LGALS1;PLXNB2;SGK1
REST SHRNA C2 HUMAN GSE90068 PBPA RNASEQ UP	J-KO2	8/306	0.0203291	0.168923	2.46701	9.61075	NOTCH3;VCAN;IGFBP4;MDK;C1R;COL6A2;ITGA7;NAV1
CEBPA KD MOUSE GSE55760 CREEDSID GENE 2883 UP	J-KO2	7/250	0.0209817	0.173568	2.64223	10.2098	SRGN;SEMA4A;LGALS1;ANXA3;CEBPE;CASP1;CTSG
PPARA DEFICIENCY MOUSE GSE6864 CREEDSID GENE 659 DOWN	J-KO2	6/195	0.0210823	0.173624	2.90625	11.2161	SRGN;EPHX2;GZMA;ACSL5;SGK1;ACTG2
FLI1 KD HUMAN GSE27524 CREEDSID GENE 1604 DOWN	J-KO2	7/251	0.0213895	0.174602	2.63126	10.1168	FZD1;TEAD4;DAPK1;ADAMTS1;PKP1;STEAP1;NKX2-2
ZBTB38 KD HUMAN GSE50588 CREEDSID GENE 2825 DOWN	J-KO2	7/251	0.0213895	0.174602	2.63126	10.1168	LMO4;HEY2;TENT5A;TNIK;NUP62CL;TENT5C;SNTB1
FOXF2 OE HUVEC HUMAN GSE79306 RNASEQ UP	J-KO2	8/311	0.0221412	0.179809	2.42568	9.2426	SRGN;JAG1;EFEMP1;CTTN;DAPK1;ADAMTS1;RPS6KA2;FERMT2
EOMES KO MOUSE GSE43387 CREEDSID GENE 2147 UP	J-KO2	7/253	0.0222214	0.179809	2.6096	9.93397	ADCYAP1;ADAMTS1;HEY2;PRUNE2;PLXNB2;AK4;HDAC9
KLF3 KO MOUSE GSE35592 CREEDSID GENE 2674 DOWN	J-KO2	6/198	0.0225238	0.181463	2.8604	10.85	SRGN;ANXA3;IGLL1;ARHGAP28;AASS;SNTB1
MECOM OE MOUSE GSE34729 CREEDSID GENE 1428 UP	J-KO2	7/255	0.0230756	0.184306	2.58829	9.75523	PTCRA;NOTCH3;CRACR2B;EPHX2;TEX15;SLC16A9;ADCY6
NR5A2 KD HUMAN GSE47803 CREEDSID GENE 1818 DOWN	J-KO2	7/255	0.0230756	0.184306	2.58829	9.75523	LGALS1;TMSB15A;GPER1;HEY2;ALDOC;SGK1;TENT5C
ASCL1 KO G523NS HUMAN GSE87615 RNASEQ DOWN	J-KO2	7/256	0.0235111	0.186978	2.57777	9.66736	P2RX7;SERPINE2;TMSB15A;LMO4;EPHA3;C1QL1;CTHRC1
HOXA9 OE HUMAN GSE43741 CREEDSID GENE 2856 DOWN	J-KO2	7/257	0.0239522	0.188153	2.56732	9.58047	CCND2;EFEMP1;ARHGEF26;DYSF;IL7R;SNTB1;NR3C2
POU4F1 KO MOUSE GSE19997 CREEDSID GENE 2947 DOWN	J-KO2	5/148	0.024011	0.188153	3.19353	11.9094	SELENOM;CRACR2B;PERP;STAP2;B4GALNT4
GATA1 TRUNCATED EXPRESSION GATA1DELTANEODELTAHS MUTANT MOUSE GSE2433 CREEDSID GENE 2658 DOWN	J-KO2	8/316	0.0240649	0.188153	2.38569	8.89147	RGS18;CCND2;SERPINE2;CASP4;PLEK;ACSL5;ADCY6;MYLK
FOXO3 KO MOUSE GSE18326 CREEDSID GENE 2698 DOWN	J-KO2	8/316	0.0240649	0.188153	2.38569	8.89147	HEY1;DAPK1;ADAMTS1;EPHX2;HEY2;ITGA7;FGFR3;B4GALNT4
NFE2L2 KO MOUSE GSE18344 CREEDSID GENE 961 DOWN	J-KO2	8/317	0.0244633	0.190464	2.37785	8.8232	CD79A;ADGRG1;CYP26B1;CR2;EPHX2;EEF1A2;TNFRSF13C;CTHRC1
SETDB1 KO MOUSE GSE28593 CREEDSID GENE 2205 UP	J-KO2	9/379	0.0248432	0.191192	2.23761	8.26834	LGALS1;ZMAT1;ANXA3;IGFBP4;PERP;DYSF;ESPN;GTSF1;CTHRC1
STAT1 KO MOUSE GSE33057 CREEDSID GENE 1529 DOWN	J-KO2	7/259	0.0248514	0.191192	2.54669	9.4096	KCNJ4;ADCYAP1;SLC7A8;CTTN;RPS6KA2;TENT5A;NPTX2
PAX7 OE H9 HUMAN GSE98976 MESOD RNASEQ DOWN	J-KO2	8/318	0.0248663	0.191192	2.37005	8.75556	CCND2;HEY1;ADAMTS1;PERP;COL6A2;FHDC1;AASS;MYLK
PRDM14 KO MOUSE GSE45507 CREEDSID GENE 3106 DOWN	J-KO2	8/319	0.0252739	0.193523	2.36231	8.68855	CALB2;LGALS1;JAML;GSC;DCLK3;SP5;ALDOC;BAHCC1
ETV2 OE HESC HUMAN GSE57395 RNASEQ DOWN	J-KO2	4/101	0.0254233	0.193866	3.75773	13.7987	AUTS2;CBSL;TMEM64;AASS
KLF5 KO CFPAC1 HUMAN GSE64558 RNASEQ UP	J-KO2	8/320	0.0256862	0.19414	2.35462	8.62216	VCAN;IGFBP4;CLMN;TSC22D3;COL6A2;EEF1A2;PLXNB2;EPHB2
NEUROG1 OE HUMAN GSE18296 CREEDSID GENE 1426 UP	J-KO2	7/261	0.0257736	0.19414	2.52638	9.2425	DLX1;CYSLTR2;NETO1;SHROOM3;SGK1;EPHA3;RALGPS2
IRF6 KO MOUSE GSE5800 CREEDSID GENE 153 DOWN	J-KO2	7/261	0.0257736	0.19414	2.52638	9.2425	SMPD3;SRGN;LGALS1;CCND2;EFEMP1;SLCO3A1;COL6A2
FOXP3 KNOCKIN MOUSE GSE2389 CREEDSID GENE 2950 DOWN	J-KO2	6/205	0.0261421	0.195747	2.75879	10.0536	DENND2D;CCND2;IGFBP4;ACSL5;SGK1;IL7R
FOXA2 KO MOUSE GSE19204 CREEDSID GENE 2166 UP	J-KO2	8/322	0.0265248	0.195747	2.33938	8.4912	PTCRA;SEMA4A;ADCYAP1;SLC7A8;CXCR3;GZMA;DNTT;RAG1
PPARG OE MOUSE GSE10192 CREEDSID GENE 2733 DOWN	J-KO2	8/322	0.0265248	0.195747	2.33938	8.4912	SMPD3;SRGN;DOCK5;SLCO3A1;HEY1;DYSF;STEAP1;EPHA3
ZFX KO MOUSE GSE7069 CREEDSID GENE 178 UP	J-KO2	6/206	0.0266887	0.195747	2.74486	9.94604	RGS18;IGFBP4;CTSG;DNTT;FRMD4A;RUNX2
FLI1 KD HUMAN GSE27524 CREEDSID GENE 1600 DOWN	J-KO2	6/206	0.0266887	0.195747	2.74486	9.94604	TEAD4;DAPK1;TMSB15A;PKP1;STEAP1;NKX2-2
OVOL1 OE PC3 HUMAN GSE48230 RNASEQ DOWN	J-KO2	7/263	0.026719	0.195747	2.50638	9.07907	LGALS1;ZNF185;HEY1;IGFBP4;COL6A2;PKP1;FERMT2
BACH2 KO MOUSE GSE54050 CREEDSID GENE 2773 UP	J-KO2	9/384	0.0267264	0.195747	2.2072	7.99472	RGS18;EIF4E3;CEBPE;KCNMB1;EPHX2;UBE2E2;IL7R;TENT5C;GTSF1
IRF9 KD HUMAN GSE50588 CREEDSID GENE 2809 DOWN	J-KO2	7/264	0.0272004	0.197965	2.4965	8.9987	SEMA4A;DLX1;SERPINE2;ANXA3;CBS;GAB2;FERMT2
EHF KD CALU3 HUMAN GSE63397 RNASEQ DOWN	J-KO2	6/207	0.0272428	0.197965	2.73106	9.83993	FA2H;LGALS1;ANXA3;CMTM4;EEF1A2;BAIAP2
IRF9 KD HUMAN GSE50588 CREEDSID GENE 2809 UP	J-KO2	8/324	0.0273823	0.198201	2.32434	8.36264	IL32;LGALS1;MYRF;CXCR3;CASP1;UBE2E2;ALDOC;ETV5
IRF4 KO MOUSE GSE40726 CREEDSID GENE 1527 UP	J-KO2	7/266	0.028181	0.202401	2.47697	8.84057	WNT10B;HSH2D;SERPINE2;JAML;CXCR3;GIMAP4;TNFRSF13C
TFAP2C SIRNA HUMAN GSE15481 CREEDSID GENE 2895 DOWN	J-KO2	7/266	0.028181	0.202401	2.47697	8.84057	DLX1;ZNF185;ANXA3;HEY2;EFHD1;RAB27B;TENT5C
DMRTA2 OE MOUSE GSE25179 CREEDSID GENE 2203 DOWN	J-KO2	6/209	0.0283739	0.202999	2.70388	9.632	ADCYAP1;DLX1;CYP26B1;SOSTDC1;MEIS2;NKX2-2
ZFPM2 KO MOUSE GSE15078 CREEDSID GENE 179 DOWN	J-KO2	4/106	0.0296649	0.21142	3.57262	12.5677	DLX1;HSH2D;PLAG1;PDE4D
TP63 UNK HUMAN GSE20286 CREEDSID GENE 2452 DOWN	J-KO2	8/330	0.0300701	0.21308	2.28032	7.99076	ADGRG1;VCAN;JAG1;SERPINE2;CBS;NUP62CL;STEAP1;FGFR3
PPARA ACTIVATION MOUSE GSE17250 CREEDSID GENE 502 DOWN	J-KO2	6/212	0.0301279	0.21308	2.6641	9.33047	ZMAT1;IGFBP4;CBS;TSC22D3;SGK1;AASS
SOX9 OE MOUSE GSE34060 CREEDSID GENE 2743 UP	J-KO2	8/331	0.0305351	0.215139	2.27315	7.93073	NHSL1;ANXA3;ADAMTS1;CLMN;EFHD1;ALDOC;PLD1;MEIS2
STAT3 DEFICIENCY MOUSE GSE6846 CREEDSID GENE 85 UP	J-KO2	7/272	0.031266	0.219454	2.42014	8.38634	SRGN;LGALS1;ANXA3;GZMA;PLEK;SGK1;ETV5
ZNF503 SHRNA H1 HUMAN GSE69618 DAY2 RNASEQ DOWN	J-KO2	5/159	0.0313907	0.219498	2.96376	10.2583	CCND2;SERPINE2;COL6A2;SPRY4;FERMT2
IRF8 KO MOUSE GSE24972 CREEDSID GENE 2998 DOWN	J-KO2	7/273	0.0318013	0.220704	2.41092	8.31345	LGALS1;GZMA;CASP4;CASP1;ACSL5;XYLT1;TENT5A
GTF2I KO MOUSE GSE48790 CREEDSID GENE 1452 DOWN	J-KO2	7/273	0.0318013	0.220704	2.41092	8.31345	SRGN;CASP4;SPRY4;HDAC9;EPHA3;ACTG2;MYLK
XBP1 OE MOUSE GSE6980 CREEDSID GENE 1507 DOWN	J-KO2	5/160	0.0321245	0.221029	2.94449	10.1235	BLK;CD79A;CR2;TNFRSF13C;RALGPS2
NR2F2 KO MOUSE GSE46496 CREEDSID GENE 2412 UP	J-KO2	7/274	0.0323428	0.221029	2.40177	8.24134	SRGN;LGALS1;CCND2;EPHX2;EEF1A2;TENT5A;SGK1
POU2F1 KD HUMAN GSE50588 CREEDSID GENE 2799 DOWN	J-KO2	7/274	0.0323428	0.221029	2.40177	8.24134	NETO1;CXCR3;GPER1;PLXNB2;SGK1;DLL1;TENT5C
EGR2 KD MOUSE GSE53388 CREEDSID GENE 2344 DOWN	J-KO2	4/109	0.0323991	0.221029	3.47002	11.9009	PTCRA;HEY1;GZMA;HEY2
TET1 KD MOUSE GSE26830 CREEDSID GENE 1353 UP	J-KO2	8/335	0.0324447	0.221029	2.24488	7.69594	SRGN;LGALS1;RAB20;EFEMP1;ANXA3;LMO4;PERP;TENT5A
OVOL2 KO MOUSE GSE53923 CREEDSID GENE 1486 DOWN	J-KO2	6/216	0.0325753	0.221106	2.61282	8.94681	VCAN;CCND2;ANXA3;LMO4;SOSTDC1;ST8SIA6
E2F6 KD HUMAN GSE50588 CREEDSID GENE 2807 DOWN	J-KO2	7/275	0.0328904	0.221919	2.39268	8.17	HEY1;ANXA3;IGLL1;TSC22D3;DCLK3;TMEM64;TENT5C
MECP2 KD MOUSE GSE47150 CREEDSID GENE 951 DOWN	J-KO2	8/336	0.0329345	0.221919	2.23792	7.63854	CALB2;SELENOM;CCND2;SERPINE2;LMO4;MDK;ALDOC;NRGN
MECP2 MUT HUMAN GSE6955 CREEDSID GENE 2473 DOWN	J-KO2	6/217	0.0332067	0.222942	2.6003	8.85403	SRGN;CREB3L1;NPTX2;BAIAP2;NRGN;C1QL1
PPARD KO MOUSE GSE16048 CREEDSID GENE 81 UP	J-KO2	7/276	0.0334442	0.223726	2.38367	8.09941	NACC2;PRUNE2;CASP1;AK4;GFRA3;AASS;CTHRC1
TFAP2C KD HUMAN GSE15481 CREEDSID GENE 2970 DOWN	J-KO2	7/277	0.0340042	0.226654	2.37472	8.02957	DLX1;ZNF185;ANXA3;HEY2;EFHD1;RAB27B;TENT5C
IKZF3 MUT MOUSE GSE12356 CREEDSID GENE 599 UP	J-KO2	6/219	0.0344933	0.228782	2.57562	8.67209	LGALS1;IGLL1;LMO4;ACSL5;CTSG;IL7R
STAT2 KD HUMAN GSE50588 CREEDSID GENE 2800 UP	J-KO2	7/278	0.0345704	0.228782	2.36583	7.96046	SELENOM;AUTS2;KCNMB1;RPS6KA2;EEF1A2;SNTB1;NR3C2
PBX3 OE SMMC7721 HUMAN GSE71261 RNASEQ DOWN	J-KO2	10/468	0.0348377	0.22973	2.00894	6.74413	SRGN;DOCK5;EFEMP1;SERPINE2;OAS1;C1R;PERP;RAB27B;SGK1;ADCY6
CEBPG KD HUMAN GSE50588 CREEDSID GENE 2784 DOWN	J-KO2	7/279	0.0351428	0.230921	2.35701	7.89208	GNGT2;SERPINE2;CXCR3;CASP1;SHROOM3;TNIK;FERMT2
ESRRA DEFICIENCY MOUSE GSE7196 CREEDSID GENE 673 UP	J-KO2	7/280	0.0357215	0.233894	2.34826	7.82441	SERPINE2;IGFBP4;TSC22D3;PERP;SGK1;KLF15;ADCY6
MYCN SHRNA IMR575 HUMAN GSE80397 12HR RNASEQ DOWN	J-KO2	10/472	0.0365811	0.238679	1.99114	6.58712	VCAN;MYCN;MDK;CBS;NCS1;CBSL;PLXNB2;TP53I11;BAHCC1;B4GALNT4
MYC ACTIVATION MOUSE GSE4356 CREEDSID GENE 750 UP	J-KO2	9/408	0.0371825	0.241752	2.07187	6.82044	DOCK5;IL15RA;LGALS1;LMO4;CASP4;CASP1;ACSL5;AK4;IL7R
KLF1 OE MOUSE GSE46600 CREEDSID GENE 252 DOWN	J-KO2	5/167	0.0375616	0.243362	2.81625	9.24229	SRGN;CCND2;GIMAP4;ST8SIA6;IL7R
PAX6 KO MOUSE GSE45143 CREEDSID GENE 3098 UP	J-KO2	7/286	0.0393264	0.252151	2.29705	7.43294	LGALS1;CCND2;EFEMP1;MYRF;MDK;PERP;SGK1
NFKB1 KD HUMAN GSE65363 CREEDSID GENE 1558 DOWN	J-KO2	7/286	0.0393264	0.252151	2.29705	7.43294	SRGN;EFEMP1;ZMAT1;TMSB15A;SLC16A9;DZIP1;STEAP1
GATA6 KO MOUSE GSE47049 CREEDSID GENE 2225 UP	J-KO2	7/287	0.0399495	0.255263	2.28873	7.37004	SEMA4A;LGALS1;GNGT2;ANXA3;IGFBP4;TSC22D3;SGK1
ARID3A OE MOUSE GSE56853 CREEDSID GENE 1339 UP	J-KO2	8/350	0.0403291	0.256314	2.14476	6.88616	PATJ;LGALS1;EFEMP1;ANXA3;ADAMTS1;PERP;ACSL5;SP5
PITX2 KO 786O HUMAN GSE67844 RNASEQ DOWN	J-KO2	4/117	0.0403905	0.256314	3.22304	10.3433	MYRF;MDK;COL6A2;PLXNB2
BATF KD HUMAN GSE50588 CREEDSID GENE 2803 UP	J-KO2	7/288	0.0405791	0.256394	2.28047	7.30778	TSC22D3;EEF1A2;UBE2E2;TENT5A;SGK1;TENT5C;SNTB1
LEF1 KD HUMAN GSE42637 CREEDSID GENE 1775 DOWN	J-KO2	6/228	0.0406798	0.256394	2.47007	7.90922	FAM167A;IGLL1;DNTT;IL7R;RAG2;SNTB1
KMT2A CHROMTRANSLOC HUMAN GSE15013 CREEDSID GENE 1506 DOWN	J-KO2	8/351	0.0408964	0.256885	2.1384	6.83586	SRGN;HSH2D;LGALS1;IGLL1;SPAG6;TSC22D3;CTSG;GTSF1
DLX5 KO MOUSE GSE22381 CREEDSID GENE 29 DOWN	J-KO2	7/289	0.0412151	0.258012	2.27227	7.24615	EFEMP1;ANXA3;LMO4;PERP;TENT5A;SGK1;NR3C2
PLAGL2 OE MOUSE GSE21143 CREEDSID GENE 2546 DOWN	J-KO2	5/172	0.0417707	0.26061	2.73124	8.6732	MYCN;SERPINE2;ARHGEF26;ALDOC;C1QL1
PAX5 OE HUMAN GSE44244 CREEDSID GENE 575 DOWN	J-KO2	5/173	0.0426453	0.265174	2.71484	8.56488	IL15RA;ACY3;HSH2D;ACSL5;SNTB1
NFYB KD MOUSE GSE56838 CREEDSID GENE 1342 UP	J-KO2	6/231	0.0428883	0.265793	2.43676	7.67374	SERPINE2;ARHGEF26;ANXA3;PERP;TEX15;TENT5C
MYB OE HUMAN GSE2816 CREEDSID GENE 2154 UP	J-KO2	4/120	0.0436511	0.269618	3.13921	9.83052	SRGN;LGALS1;HEY1;PLEK
MEF2D KD MOUSE GSE47150 CREEDSID GENE 366 DOWN	J-KO2	6/233	0.0444018	0.272995	2.41504	7.5216	SEMA4A;HEY1;ABI3;HEY2;TENT5C;ETV5
SREBF2 KD HUMAN GSE50588 CREEDSID GENE 2823 UP	J-KO2	7/294	0.0444924	0.272995	2.23211	6.94729	BLK;FAM167A;LMO4;CBS;ACSL5;SGK1;SNTB1
FLI1 KD HUMAN GSE27524 CREEDSID GENE 1597 UP	J-KO2	8/359	0.0456263	0.278242	2.0888	6.4487	IL32;VCAN;HEY1;OAS1;C1R;COL6A2;TNIK;MYLK
EMX2 DEFICIENCY MOUSE GSE10216 CREEDSID GENE 634 UP	J-KO2	7/296	0.0458491	0.278242	2.21643	6.83193	CYP26B1;LGALS1;EFEMP1;MYRF;IGFBP4;FRMD4A;MEIS2
SETDB1 KD THP1 HUMAN GSE103409 SGRNA9DAY7 RNASEQ DOWN	J-KO2	4/122	0.0459047	0.278242	3.08569	9.50758	SRGN;PLEK;CTSG;TENT5A
MEF2A KD MOUSE GSE47150 CREEDSID GENE 367 DOWN	J-KO2	6/235	0.0459483	0.278242	2.39371	7.37319	SEMA4A;HEY1;ABI3;HEY2;TENT5C;ETV5
ESRRG DEFICIENCY MOUSE GSE8199 CREEDSID GENE 665 UP	J-KO2	7/297	0.0465373	0.279349	2.20868	6.77512	LGALS1;MDK;TSC22D3;PERP;COL6A2;HEY2;FERMT2
HIF1A KD HUMAN GSE44943 CREEDSID GENE 2234 DOWN	J-KO2	7/297	0.0465373	0.279349	2.20868	6.77512	DPP10;VCAN;MYCN;PDE4D;ALDOC;TNIK;MAT1A
MECP2 KD MOUSE GSE47150 CREEDSID GENE 361 DOWN	J-KO2	6/236	0.046734	0.279349	2.38318	7.30035	SEMA4A;HEY1;ABI3;HEY2;TENT5C;ETV5
AHR KO MOUSE GSE44715 CREEDSID GENE 1466 DOWN	J-KO2	6/236	0.046734	0.279349	2.38318	7.30035	CCND2;LMO4;ABI3;CTSG;FERMT2;CD244
CLOCK KD HUMAN GSE50588 CREEDSID GENE 2782 DOWN	J-KO2	7/298	0.0472321	0.281418	2.20097	6.71887	SERPINE2;IGLL1;GPER1;EEF1A2;NUP62CL;TENT5C;ETV5
JUND KD HUMAN GSE50588 CREEDSID GENE 2812 UP	J-KO2	7/299	0.0479335	0.284573	2.19332	6.66319	CRACR2B;BCL11A;ABI3;CXCR3;GPER1;SGK1;SNTB1
ATF6 KO MOUSE GSE35651 CREEDSID GENE 2662 UP	J-KO2	5/179	0.0481247	0.284573	2.62042	7.95026	CYP26B1;CCND2;IGFBP4;SPRY4;SOSTDC1
SATB1 OE MOUSE GSE17490 CREEDSID GENE 2218 UP	J-KO2	4/124	0.0482222	0.284573	3.03395	9.19874	NHSL1;ANXA3;CXCR3;DNTT
TFAP2C KD HUMAN GSE15481 CREEDSID GENE 2968 UP	J-KO2	7/300	0.0486416	0.286136	2.18573	6.60806	JAG1;LGALS1;ANXA3;EEF1A2;ACTG2;MYLK;CTHRC1
TFAP2C KD MOUSE GSE10175 CREEDSID GENE 1498 UP	J-KO2	5/180	0.0490765	0.286873	2.60532	7.8534	SRGN;EFEMP1;ANXA3;SGK1;ACTG2
ATF6 ACTIVATION HESC HUMAN GSE106847 RNASEQ UP	J-KO2	5/180	0.0490765	0.286873	2.60532	7.8534	CCND2;SERPINE2;COL6A2;PERP;PLXNB2
ETV2 OE HESC HUMAN GSE57395 RNASEQ UP	J-KO2	10/499	0.0499544	0.29089	1.87857	5.6294	VCAN;RGS3;SERPINE2;IGFBP4;COL6A2;RPS6KA2;DYSF;ARHGAP28;TP53I11;FERMT2
RUNX1 KD HUMAN GSE29639 CREEDSID GENE 1288 DOWN	J-KO3	17/317	8.55664e-06	0.000652016	3.80275	44.3735	ERRFI1;HPGD;LGALSL;ADGRA3;SORBS2;EBF4;PYGL;RGPD1;MID1;ASS1;RHOBTB1;TMEFF1;FRMD6;PRKAR2B;RNF182;SERPINI1;AASS
RUNX1 KO MOUSE GSE47375 CREEDSID GENE 2899 UP	J-KO3	11/271	0.00317608	0.044818	2.78714	16.032	KLF7;FAM167A;FRMD6;HMGCS1;ADAMTS1;CDHR1;CYP1B1;PKP1;ATF5;CLU;CXCL16
RUNX1 KO MOUSE GSE47375 CREEDSID GENE 2899 DOWN	J-KO3	10/261	0.00714153	0.0712283	2.61696	12.9326	ABCA1;ALCAM;PARM1;SLC35F3;HEY1;PRKAR2B;ID2;BLVRB;TMCC2;NR3C2
NEUROG1 OE HUMAN GSE18296 CREEDSID GENE 1426 DOWN	J-KO3	26/328	8.1185e-12	1.54657e-08	5.96254	152.265	PTPRU;PRUNE2;ABAT;SOGA3;PLD1;CTSS;MYLK;CALB2;CCND2;PDGFC;EPHB2;ABCA1;IL32;HS3ST3B1;NEGR1;UBE2E2;RAB27B;ANK2;SORBS2;RUNX2;LARP6;KIAA1217;KLF7;VCAN;FRMD6;COL6A2
POU5F1 KD HUMAN GSE21135 CREEDSID GENE 1328 UP	J-KO3	25/400	3.06202e-09	2.25478e-06	4.58339	89.8537	AHNAK;RGS16;NEDD9;CALB2;ALCAM;ADAMTS1;COBLL1;PDGFC;ENC1;CYP1B1;EFHD1;PROSER2;IL32;ITGA2;LAMB1;PNMA2;ASS1;ADAM19;BMP4;DAB2;FAM167A;ID2;ATF5;NBL1;TNFRSF21
FLI1 KD HUMAN GSE27524 CREEDSID GENE 1598 UP	J-KO3	26/434	3.55083e-09	2.25478e-06	4.38932	85.399	RGS16;AK4;PYGL;CLU;RHOBTB1;ACTG2;MYLK;ARHGAP44;ALCAM;HEY1;RPS6KA2;ENC1;MICALL2;CYP1B1;STK32B;IL32;ITGA2;KIAA1549L;SORBS2;VCAN;COL6A2;CD9;ITGA6;TNIK;NBL1;TJP2
FLI1 KD HUMAN GSE27524 CREEDSID GENE 1601 UP	J-KO3	24/398	1.28187e-08	6.10489e-06	4.3964	79.8931	RGS16;ITGA2;NEDD9;SORBS2;CLU;LARP6;RHOBTB1;ACTG2;MYLK;ARHGAP44;VCAN;DAB2;HEY1;DAAM2;COL6A2;RPS6KA2;ENC1;CD9;CYP1B1;SOSTDC1;TNIK;NBL1;STK32B;TJP2
NCOA3 KD MOUSE GSE50017 CREEDSID GENE 1712 DOWN	J-KO3	19/259	2.01948e-08	7.69422e-06	5.36623	95.078	ABCA1;GALNT14;PARM1;ARHGEF26;BTBD11;AK4;SOGA3;TMEM64;ADAP1;MCC;MEIS2;CDYL2;BMP4;TMEFF1;CCND2;SLC7A8;OAS2;ST8SIA6;FAM81A
FLI1 KD HUMAN GSE27524 CREEDSID GENE 1595 UP	J-KO3	20/293	2.85292e-08	9.05801e-06	4.97477	86.4234	HMGCS1;RGS16;PLA2G3;NEDD9;PLD1;CLU;MEIS2;LARP6;RHOBTB1;MYLK;ENOX1;ARHGAP44;DAB2;HEY1;DAAM2;RPS6KA2;ENC1;CYP1B1;SOSTDC1;ITGA6
FLI1 KD HUMAN GSE27524 CREEDSID GENE 1612 UP	J-KO3	19/289	1.15216e-07	2.99288e-05	4.76263	76.0899	HMGCS1;RGS16;NEDD9;PLD1;CLU;MEIS2;LARP6;RHOBTB1;MYLK;ENOX1;ARHGAP44;DAB2;HEY1;DAAM2;RPS6KA2;ENC1;CYP1B1;SOSTDC1;ITGA6
POU5F1 KD HUMAN GSE21135 CREEDSID GENE 1329 UP	J-KO3	23/418	1.37353e-07	2.99288e-05	3.97081	62.7416	PROSER2;JAG1;AHNAK;RGS16;ITGA2;PDE4D;NEDD9;LAMB1;ADAM19;BMP4;CALB2;DAB2;FAM167A;ALCAM;CCND2;ADAMTS1;ID2;PDGFC;ENC1;CYP1B1;EFHD1;SP5;TNFRSF21
FLI1 KD HUMAN GSE27524 CREEDSID GENE 1600 UP	J-KO3	22/386	1.41396e-07	2.99288e-05	4.11372	64.8804	RGS16;ITGA2;NEDD9;SORBS2;CLU;LARP6;RHOBTB1;ACTG2;MYLK;ARHGAP44;VCAN;HEY1;DAAM2;COL6A2;RPS6KA2;ENC1;CD9;CYP1B1;TNIK;NBL1;STK32B;TJP2
KDM2B KD MOUSE GSE41298 CREEDSID GENE 1376 UP	J-KO3	15/189	2.32484e-07	4.39685e-05	5.78268	88.3272	RIPK3;LMO4;BCL11A;SOGA3;MCC;MEIS2;RHOBTB1;BMP4;DAB2;CCND2;PERP;ID1;ENC1;NPTX2;ZBTB7B
TET1 KD MOUSE GSE26830 CREEDSID GENE 1353 UP	J-KO3	20/335	2.53887e-07	4.39685e-05	4.30214	65.334	HRK;ERRFI1;AHNAK;LMO4;ARHGEF16;TENT5A;CLU;PTPN14;CXCL16;KLF7;DAB2;RAB20;TMEM54;PERP;AKT3;ID1;CACHD1;FAM171B;ATF5;MPZL2
FLI1 KD HUMAN GSE27524 CREEDSID GENE 1604 UP	J-KO3	20/340	3.21517e-07	5.10408e-05	4.23383	63.2967	RGS16;NEDD9;PLD1;CLU;MEIS2;LARP6;RHOBTB1;MYLK;ARHGAP44;VCAN;DAB2;HEY1;DAAM2;COL6A2;RPS6KA2;ENC1;CYP1B1;SOSTDC1;ITGA6;NBL1
SOX2 KO MOUSE GSE55738 CREEDSID GENE 2990 DOWN	J-KO3	16/226	4.36586e-07	6.39767e-05	5.11895	74.9633	DLX1;PARM1;SLC35F3;TEX15;CLU;ARHGAP44;FA2H;CYP26B1;ALCAM;CCND2;SLC7A8;PRKAR2B;PDGFC;SOSTDC1;FAM81A;B4GALNT4
FLI1 KD HUMAN GSE27524 CREEDSID GENE 1607 UP	J-KO3	19/325	6.99523e-07	9.51851e-05	4.19453	59.4485	RGS16;PLD1;CLU;MEIS2;LARP6;RHOBTB1;MYLK;ARHGAP44;VCAN;DAB2;HEY1;DAAM2;COL6A2;RPS6KA2;ENC1;CYP1B1;SOSTDC1;ITGA6;NBL1
FLI1 KD HUMAN GSE27524 CREEDSID GENE 1605 UP	J-KO3	20/369	1.16044e-06	0.000147376	3.87621	52.975	RGS16;ITGA2;CLU;LARP6;ADCY6;RHOBTB1;MYLK;ARHGAP44;VCAN;HEY1;DAAM2;COL6A2;RPS6KA2;ENC1;CYP1B1;SOSTDC1;NPTX2;NBL1;STK32B;TJP2
FOXP3 INDUCTION MOUSE GSE35543 CREEDSID GENE 3036 DOWN	J-KO3	17/287	2.27466e-06	0.000270827	4.23181	54.9868	BEX2;RGS16;LGALSL;ARHGAP18;RORA;TENT5A;MID1;ACTG2;NR3C2;ALCAM;HEY1;ID2;PERP;COBLL1;ID1;MPZL2;TJP2
NEUROG1 OE HUMAN GSE18296 CREEDSID GENE 1426 UP	J-KO3	16/261	2.91327e-06	0.000326458	4.37979	55.8258	ERRFI1;DLX1;TFAP2C;KHDRBS3;SHROOM3;CLU;ASS1;CYSLTR2;FGF9;NETO1;PRKAR2B;CD9;FAM171B;HPSE;STK32B;EPHA3
HMGA2 KD HUMAN GSE43741 CREEDSID GENE 2854 UP	J-KO3	20/394	3.15716e-06	0.000334133	3.61243	45.7545	TUB;DOCK3;AUTS2;BCL11A;TEX15;ADD2;ZDBF2;NUDT11;ARHGAP44;VCAN;SLC7A8;HEY1;ID2;HEY2;CACHD1;UGT3A2;ALPK1;NUP62CL;EPHA3;MAP2K6
SOX9 OE MOUSE GSE34060 CREEDSID GENE 2743 UP	J-KO3	18/331	3.82727e-06	0.000383734	3.87001	48.272	CARMIL1;ERRFI1;HMGCS1;SORBS2;PLD1;CLU;MEIS2;CXCL16;AFDN;ALCAM;NHSL1;ADAMTS1;CLMN;PDGFC;ENC1;CD9;SIRPA;EFHD1
FLI1 KD HUMAN GSE27524 CREEDSID GENE 1609 UP	J-KO3	17/302	4.51052e-06	0.000429627	4.00599	49.3101	HMGCS1;RGS16;PLD1;CLU;MEIS2;LARP6;RHOBTB1;MYLK;ENOX1;ARHGAP44;HEY1;DAAM2;RPS6KA2;ENC1;CYP1B1;SOSTDC1;ITGA6
FLI1 KD HUMAN GSE27524 CREEDSID GENE 1599 UP	J-KO3	18/340	5.55141e-06	0.000503592	3.76009	45.5026	TFAP2C;LMO4;RGS16;NEDD9;CLU;LARP6;RHOBTB1;MYLK;VCAN;DAB2;HEY1;DAAM2;COL6A2;ENC1;CYP1B1;SOSTDC1;TNIK;NBL1
TFAP2C SIRNA HUMAN GSE15481 CREEDSID GENE 2893 UP	J-KO3	17/308	5.85675e-06	0.000507141	3.92218	47.254	ERRFI1;BEX2;JAG1;TGFA;MID1;RTL5;LARP6;RHOBTB1;ACTG2;MYLK;FRMD6;PGBD5;EEF1A2;RUBCNL;ITGA6;TNFRSF21;MPZL2
SNAI1 OE HUMAN GSE14773 CREEDSID GENE 371 DOWN	J-KO3	16/278	6.52132e-06	0.000540135	4.09202	48.8605	IL32;HS3ST3B1;DNAAF3;ITGA2;ACSL5;SLC6A20;CTSS;NRGN;FRMD5;TMEM54;PRKAR2B;TMSB15A;EEF1A2;SERPINI1;SLC16A9;NPTX2
NFIX KD MOUSE GSE45492 CREEDSID GENE 2846 UP	J-KO3	16/281	7.46692e-06	0.000592687	4.04507	47.7522	CARMIL1;CNTNAP1;AHNAK;AUTS2;BCL11A;LMO4;SLC41A2;TENT5A;TMEM163;RUNX2;CTSS;OAS2;SIRPA;EFHD1;TRIM36;CCR2
EOMES KO MOUSE GSE43387 CREEDSID GENE 2147 UP	J-KO3	15/253	8.9037e-06	0.000652367	4.21381	49.0026	GALNT14;ONECUT2;SLC41A2;PRUNE2;ATP2B3;AK4;CXXC5;CLU;EFR3B;ADCYAP1;KLF7;ADAMTS1;CDHR1;HEY2;PLXNB2
CBX2 KO MOUSE GSE29485 CREEDSID GENE 381 UP	J-KO3	13/195	1.02072e-05	0.000720173	4.7567	54.666	PARM1;MYRF;NEGR1;GPR85;MEIS2;ADCY6;BMP4;ALCAM;ID2;COL6A2;HEY2;BEND4;FAM171B
KLF13 KO MOUSE GSE25502 CREEDSID GENE 1821 UP	J-KO3	16/290	1.1082e-05	0.000753975	3.9104	44.6183	ITGA2;ARHGAP18;ADGRA3;RORA;PYGL;CST3;MYCN;TMEM98;SLC7A8;ID2;AKT3;SIRPA;PLXNB2;CD9;ST8SIA6;NPTX2
CBX2 KO MOUSE GSE29485 CREEDSID GENE 381 DOWN	J-KO3	16/296	1.42888e-05	0.000938626	3.82542	42.6765	DOCK4;HPGD;IL15;SLC41A2;TEX15;PLD1;CLU;SEL1L3;CYP26B1;FRMD6;PGBD5;ETNK2;ITGA6;SERPINI1;TNFRSF21;MPZL2
FLI1 KD HUMAN GSE27524 CREEDSID GENE 1611 UP	J-KO3	16/297	1.48969e-05	0.000945954	3.81161	42.3636	HMGCS1;RGS16;PLD1;CLU;MEIS2;LARP6;RHOBTB1;MYLK;ARHGAP44;HEY1;DAAM2;RPS6KA2;ENC1;CYP1B1;SOSTDC1;ITGA6
FLI1 KD HUMAN GSE27524 CREEDSID GENE 1602 UP	J-KO3	17/333	1.62097e-05	0.000996115	3.60722	39.7873	RGS16;PLD1;CLU;MEIS2;LARP6;ADCY6;RHOBTB1;MYLK;ARHGAP44;VCAN;HEY1;RPS6KA2;ENC1;CYP1B1;SOSTDC1;ITGA6;NBL1
FLI1 KD HUMAN GSE27524 CREEDSID GENE 1608 UP	J-KO3	16/300	1.68618e-05	0.0010038	3.77076	41.4424	HMGCS1;RGS16;PLD1;CLU;MEIS2;LARP6;RHOBTB1;MYLK;ARHGAP44;HEY1;DAAM2;RPS6KA2;ENC1;CYP1B1;SOSTDC1;ITGA6
KDM2B KD MOUSE GSE40701 CREEDSID GENE 1745 DOWN	J-KO3	15/268	1.76267e-05	0.00101754	3.96092	43.3566	GALNT14;ARHGEF26;GALNT3;BCL11A;PREX2;CNKSR2;DAB2;CCND2;MYCN;PERP;ID1;CACHD1;CYP1B1;TRIM36;SNTB1
NFKB1 ACTIVATION HUMAN GSE20736 CREEDSID GENE 2522 DOWN	J-KO3	16/302	1.82965e-05	0.00102514	3.74401	40.8426	HMGCS1;LMO4;RGS16;KIAA1549L;ABAT;NPL;PPM1E;CNKSR2;CCND2;TMSB15A;HEY2;RUBCNL;KCNN2;MAPT;AASS;SNTB1
FLI1 KD HUMAN GSE27524 CREEDSID GENE 1594 UP	J-KO3	16/313	2.83023e-05	0.00154045	3.6033	37.7358	HPGD;RGS16;LARP6;ADCY6;MYLK;ARHGAP44;VCAN;DAB2;HEY1;DAAM2;RPS6KA2;ENC1;CYP1B1;SOSTDC1;NPTX2;NBL1
ARID3A OE MOUSE GSE56853 CREEDSID GENE 1339 UP	J-KO3	17/350	3.0551e-05	0.00161666	3.42007	35.5554	ERRFI1;TFAP2C;GALNT3;ARHGEF16;ACSL5;CXCL16;SEL1L3;NUDT11;KLF7;TMEM54;ADAMTS1;ID2;PERP;PDGFC;ID1;CACHD1;SP5
AHR KO MOUSE GSE10082 CREEDSID GENE 1465 DOWN	J-KO3	13/223	4.20484e-05	0.00216492	4.11656	41.4813	CARMIL1;ZBTB16;RGS16;PYGL;TENT5A;MYLK;NR3C2;CYP26B1;ADCY9;PDGFC;BLVRB;FGFR3;PDE9A
TET3 DEPLETION HUMAN GSE51901 CREEDSID GENE 2989 DOWN	J-KO3	17/363	4.82075e-05	0.00241355	3.28936	32.6962	CARMIL1;PTPRU;PARM1;HPGD;HMGCS1;SORBS2;MEIS2;ASS1;ACTG2;ENOX1;KLF7;DAB2;ALCAM;TNIK;SLC16A9;EPHA3;AASS
MYRF KO MOUSE GSE15303 CREEDSID GENE 2306 UP	J-KO3	15/293	4.94114e-05	0.00241355	3.60009	35.6961	NEGR1;TUSC3;CLU;CST3;BMP4;COL2A1;CCND2;FRMD6;HEY1;ID2;COBLL1;ID1;ENC1;CD9;TMCC2
HMGA2 KD HUMAN GSE43741 CREEDSID GENE 2854 DOWN	J-KO3	12/196	5.15957e-05	0.00245724	4.32786	42.725	KIAA1217;BMP4;JAG1;SLCO3A1;GALNT3;OAS2;KCNQ3;TGFA;RAB27B;CSAG1;TNFRSF21;SNTB1
WT1 KO MOUSE GSE15325 CREEDSID GENE 2156 UP	J-KO3	17/369	5.90423e-05	0.00274331	3.23229	31.4736	ERRFI1;PARM1;NEGR1;SLC2A13;RGS16;LAMB1;CLU;MYLK;ADAM19;COL2A1;ALCAM;ADAMTS1;PERP;EFHD1;ITGA6;NPTX2;TJP2
FLI1 KD HUMAN GSE27524 CREEDSID GENE 1596 UP	J-KO3	16/335	6.3731e-05	0.00289066	3.35099	32.3734	TFAP2C;LMO4;RGS16;NEDD9;LARP6;RHOBTB1;MYLK;VCAN;DAB2;HEY1;DAAM2;ENC1;CYP1B1;SOSTDC1;TNIK;NBL1
ETS2 KD HUMAN GSE43459 CREEDSID GENE 2888 UP	J-KO3	13/233	6.5944e-05	0.00292147	3.92743	37.8082	ABCA1;AHNAK;HPGD;GALNT3;ARHGAP18;PPM1E;PTPN14;ADAM19;CALB2;FRMD6;PDGFC;FCHO2;ITGA6
USF1 OE HUMAN GSE17300 CREEDSID GENE 2973 UP	J-KO3	17/374	6.96593e-05	0.00301593	3.18619	30.4979	HS3ST3B1;DLX1;EIF4E3;FAXC;AK4;ASS1;RHOBTB1;MYLK;SEL1L3;DAB2;TRIM7;FGF9;TRIM36;TOGARAM1;ITGA6;ATF5;MAP3K6
LIN28A KD MOUSE GSE37113 CREEDSID GENE 1751 UP	J-KO3	11/173	7.52771e-05	0.00318673	4.49575	42.6842	TMEM98;BCL11A;OAS2;ID2;CHRNA6;ID1;CACHD1;TRIM36;SPTB;GTSF1;NR3C2
CEBPA KO MOUSE GSE61468 CREEDSID GENE 1476 UP	J-KO3	13/238	8.17949e-05	0.00338738	3.83917	36.1315	PARM1;ARHGAP18;DNTT;RORA;NRGN;CYSLTR2;MYCN;SLC7A8;OAS2;ST8SIA6;SERPINI1;TNIK;IL18R1
MECP2 KO MOUSE GSE8720 CREEDSID GENE 2418 UP	J-KO3	13/239	8.53333e-05	0.00345872	3.82198	35.8079	CARMIL1;KHDRBS3;BTBD11;TENT5A;KLF15;PPM1E;NR3C2;FAM167A;FRMD6;SLC7A8;CD9;ST8SIA6;FAM81A
EGR3 KD HUMAN GSE52108 CREEDSID GENE 2231 DOWN	J-KO3	16/352	0.000113521	0.00450538	3.17865	28.8734	PROSER2;SLC35F3;IL15;ITGA2;GPR85;NEDD9;ARHGAP28;SEL1L3;NR3C2;TMEM98;ADAMTS1;AKT3;RNF182;SLC16A9;SERPINI1;AASS
PAX7 OE H9 HUMAN GSE98976 MESOD RNASEQ DOWN	J-KO3	15/318	0.00012349	0.00480099	3.2988	29.687	HMGCS1;ITGA2;MYLK;KIAA1217;ADAM19;CCND2;HEY1;ADAMTS1;PERP;COL6A2;COBLL1;CD9;ITGA6;AASS;TNFRSF21
PAX6 KO MOUSE GSE45143 CREEDSID GENE 3098 UP	J-KO3	14/286	0.000140825	0.00529084	3.4235	30.3596	ERRFI1;PARM1;MYRF;LGALSL;LAMB1;CLU;CST3;BMP4;COL2A1;CCND2;TMEM98;PERP;PDGFC;ITGA6
GATA6 KD H1 HUMAN GSE92581 RNASEQ UP	J-KO3	15/322	0.000141644	0.00529084	3.25515	28.8477	ERRFI1;AHNAK;ITGA2;NEDD9;ASAP2;PTPN14;ADAM19;VCAN;COL2A1;FRMD6;PERP;PDGFC;CD9;ITGA6;TNFRSF21
HIF1A KO MOUSE GSE35111 CREEDSID GENE 1406 DOWN	J-KO3	15/323	0.00014653	0.00536807	3.24441	28.6426	CARMIL1;ERRFI1;SLC41A2;RAB27B;DNTT;AK4;CXCL16;MYCN;CYSLTR2;IGLL1;ID2;PERP;HPSE;IL18R1;CCR2
HSF1 KD HUMAN GSE12762 CREEDSID GENE 2142 DOWN	J-KO3	14/289	0.000156992	0.00554092	3.38563	29.6558	BEX2;DOCK4;EIF4E3;SLC2A13;ITGA2;TGFA;ARHGAP18;CLU;ARHGAP44;TMEFF1;DAB2;NPW;TNIK;IL18R1
ETS2 KD HUMAN GSE43459 CREEDSID GENE 156 UP	J-KO3	13/255	0.000162883	0.00554092	3.56636	31.1075	ABCA1;AHNAK;ARHGEF26;HPGD;GALNT3;ARHGAP18;PTPN14;ADAM19;CALB2;FRMD6;PDGFC;FCHO2;ITGA6
ETS2 KD HUMAN GSE43459 CREEDSID GENE 34 DOWN	J-KO3	13/255	0.000162883	0.00554092	3.56636	31.1075	ABCA1;AHNAK;ARHGEF26;HPGD;GALNT3;ARHGAP18;PTPN14;ADAM19;CALB2;FRMD6;PDGFC;FCHO2;ITGA6
CBX2 KO MOUSE GSE29485 CREEDSID GENE 380 DOWN	J-KO3	13/255	0.000162883	0.00554092	3.56636	31.1075	DOCK4;IL15;TEX15;PLD1;CLU;SEL1L3;FRMD6;PGBD5;ETNK2;ITGA6;SERPINI1;HPSE;MPZL2
GLI1 INHIBITION HUMAN GSE36855 CREEDSID GENE 643 UP	J-KO3	14/291	0.00016864	0.00563614	3.36084	29.1981	ACSL5;RAB27B;PNMA2;ASAP2;PLD1;CXXC5;KLF3;CTSS;EPN2;CLMN;ID1;FCHO2;CYP1B1;PLXNB2
CEBPG KO MOUSE GSE47777 CREEDSID GENE 3104 UP	J-KO3	15/330	0.000185021	0.00607697	3.17117	27.2563	ERRFI1;RGS16;PLEK;BTBD11;CLU;CTSS;COL2A1;RAB20;PRKAR2B;PERP;COBLL1;ID1;BLVRB;ITGA6;TNFRSF21
SOX2 KO HUMAN GSE59234 CREEDSID GENE 2956 UP	J-KO3	15/333	0.000204029	0.0065877	3.14076	26.6879	HS3ST3B1;AHNAK;HPGD;NEDD9;TBC1D9;ARHGAP28;ASAP2;RTL5;ADAM19;BMP4;TMEM54;ID2;ID1;ENC1;SP5
GATA3 OE MDAMB231 HUMAN GSE72141 RNASEQ UP	J-KO3	13/264	0.000228762	0.00720715	3.43689	28.8108	ABCA1;PARM1;ITGA2;ARHGAP18;PYGL;MYLK;KIAA1217;ADAM19;ALCAM;ADAMTS1;RNF182;ITGA6;AASS
TFAP2C KD HUMAN GSE15481 CREEDSID GENE 2968 UP	J-KO3	14/300	0.00023078	0.00720715	3.25357	27.2455	ERRFI1;JAG1;RTL5;MID1;LARP6;ACTG2;RHOBTB1;MYLK;FRMD6;EEF1A2;RUBCNL;ITGA6;TNFRSF21;MPZL2
GRHL2 KD MOUSE GSE40729 CREEDSID GENE 2534 UP	J-KO3	11/198	0.000247458	0.00760335	3.88973	32.3014	DOCK4;EIF4E3;RNF182;EFHD1;ANK2;ST8SIA6;FAM171B;ATF5;MEIS2;ETV5;SEL1L3
HSF1 KD HUMAN GSE3697 CREEDSID GENE 782 DOWN	J-KO3	16/379	0.000262557	0.00793921	2.93812	24.2249	CNTNAP1;HPGD;PRUNE2;SORBS2;TENT5A;CLU;RHOBTB1;SEL1L3;DAB2;GAREM1;ID2;PERP;ID1;CYP1B1;SERPINI1;STK32B
EOMES OE HUMAN GSE43805 CREEDSID GENE 92 UP	J-KO3	14/306	0.000282383	0.00840529	3.18573	26.0346	CNTNAP1;RAB3IL1;CXXC5;CXXC4;ETV5;ASS1;SEL1L3;TMEM54;PERP;ENC1;EEF1A2;CYP1B1;SP5;EFHD1
MECP2 KO MOUSE GSE8720 CREEDSID GENE 2417 UP	J-KO3	10/170	0.000298766	0.00875614	4.12458	33.4745	PDE1B;ZBTB16;PERP;ID1;RNF182;CACHD1;ATP2B3;PNMA2;RTL5;RHOBTB1
PAX7 OE H9 HUMAN GSE98976 PROLIFMYOG RNASEQ DOWN	J-KO3	11/205	0.00033335	0.00962169	3.74803	30.008	ADAM19;VCAN;CCND2;HMGCS1;HPGD;PERP;ID1;CD9;ITGA6;TMEM64;TNFRSF21
LMX1B KO MOUSE GSE10516 CREEDSID GENE 84 DOWN	J-KO3	13/276	0.00035115	0.00998419	3.27805	26.0746	NEGR1;ARHGAP18;TEX15;MID1;PPM1E;CALB2;KLF7;VCAN;ALCAM;DZIP1;FAM81A;FGFR3;AASS
MYC KD HUMAN GSE54872 CREEDSID GENE 1307 UP	J-KO3	14/314	0.000366376	0.0102639	3.0995	24.5228	JAG1;AUTS2;BCL11A;RGS16;RTL5;CXXC4;NR3C2;COL2A1;HEY1;FGF9;TMSB15A;ADAMTS1;PROK2;GTSF1
PPARA ACTIVATION HUMAN GSE17251 CREEDSID GENE 501 DOWN	J-KO3	12/243	0.000385727	0.0106255	3.439	27.0318	VCAN;ARHGEF26;ETNK2;ID1;ABAT;KCNN2;TNIK;TENT5A;MEIS2;AASS;KIAA0408;NR3C2
FOXO3 KO MOUSE GSE18326 CREEDSID GENE 2698 DOWN	J-KO3	14/316	0.000390438	0.0106255	3.07865	24.162	SLC41A2;LGALSL;PYGL;CLU;ALCAM;HEY1;ADAMTS1;ID2;HEY2;RNF182;MAPT;MAP3K6;FGFR3;B4GALNT4
POU5F1 KD MOUSE GSE56853 CREEDSID GENE 1336 UP	J-KO3	15/355	0.000402699	0.0108048	2.9342	22.9376	ERRFI1;TFAP2C;PARM1;TUSC3;AK4;PYGL;TMEM163;CLU;CXCL16;KLF7;ALCAM;ID2;PERP;CYP1B1;ITGA6
SOX5 OE FETALCORTEX HUMAN GSE89057 RNASEQ DOWN	J-KO3	7/89	0.000432382	0.0114401	5.59931	43.3734	VCAN;CCND2;HMGCS1;SLC2A13;ANK2;MAPT;ADD2
KLF5 KO CFPAC1 HUMAN GSE64558 RNASEQ UP	J-KO3	14/320	0.000442634	0.0114445	3.03778	23.4601	ERRFI1;AHNAK;HMGCS1;ARHGEF28;LAMB1;SEL1L3;VCAN;ALCAM;CLMN;COL6A2;EEF1A2;PLXNB2;EPHB2;TNFRSF21
FLI1 KD HUMAN GSE27524 CREEDSID GENE 1597 UP	J-KO3	15/359	0.000452674	0.0114445	2.89948	22.327	IL32;RGS16;NEDD9;CLU;LARP6;RHOBTB1;MYLK;VCAN;HEY1;COL6A2;ENC1;CD9;CYP1B1;TNIK;NBL1
IRF5 KD HUMAN GSE50588 CREEDSID GENE 2801 UP	J-KO3	14/321	0.000456577	0.0114445	3.02773	23.2886	IL32;CNTNAP1;AHNAK;MYRF;AUTS2;HMGCS1;RGS16;PLEK;NPL;ADAM19;CST3;OAS2;EEF1A2;TNFRSF21
NCOA3 KD MOUSE GSE50017 CREEDSID GENE 1711 DOWN	J-KO3	14/321	0.000456577	0.0114445	3.02773	23.2886	GALNT14;PARM1;RIPK3;MYRF;ARHGEF26;IL15;AK4;TMEM64;ADAP1;MCC;CCND2;EFHD1;ST8SIA6;FAM171B
ATF6 ACTIVATION HESC HUMAN GSE106847 RNASEQ UP	J-KO3	10/180	0.000470131	0.0116287	3.87997	29.7303	ADAM19;CCND2;ALCAM;FRMD6;COL6A2;PERP;ENC1;PLXNB2;LAMB1;TNFRSF21
BACH2 KO MOUSE GSE30883 CREEDSID GENE 2701 UP	J-KO3	13/285	0.000476135	0.0116287	3.16811	24.2355	ERRFI1;AHNAK;PRUNE2;DNTT;KLF3;ADCY6;RPS6KA2;ID2;WDFY3;ITGA6;HPSE;SNTB1;MPZL2
TFAP2C KO MOUSE GSE45941 CREEDSID GENE 1490 UP	J-KO3	12/250	0.00049739	0.0118441	3.33665	25.379	ZDBF2;ABCA1;FRMD5;MYRF;PDE1B;CDHR1;ID1;PRUNE2;SNX24;PNMA2;MPZL2;ENOX1
TFAP2C KO MOUSE GSE45941 CREEDSID GENE 1490 DOWN	J-KO3	12/250	0.00049739	0.0118441	3.33665	25.379	ADAM19;TFAP2C;HEY1;HPGD;RGS16;RNF182;CYP1B1;BTBD11;AK4;PYGL;MAP3K6;FAM81A
MECP2 KO MOUSE GSE8720 CREEDSID GENE 2416 UP	J-KO3	12/252	0.000533892	0.0125563	3.3085	24.9306	CARMIL1;FRMD5;FRMD6;KHDRBS3;PDE1B;SNX24;ST8SIA6;BTBD11;TENT5A;FAM81A;NR3C2;SEL1L3
EPAS1 KD HUVEC HUMAN GSE62974 RNASEQ UP	J-KO3	14/328	0.000565072	0.0131276	2.95917	22.1303	DOCK4;JAG1;AHNAK;HMGCS1;CYP51A1;LAMB1;PTPN14;APLN;ALCAM;FRMD6;CD9;SPIRE1;WDFY3;ITGA6
MECOM OE MOUSE GSE34729 CREEDSID GENE 1428 UP	J-KO3	12/255	0.000592857	0.0136071	3.26715	24.2768	TTLL7;PARM1;IL15;OAS2;TEX15;SLC16A9;CLU;PTPN14;ADCY6;PDE9A;MPZL2;SEL1L3
EP400 SHRNA MKL1 HUMAN GSE69876 RNASEQ UP	J-KO3	12/257	0.000635131	0.0140689	3.24015	23.8529	SV2C;HMGCS1;LMO4;ID2;ID1;EEF1A2;RNF182;TMCC2;NPTX2;PITX1;PPM1E;SEL1L3
SOX2 KO HUMAN GSE59234 CREEDSID GENE 2956 DOWN	J-KO3	12/257	0.000635131	0.0140689	3.24015	23.8529	ABCA1;CNKSR2;PARM1;PRKAR2B;PRUNE2;AK4;ITGA6;PLD1;FGFR3;AASS;ETV5;CXCL16
HOXA9 OE HUMAN GSE43741 CREEDSID GENE 2856 DOWN	J-KO3	12/257	0.000635131	0.0140689	3.24015	23.8529	BMP4;GALNT14;TFAP2C;CCND2;ARHGEF26;COBLL1;KCNQ3;CYP1B1;TNFRSF21;ASS1;SNTB1;NR3C2
TP53 SIRNA MDAMB231 HUMAN GSE68248 RNASEQ UP	J-KO3	14/336	0.000715184	0.0156601	2.88446	20.892	ABCA1;ERRFI1;AHNAK;HMGCS1;ITGA2;ACSL5;ASAP2;PTPN14;ADAM19;CST3;BMP4;CALB2;ALCAM;ITGA6
NFATC3 OE MOUSE GSE58960 CREEDSID GENE 1416 UP	J-KO3	12/261	0.000727298	0.0157443	3.18744	23.033	CST3;BMP4;MYCN;HMGCS1;TUSC3;ID2;PERP;COBLL1;ID1;CD9;PYGL;MPZL2
MYC KD HUMAN GSE57538 CREEDSID GENE 1753 UP	J-KO3	12/265	0.000830407	0.017577	3.1364	22.2484	ZDBF2;BEX2;CNTNAP1;ALCAM;PARM1;NEGR1;IL15;ADAMTS1;EFHD1;ITGA6;IL18R1;NR3C2
DNMT1 INHIBITION HUMAN GSE45804 CREEDSID GENE 2762 DOWN	J-KO3	12/265	0.000830407	0.017577	3.1364	22.2484	ERRFI1;AHNAK;SLCO3A1;ID2;ID1;ENC1;PKP1;SPIRE1;SHROOM3;ABAT;ASS1;CXCL16
HSF1 KD HUMAN GSE3697 CREEDSID GENE 781 DOWN	J-KO3	16/422	0.000842438	0.0176356	2.6211	18.5553	HPGD;PRUNE2;SORBS2;TENT5A;RHOBTB1;SEL1L3;TTLL7;ARHGAP44;DAB2;TMSB15A;ID2;PERP;ID1;CYP1B1;SERPINI1;STK32B
TFAP2C KD HUMAN GSE15481 CREEDSID GENE 2964 UP	J-KO3	11/230	0.00087109	0.0180372	3.31592	23.3632	BMP4;BEX2;VCAN;ID2;EEF1A2;ZNF516;RUBCNL;CYP1B1;UBE2E2;PLD1;TNFRSF21
GFI1B KO MOUSE GSE20655 CREEDSID GENE 3013 DOWN	J-KO3	11/231	0.000902473	0.0184861	3.30068	23.139	BEX2;SLCO3A1;SPIRE1;BLVRB;DNTT;FAM171B;AK4;TENT5A;IPCEF1;CAMSAP2;ADD2
TFAP2C SIRNA HUMAN GSE15481 CREEDSID GENE 2892 UP	J-KO3	11/232	0.000934788	0.0188713	3.28557	22.9175	BMP4;BEX2;VCAN;ID2;EEF1A2;ZNF516;RUBCNL;CYP1B1;UBE2E2;PLD1;TNFRSF21
CEBPG KO MOUSE GSE47777 CREEDSID GENE 3104 DOWN	J-KO3	10/197	0.00094505	0.0188713	3.52417	24.5433	HEY1;HMGCS1;COL6A2;PDGFC;HEY2;CYP51A1;PKP1;TENT5A;ATF5;EPHA3
SOX5 OE FETALCORTEX HUMAN GSE89057 RNASEQ UP	J-KO3	18/511	0.000950995	0.0188713	2.4342	16.9372	PTPRU;KHDRBS3;AUTS2;NEGR1;PPM1L;PDE4D;TBC1D9;SORBS2;SOGA3;PNMA2;AFDN;ADCYAP1;ALCAM;PRKAR2B;AKT3;SPIRE1;WDFY3;KIAA0408
BACH2 KO MOUSE GSE30883 CREEDSID GENE 2701 DOWN	J-KO3	11/233	0.000968054	0.0188991	3.27061	22.6987	ADAM19;GAREM1;TMEM98;COBLL1;SPIRE1;ADGRA3;TMEM74;TMEM163;MID1;CTSS;B4GALNT4
ELF3 KO CFPAC1 HUMAN GSE64558 RNASEQ UP	J-KO3	16/428	0.000977001	0.0188991	2.58212	17.8968	ERRFI1;AHNAK;HMGCS1;ITGA2;TGFA;ADGRA3;PTPN14;KLF3;SEL1L3;VCAN;ALCAM;CYP1B1;PLXNB2;ITGA6;TNFRSF21;MPZL2
KLF3 KO MOUSE GSE35592 CREEDSID GENE 2674 DOWN	J-KO3	10/198	0.000982156	0.0188991	3.50525	24.2765	TMEM98;IL15;IGLL1;ID2;ITGA2;ARHGAP28;IPCEF1;MID1;AASS;SNTB1
E2F6 KD HUMAN GSE50588 CREEDSID GENE 2807 UP	J-KO3	13/312	0.00109846	0.0209256	2.87802	19.6104	IL32;EIF4E3;LGALSL;IPCEF1;CXXC5;SEL1L3;GPER1;CD9;CYP1B1;SIRPA;FAM81A;SNTB1;B4GALNT4
EZH2 SHRNA HUVEC HUMAN GSE71164 RNASEQ DOWN	J-KO3	14/353	0.00114873	0.021607	2.7374	18.5297	DOCK4;JAG1;AHNAK;ARHGEF28;ITGA2;ARHGAP18;TBC1D9;PTPN14;CDYL2;CST3;PERP;CD9;TP53I11;TNFRSF21
FOXP3 DEFICIENCY MOUSE GSE35543 CREEDSID GENE 3037 UP	J-KO3	9/168	0.00115691	0.021607	3.72308	25.1755	HS3ST3B1;SLCO3A1;LMO4;SLC41A2;ENC1;UBE2E2;BTBD11;DZIP1;ADCY6
PPARD KO MOUSE GSE16048 CREEDSID GENE 81 UP	J-KO3	12/276	0.00117869	0.0218001	3.00402	20.2572	AHNAK;PRKAR2B;SLC2A13;SLC41A2;PRUNE2;TBC1D9;AK4;ITGA6;PPM1E;CTSS;AASS;ENOX1
FOXP3 ACTIVATION HUMAN GSE41087 CREEDSID GENE 1054 DOWN	J-KO3	12/277	0.00121561	0.0221435	2.99253	20.0874	ZDBF2;JAG1;SLCO3A1;GALNT3;ZBTB16;CHRNA6;SNX24;RORA;IPCEF1;KLF3;CCR2;MPZL2
GATA1 TRUNCATED EXPRESSION GATA1DELTANEODELTAHS MUTANT MOUSE GSE2433 CREEDSID GENE 2658 DOWN	J-KO3	13/316	0.00123213	0.0221435	2.83944	19.0215	HMGCS1;PLEK;LGALSL;ACSL5;ARHGAP18;CLU;ADCY6;CTSS;MYLK;KLF7;CCND2;CD9;ITGA6
MYC OE HUMAN GSE43730 CREEDSID GENE 359 DOWN	J-KO3	13/316	0.00123213	0.0221435	2.83944	19.0215	JAG1;ARHGEF28;RUNX2;TTLL7;TMEFF1;KLF7;VCAN;FRMD6;ETNK2;RPS6KA2;CYP1B1;EPHB2;AASS
GFI1B KO MOUSE GSE20655 CREEDSID GENE 3013 UP	J-KO3	11/242	0.0013139	0.0233923	3.14173	20.8446	NUDT11;KHDRBS3;PLEK;UBE2E2;CD9;ST8SIA6;RAB27B;TNIK;PLD1;ADCY6;NRGN
KLF15 DEFICIENCY MOUSE GSE7137 CREEDSID GENE 675 DOWN	J-KO3	10/207	0.00137297	0.0241613	3.34357	22.0367	ERRFI1;TMEM98;HMGCS1;C9;RGS16;UGT3A2;ABAT;PYGL;KLF15;AASS
FOXP2 OE SHSY5Y HUMAN GSE100291 RNASEQ UP	J-KO3	14/360	0.00138246	0.0241613	2.68105	17.6518	CNTNAP1;JAG1;AHNAK;ITGA2;LAMB1;TENT5A;CLU;VCAN;ALCAM;GPR161;COL6A2;TNIK;SERPINI1;EPHB2
NFYC KD HUMAN GSE50588 CREEDSID GENE 2822 UP	J-KO3	12/283	0.00145779	0.0250889	2.92537	19.1051	ZDBF2;CNTNAP1;PARM1;RIPK3;AUTS2;IGLL1;ID2;CYP1B1;UBE2E2;TNIK;ZNF697;SEL1L3
NFE2L2 KO MOUSE GSE18344 CREEDSID GENE 1261 UP	J-KO3	10/209	0.00147504	0.0250889	3.30962	21.5757	JAG1;CDHR1;COL6A2;RGS16;ID1;SP5;MAP3K6;KLF15;EPHA3;ACTG2
PRDM14 KO MOUSE GSE45507 CREEDSID GENE 3106 UP	J-KO3	10/209	0.00147504	0.0250889	3.30962	21.5757	BMP4;KLF7;BEX2;LMO4;SNX24;TRIM36;ADGRA3;AK4;MEIS2;ENOX1
MYC OE MOUSE GSE55272 CREEDSID GENE 1824 DOWN	J-KO3	13/323	0.00149866	0.0252651	2.77433	18.0419	NEGR1;SLC2A13;TENT5A;PYGL;CTSS;NUDT11;TMEFF1;ALCAM;PRKAR2B;CLMN;HPSE;SNTB1;CCR2
IRF9 KD HUMAN GSE50588 CREEDSID GENE 2809 UP	J-KO3	13/324	0.00154038	0.0256242	2.76526	17.9071	IL32;PARM1;MYRF;HMGCS1;RGS16;UBE2E2;NPL;IPCEF1;CTSS;ETV5;ADAM19;ID2;MPZL2
HIF1A KD HUMAN GSE44943 CREEDSID GENE 2234 UP	J-KO3	12/285	0.00154687	0.0256242	2.90364	18.791	TMEFF1;COL2A1;CLMN;PDGFC;TGFA;SIRPA;ABAT;MCC;CLU;KLF15;AASS;ASS1
HMGA2 OE MOUSE GSE24071 CREEDSID GENE 2564 DOWN	J-KO3	12/289	0.00173851	0.0285506	2.86112	18.1816	AHNAK;IGLL1;ID2;PLEK;NEDD9;SIRPA;TMCC2;DNTT;HPSE;IPCEF1;CTSS;CCR2
ATF3 SIRNA HDF HUMAN GSE81405 RNASEQ UP	J-KO3	12/290	0.00178936	0.0287358	2.85068	18.0331	ADAM19;DAB2;VCAN;ALCAM;AHNAK;NEGR1;AKT3;NCS1;ENC1;PRUNE2;PTPN14;MYLK
ARNTL KO MOUSE GSE27079 CREEDSID GENE 2710 UP	J-KO3	9/179	0.00179504	0.0287358	3.48021	22.0044	PROSER2;TMEM98;HPGD;PDGFC;PYGL;TEX15;NBL1;TNFRSF21;IL18R1
OVOL2 OE MDA HUMAN GSE51975 RNASEQ UP	J-KO3	9/179	0.00179504	0.0287358	3.48021	22.0044	IL32;ERRFI1;AHNAK;ITGA2;PERP;NEDD9;CD9;ITGA6;TJP2
OVOL2 KO MOUSE GSE53923 CREEDSID GENE 1486 UP	J-KO3	13/330	0.00181142	0.0287564	2.71208	17.1231	ABCA1;ERRFI1;ZBTB16;NEDD9;ACTG2;MYLK;CST3;HEY1;ID2;COL6A2;AKT3;PDGFC;TNFRSF21
EGR4 KD HUMAN GSE40558 CREEDSID GENE 3030 DOWN	J-KO3	12/292	0.00189472	0.0298301	2.83003	17.7406	NUDT11;AHNAK;GPR161;RUBCNL;RNF182;KIAA1549L;PROK2;ASAP2;TMEM163;CXXC4;MEIS2;NR3C2
FOXO1 SIRNA HESC HUMAN GSE94036 RNASEQ UP	J-KO3	12/293	0.00194928	0.0304376	2.81981	17.5965	ERRFI1;VCAN;PARM1;LMO4;ADAMTS1;GPR161;ZNF516;RORB;TENT5A;MCC;NBL1;ASS1
SREBF2 KD HUMAN GSE50588 CREEDSID GENE 2823 UP	J-KO3	12/294	0.00200513	0.031055	2.80967	17.4538	BEX2;FAM167A;LMO4;ID2;ACSL5;SIRPA;CD9;ATF5;FAM81A;CTSS;ASS1;SNTB1
EGR3 KD HUMAN GSE52108 CREEDSID GENE 2231 UP	J-KO3	10/221	0.00222473	0.033967	3.11948	19.0541	BMP4;GAREM1;ID1;EEF1A2;CYP1B1;PKP1;EFHD1;ABAT;ASS1;NRGN
MYC KD HUMAN GSE57538 CREEDSID GENE 1754 DOWN	J-KO3	12/298	0.00224178	0.033967	2.7698	16.8971	CCND2;HMGCS1;PRKAR2B;ITGA2;COL6A2;RUBCNL;ABAT;LAMB1;SERPINI1;TMEM150C;KLF15;AASS
ESRRB MUT MOUSE GSE8434 CREEDSID GENE 1047 UP	J-KO3	9/185	0.00224664	0.033967	3.36054	20.4936	DPP10;KHDRBS3;RGS16;PDGFC;HEY2;TENT5A;MAPT;NPL;B4GALNT4
REST KD MOUSE GSE28141 CREEDSID GENE 1331 UP	J-KO3	12/300	0.0023684	0.0352484	2.75028	16.627	PREX2;SMPD3;BEX2;TFAP2C;FAM167A;ONECUT2;PNMA2;AP3B2;ZSWIM5;PPM1E;KLF3;ENOX1
MYC KD HUMAN GSE54872 CREEDSID GENE 1308 UP	J-KO3	12/300	0.0023684	0.0352484	2.75028	16.627	CCND2;HEY1;AUTS2;BCL11A;TMSB15A;ADAMTS1;RGS16;PLEK;PROK2;GTSF1;CDYL2;NR3C2
ESR1 KD HUMAN GSE27473 CREEDSID GENE 480 UP	J-KO3	12/301	0.00243386	0.0359419	2.74063	16.4938	IL32;CALB2;CCND2;KHDRBS3;PDGFC;RNF182;ACSL5;ARHGAP18;PYGL;PTPN14;AASS;ETV5
MYB KD HUMAN GSE49286 CREEDSID GENE 1837 DOWN	J-KO3	13/343	0.00253539	0.0371533	2.6035	15.5622	ABCA1;AHNAK;HPGD;AUTS2;TBC1D9;ASS1;SEL1L3;ALCAM;ID2;PERP;GPER1;ID1;BLVRB
SETDB1 KD THP1 HUMAN GSE103409 SGRNA9DAY7 RNASEQ DOWN	J-KO3	7/122	0.00274434	0.0399081	3.98584	23.5093	ABCA1;CST3;HMGCS1;AHNAK;PLEK;TENT5A;ATF5
JUN SIRNA PC3 HUMAN GSE53470 RNASEQ UP	J-KO3	7/124	0.00300569	0.0431747	3.9173	22.7487	COL2A1;HPGD;OAS2;COL6A2;ID1;RGPD1;TNFRSF21
SPDEF KD HUMAN GSE40985 CREEDSID GENE 2606 UP	J-KO3	13/350	0.0030143	0.0431747	2.5485	14.7925	BEX2;JAG1;ITGA2;LAMB1;PYGL;LARP6;ASS1;CDYL2;FRMD6;SLCO3A1;OAS2;ENC1;TNFRSF21
NFYB KD MOUSE GSE56838 CREEDSID GENE 1342 UP	J-KO3	10/231	0.00306066	0.0435117	2.97679	17.233	NUDT11;KLF7;PARM1;KHDRBS3;ARHGEF26;PERP;ID1;FAM171B;TEX15;PTPN14
NCOA3 KD MOUSE GSE50017 CREEDSID GENE 1712 UP	J-KO3	10/233	0.00325456	0.0455877	2.94979	16.8955	TMEM98;AHNAK;TMEM54;PDE1B;CDHR1;CYP51A1;CACHD1;SORBS2;LAMB1;AP3B2
GATA3 OE HUMAN GSE24249 CREEDSID GENE 649 UP	J-KO3	13/355	0.00339966	0.0472727	2.51059	14.2704	ABCA1;ITGA2;MCC;CXCL16;ENOX1;HEY1;ID2;EEF1A2;RNF182;TNIK;NUP62CL;AASS;MPZL2
VDR OE HUMAN GSE5145 CREEDSID GENE 2944 UP	J-KO3	11/276	0.00364688	0.0500166	2.73385	15.3475	CYP26B1;ADAMTS1;CLMN;CACHD1;CYP1B1;SPIRE1;PYGL;SLC16A9;NBL1;ETV5;TNFRSF21
PPARG OE MOUSE GSE10192 CREEDSID GENE 2732 DOWN	J-KO3	13/358	0.0036495	0.0500166	2.48837	13.9676	DLX1;KHDRBS3;SLC41A2;CLEC11A;CYP51A1;PREX2;RAB20;FRMD6;SLCO3A1;ADAMTS1;ITGA6;EPHA3;HOXD8
TET1 OE HUMAN GSE43741 CREEDSID GENE 2855 DOWN	J-KO3	11/277	0.00374743	0.0505671	2.72344	15.215	BMP4;GALNT14;TFAP2C;CCND2;PARM1;ARHGEF26;COBLL1;KCNQ3;CYP1B1;ASS1;SNTB1
FOSL1 KO MOUSE GSE43695 CREEDSID GENE 2302 UP	J-KO3	9/200	0.00377659	0.0505671	3.09424	17.2626	CNKSR2;GLP1R;NPW;MCC;FGFR4;KLF15;AASS;NR3C2;APLN
ZNF207 OE HUMAN GSE9951 CREEDSID GENE 1581 DOWN	J-KO3	13/360	0.00382419	0.0505671	2.47377	13.77	ERRFI1;ITGA2;LGALSL;TGFA;CXXC5;ASS1;NUDT11;FAM167A;PGBD5;ADAMTS1;NPTX2;TNFRSF21;MPZL2
CEBPA KO MOUSE GSE61468 CREEDSID GENE 1476 DOWN	J-KO3	11/278	0.00385017	0.0505671	2.7131	15.0838	CST3;GALNT3;LMO4;RPS6KA2;SIRPA;AK4;HPSE;TENT5A;CTSS;CCR2;CAMSAP2
ZNF503 SHRNA H1 HUMAN GSE69618 DAY6 RNASEQ UP	J-KO3	16/491	0.00387107	0.0505671	2.23233	12.3989	ABCA1;ERRFI1;AHNAK;HMGCS1;ARHGAP28;LAMB1;MCC;PTPN14;ADAM19;AFDN;VCAN;CCND2;FGFR4;FGFR3;TNFRSF21;TJP2
OTX2 KO MOUSE GSE27630 CREEDSID GENE 78 DOWN	J-KO3	12/319	0.00388783	0.0505671	2.57754	14.3051	FAM167A;RAB20;NEGR1;SOSTDC1;TBC1D9;ATP2B3;FAM171B;TENT5A;SLC16A9;CLU;FAM81A;AASS
PRDM14 KO MOUSE GSE45507 CREEDSID GENE 3106 DOWN	J-KO3	12/319	0.00388783	0.0505671	2.57754	14.3051	ARHGAP44;CALB2;TFAP2C;FRMD6;DNAAF3;AHNAK;PDE1B;ID2;CDHR1;SP5;MAPT;ASS1
FOSL1 KO MOUSE GSE43695 CREEDSID GENE 2301 DOWN	J-KO3	9/201	0.00390202	0.0505671	3.07797	17.0712	CNKSR2;GLP1R;NPW;MCC;FGFR4;KLF15;AASS;NR3C2;APLN
POU3F3 KD MOUSE GSE62033 CREEDSID GENE 2618 DOWN	J-KO3	9/202	0.0040307	0.0518816	3.06186	16.8825	ADAM19;GLP1R;HMGCS1;ID2;SLC41A2;ITGA2;PLA2G3;SEZ6L2;SYT7
ESRRA DEFICIENCY MOUSE GSE7196 CREEDSID GENE 673 UP	J-KO3	11/280	0.00406242	0.051939	2.69265	14.8256	CST3;FRMD5;PARM1;AHNAK;PERP;ZBTB16;CD9;FAM81A;KLF15;ADCY6;RHOBTB1
IKZF3 KD HUMAN GSE50588 CREEDSID GENE 2818 UP	J-KO3	12/322	0.00418698	0.0530767	2.55221	13.9753	CNTNAP1;PARM1;AUTS2;IGLL1;RGS16;HPSE;CXXC5;ZNF697;CTSS;PHTF1;SNTB1;CCR2
EGR3 KD HUMAN GSE52108 CREEDSID GENE 2233 UP	J-KO3	7/132	0.00424595	0.0530767	3.6651	20.018	CCND2;GAREM1;EEF1A2;ID1;TOGARAM1;MCC;MEIS2
VDR OE HUMAN GSE5145 CREEDSID GENE 2944 DOWN	J-KO3	11/282	0.0042839	0.0530767	2.6725	14.5728	ERRFI1;FRMD6;KHDRBS3;PPM1L;LMO4;PDGFC;RNF182;SORBS2;SERPINI1;RHOBTB1;NR3C2
FOXP3 DEFICIENCY MOUSE GSE35543 CREEDSID GENE 3037 DOWN	J-KO3	12/323	0.00429071	0.0530767	2.54387	13.8674	ALCAM;FRMD6;EIF4E3;RGS16;PERP;COBLL1;TENT5A;HPSE;MID1;ACTG2;MPZL2;TJP2
PIN1 DEPLETION HUMAN GSE26262 CREEDSID GENE 477 DOWN	J-KO3	12/323	0.00429071	0.0530767	2.54387	13.8674	CALB2;DOCK4;CYP26B1;JAG1;MAGEA12;PRKAR2B;NMU;SORBS2;LAMB1;TNIK;NUP62CL;NRGN
NFYA KD MOUSE GSE56838 CREEDSID GENE 1341 UP	J-KO3	9/205	0.00443672	0.0541792	3.01453	16.3323	PGBD5;ADAMTS1;ID2;PERP;CACHD1;TENT5A;ATF5;CLU;CXCL16
IRF1 OE HUMAN GSE26817 CREEDSID GENE 2502 DOWN	J-KO3	9/205	0.00443672	0.0541792	3.01453	16.3323	DAB2;NPW;AUTS2;HPGD;EEF1A2;UBE2E2;EFHD1;RAB3IL1;ESPN
SOX2 KO HUMAN GSE59234 CREEDSID GENE 2957 DOWN	J-KO3	12/326	0.00461433	0.0559892	2.51917	13.5496	PREX2;CNKSR2;ERRFI1;ITGA2;HEY2;PRUNE2;KCNN2;ST8SIA6;AK4;PNMA2;MID1;SEL1L3
SPDEF KD HUMAN GSE48928 CREEDSID GENE 2897 UP	J-KO3	11/286	0.0047557	0.0573393	2.63308	14.0828	HRK;BEX2;TMEM54;PRKAR2B;LMO4;GPER1;CYP1B1;TBC1D9;SLC16A9;NBL1;LARP6
JUNB KD FORESKIN HUMAN GSE63079 RNASEQ DOWN	J-KO3	11/287	0.00487986	0.058356	2.62341	13.9635	JAG1;AHNAK;MAST4;HMGCS1;ADAMTS1;PERP;ITGA2;TGFA;PKP1;CD9;TJP2
NRL DEFICIENCY MOUSE GSE4051 CREEDSID GENE 263 DOWN	J-KO3	10/247	0.00490129	0.058356	2.77355	14.7504	CST3;ARHGAP44;TFAP2C;AUTS2;NEGR1;PRKAR2B;ADAMTS1;PERP;RORB;MEIS2
GATA2 OE HESC HUMAN GSE57395 RNASEQ UP	J-KO3	16/505	0.00505429	0.0598039	2.16684	11.4572	ERRFI1;TFAP2C;DOCK4;AHNAK;MAST4;TUSC3;RAB3IL1;LAMB1;TENT5A;RHOBTB1;KIAA1217;DAB2;ADAMTS1;PERP;COBLL1;TNFRSF21
ZFX KO MOUSE GSE7069 CREEDSID GENE 177 UP	J-KO3	12/332	0.00532014	0.0624556	2.47117	12.9397	ADAM19;CST3;BMP4;ERRFI1;CCND2;FRMD6;AHNAK;ADAMTS1;PDGFC;CYP1B1;SNX24;LAMB1
EOMES KO MOUSE GSE43387 CREEDSID GENE 2147 DOWN	J-KO3	9/211	0.00534397	0.0624556	2.92409	15.2982	DLX1;PERP;ENC1;KCNQ3;KCNN2;SORBS2;EPHA3;HOXD8;MAP2K6
HIF1A KD HUMAN GSE54360 CREEDSID GENE 2881 UP	J-KO3	11/291	0.00540244	0.062458	2.5854	13.4981	PYGO1;BMP4;DPP10;TMEFF1;KLF7;LGALSL;SNX24;SIRPA;CD9;MCC;RHOBTB1
ESRRB MUT MOUSE GSE8434 CREEDSID GENE 1047 DOWN	J-KO3	12/333	0.00544572	0.062458	2.46335	12.8413	ABCA1;RAB20;SLC2A13;PERP;CD9;SOSTDC1;PKP1;BTBD11;HPSE;MAP3K6;TNFRSF21;ADD2
DDIT3 MUT MOUSE GSE2082 CREEDSID GENE 899 DOWN	J-KO3	8/174	0.00544706	0.062458	3.15808	16.4621	ERRFI1;VCAN;CCND2;ID2;RGS16;ID1;ATF5;CTSS
ZEB1 OE CFPAC1 HUMAN GSE64558 RNASEQ DOWN	J-KO3	10/251	0.00547532	0.062458	2.72695	14.2006	ADAM19;ALCAM;MYRF;EEF1A2;ACSL5;ARHGAP18;ITGA6;LAMB1;TNFRSF21;MPZL2
GATA4 ABLATION S105 PHOSPHORYLATION SITE MOUSE GSE30314 CREEDSID GENE 837 DOWN	J-KO3	11/292	0.00553975	0.0628168	2.57607	13.3847	ABCA1;ERRFI1;ADAMTS1;OAS2;SLC41A2;ZBTB16;NCS1;NEDD9;EFHD1;MAP3K6;CTSS
BACH2 KO MOUSE GSE42598 CREEDSID GENE 2778 DOWN	J-KO3	9/213	0.00567631	0.0639844	2.89513	14.972	BEX2;CCND2;KHDRBS3;RGS16;SOSTDC1;ST8SIA6;MID1;ACTG2;SNTB1
MECP2 KD MOUSE GSE47150 CREEDSID GENE 951 DOWN	J-KO3	12/336	0.00583665	0.0654048	2.44016	12.5512	CST3;ARHGAP44;CALB2;BEX2;CCND2;HMGCS1;NEGR1;LMO4;SLC41A2;FAM81A;PPM1E;NRGN
MEF2A KD MOUSE GSE47150 CREEDSID GENE 957 DOWN	J-KO3	11/295	0.00596829	0.0664888	2.54846	13.0514	CST3;CALB2;KLF7;BEX2;CCND2;NEGR1;LMO4;ENC1;GPR85;CLU;NRGN
MYC KD MOUSE GSE30323 CREEDSID GENE 2609 UP	J-KO3	10/255	0.00610068	0.0673554	2.68188	13.6759	ABCA1;BMP4;CYP26B1;PARM1;MYRF;PERP;CDHR1;COL6A2;ARHGAP18;RORB
FLI1 KD HUMAN GSE27524 CREEDSID GENE 1595 DOWN	J-KO3	11/296	0.00611679	0.0673554	2.53939	12.9425	TEAD4;NUDT11;PARM1;ADAMTS1;ID2;ZBTB16;RUBCNL;PKP1;TBC1D9;FGFR3;TNFRSF21
ARX KO MOUSE GSE12609 CREEDSID GENE 27 UP	J-KO3	9/216	0.00620451	0.0679287	2.85273	14.4989	ZDBF2;DLX1;BEX2;NEGR1;PRKAR2B;LMO4;ENC1;GPR85;ABAT
NKX25 SHRNA H1 HUMAN GSE69618 DAY6 RNASEQ UP	J-KO3	15/471	0.00624454	0.0679763	2.17467	11.0387	ABCA1;ERRFI1;AHNAK;HMGCS1;LAMB1;MCC;PTPN14;AFDN;VCAN;CCND2;ID2;CACHD1;FGFR4;FGFR3;TJP2
TP53 DEPLETION HUMAN GSE26262 CREEDSID GENE 478 UP	J-KO3	12/340	0.0063922	0.0684066	2.40991	12.1765	CST3;BMP4;HPGD;HMGCS1;ITGA2;CYP51A1;ACSL5;CYP1B1;NEDD9;SERPINI1;LARP6;RHOBTB1
GATA3 KO MOUSE GSE39864 CREEDSID GENE 1162 UP	J-KO3	11/298	0.0064225	0.0684066	2.52143	12.7281	CYSLTR2;ARHGEF16;LGALSL;UBE2E2;CD9;RORA;PYGL;DZIP1;FAM81A;ACTG2;TJP2
TCF12 KD HUMAN GSE50588 CREEDSID GENE 2789 DOWN	J-KO3	11/298	0.0064225	0.0684066	2.52143	12.7281	IL32;CNTNAP1;RAB20;HMGCS1;BCL11A;IGLL1;GPER1;ZNF439;CD9;PHTF1;SEL1L3
ZFX KO MOUSE GSE52416 CREEDSID GENE 1472 UP	J-KO3	10/257	0.00643355	0.0684066	2.65989	13.4224	CST3;VCAN;PRKAR2B;PLEK;BLVRB;ITGA6;PYGL;HPSE;CTSS;NRGN
BACH2 KO MOUSE GSE54050 CREEDSID GENE 2773 UP	J-KO3	13/384	0.00649952	0.0684066	2.31087	11.6376	EIF4E3;MAST4;UBE2E2;LAMB1;ASAP2;ASS1;SEL1L3;TMEFF1;ADCY9;AKT3;HPSE;MAP3K6;GTSF1
ARID3B KO MOUSE GSE62069 CREEDSID GENE 2591 UP	J-KO3	13/384	0.00649952	0.0684066	2.31087	11.6376	KCNJ4;SLC41A2;PRUNE2;PLEK;RAB27B;RORA;PYGL;ESPN;APLN;CYP26B1;SLC16A9;PITX1;HOXD8
KLF13 KD HUMAN GSE50588 CREEDSID GENE 2795 UP	J-KO3	12/341	0.00653743	0.0684275	2.40246	12.0849	IL32;ADAM19;CARMIL1;AUTS2;BCL11A;EEF1A2;UBE2E2;SIRPA;SLC16A9;ATF5;CXXC5;CXCL16
DMRTA2 OE MOUSE GSE25179 CREEDSID GENE 2204 UP	J-KO3	8/180	0.00664569	0.0688045	3.04698	15.2769	BMP4;TFAP2C;FAM167A;HPGD;BCL11A;SP5;NPTX2;APLN
KLF3 KO MOUSE GSE35592 CREEDSID GENE 2672 DOWN	J-KO3	8/180	0.00664569	0.0688045	3.04698	15.2769	HPGD;PLEK;RAB27B;ITGA6;TNIK;DZIP1;PPM1E;NRGN
PRDM14 KO MOUSE GSE42580 CREEDSID GENE 1714 DOWN	J-KO3	9/219	0.00676979	0.0694441	2.81154	14.0445	GPR27;GALNT14;FAM167A;SLC7A8;CDHR1;NMU;PKP1;EFHD1;TMEM163
SOX2 KO HUMAN GSE59234 CREEDSID GENE 2957 UP	J-KO3	10/259	0.00678037	0.0694441	2.63826	13.1747	DAB2;SLC7A8;AHNAK;HPGD;PDE1B;PDE4D;ARHGAP28;MCC;ASS1;ENOX1
SOX3 KO MOUSE GSE53760 CREEDSID GENE 1668 UP	J-KO3	12/343	0.0068357	0.0696364	2.38769	11.9041	TEAD4;NUDT11;DAB2;NHSL1;NETO1;DAAM2;PDGFC;SORBS2;NPL;FGFR3;MYLK;SHANK1
KCNIP3 KO MOUSE GSE16874 CREEDSID GENE 1030 UP	J-KO3	11/301	0.00690343	0.0699523	2.49496	12.4143	ABCA1;CST3;HPGD;PRKAR2B;ID2;SIRPA;CD9;TMCC2;PYGL;PTPN14;CCR2
ARID2 SIRNA HEPG2 HUMAN GSE69567 RNASEQ UP	J-KO3	11/302	0.00706985	0.0712283	2.48626	12.3118	CST3;BMP4;AFDN;AHNAK;MYRF;ARHGEF28;ITGA2;ENC1;PLXNB2;ABAT;LAMB1
MECP2 KO MOUSE GSE8720 CREEDSID GENE 2415 UP	J-KO3	10/261	0.00714153	0.0712283	2.61696	12.9326	LMO4;COL6A2;RNF182;TMCC2;SORBS2;RORA;HPSE;TMEM150C;ADCY6;PDE9A
DLX5 DEFICIENCY MOUSE GSE22381 CREEDSID GENE 383 DOWN	J-KO3	11/303	0.0072394	0.0718284	2.47762	12.2102	BMP4;CARMIL1;SLC35F3;LMO4;PERP;KCNQ3;MICALL2;ITGA6;EBF4;PYGL;TENT5A
ARID3A OE MOUSE GSE56853 CREEDSID GENE 1338 UP	J-KO3	12/346	0.00730313	0.0720853	2.36588	11.6388	KLF7;TFAP2C;TMEM54;ID2;ID1;ARHGEF16;CACHD1;SP5;WDFY3;LAMB1;TEX15;SEL1L3
GATA1 MUT MOUSE GSE2433 CREEDSID GENE 979 DOWN	J-KO3	12/348	0.00762848	0.0749085	2.35155	11.4659	CCND2;HMGCS1;PRKAR2B;PLEK;LGALSL;ACSL5;CD9;RAB27B;ITGA6;ADCY6;CTSS;MYLK
HIF1A KD HUMAN GSE44943 CREEDSID GENE 2235 UP	J-KO3	10/264	0.007711	0.0753306	2.58566	12.5795	TMEFF1;COL2A1;HMGCS1;CLMN;PDGFC;TGFA;MCC;STK32B;KLF15;AASS
GATA6 KO MOUSE GSE52317 CREEDSID GENE 357 UP	J-KO3	9/225	0.00801816	0.0778782	2.7326	13.1877	CCND2;OAS2;RPS6KA2;CD9;RORB;TMEM163;FAM81A;PPM1E;MAP2K6
MYC OE MOUSE GSE55272 CREEDSID GENE 1826 UP	J-KO3	11/308	0.00813531	0.0778782	2.43528	11.7174	ADAMTS1;C9;RGS16;COL6A2;SLC41A2;PLEK;UGT3A2;HPSE;EPHB2;IL18R1;CTSS
PGR KO MOUSE GSE39920 CREEDSID GENE 3079 DOWN	J-KO3	11/308	0.00813531	0.0778782	2.43528	11.7174	ERRFI1;FRMD6;AHNAK;ZBTB16;LGALSL;CD9;NPL;NBL1;ACTG2;TNFRSF21;MYLK
KDM2B OE MOUSE GSE34691 CREEDSID GENE 354 DOWN	J-KO3	11/308	0.00813531	0.0778782	2.43528	11.7174	ERRFI1;KHDRBS3;RIPK3;HEY1;PERP;PRUNE2;CLEC11A;BLVRB;RAB27B;RAB3IL1;MAP2K6
GATA6 KO MOUSE GSE11165 CREEDSID GENE 1165 UP	J-KO3	9/226	0.00824222	0.0781182	2.71987	13.0513	BMP4;LMO4;ADAMTS1;ID2;ID1;CD9;PYGL;IL18R1;MPZL2
FOXA2 KD DEC HUMAN GSE44875 RNASEQ UP	J-KO3	8/187	0.00828528	0.0781182	2.92677	14.0288	VCAN;HMGCS1;ENC1;CD9;TNIK;CLU;ACTG2;ADD2
KDM2B OE MOUSE GSE34691 CREEDSID GENE 607 UP	J-KO3	11/309	0.00832441	0.0781182	2.42698	11.6218	ERRFI1;KHDRBS3;RIPK3;HEY1;PERP;PRUNE2;CLEC11A;BLVRB;RAB27B;RAB3IL1;MAP2K6
STAT3 KD HUMAN GSE42979 CREEDSID GENE 2148 DOWN	J-KO3	11/309	0.00832441	0.0781182	2.42698	11.6218	IL32;FA2H;HPGD;AUTS2;HMGCS1;COL6A2;PDGFC;EEF1A2;EPHB2;CTSS;TNFRSF21
NCOA3 KD MOUSE GSE50017 CREEDSID GENE 1711 UP	J-KO3	7/150	0.00841433	0.078575	3.20081	15.2929	AHNAK;PDE1B;COBLL1;CACHD1;SIRPA;AP3B2;PTPN14
BCL6 KO MOUSE GSE40493 CREEDSID GENE 2772 DOWN	J-KO3	5/82	0.00848718	0.0788686	4.232	20.1832	FRMD6;LMO4;CD9;ST8SIA6;IPCEF1
NFIX KD MOUSE GSE45492 CREEDSID GENE 2846 DOWN	J-KO3	8/188	0.00854222	0.0789948	2.91037	13.8613	MYCN;KHDRBS3;RAB20;ID1;ITGA6;PYGL;TNFRSF21;MYLK
BCL11B KO MOUSE GSE9330 CREEDSID GENE 28 UP	J-KO3	12/354	0.00867326	0.0798192	2.30958	10.9648	ZDBF2;DPP10;CALB2;DLX1;FRMD6;KHDRBS3;NEGR1;ITGA6;SERPINI1;DZIP1;CXXC5;PPM1E
PPARG OE MOUSE GSE10192 CREEDSID GENE 2731 UP	J-KO3	10/269	0.00873731	0.080022	2.53509	12.0167	ARHGAP44;ALCAM;PPM1L;GPER1;CDHR1;ARHGAP18;CXXC5;ACTG2;TNFRSF21;NR3C2
MYC MYC VS WT MOUSE GSE55272 CREEDSID GENE 1820 DOWN	J-KO3	8/189	0.00880509	0.0802569	2.89414	13.6963	SMPD3;ARHGEF26;HMGCS1;SLC41A2;CYP51A1;ALPK1;FAM81A;MID1
CBX2 KO MOUSE GSE29485 CREEDSID GENE 380 UP	J-KO3	9/230	0.00918638	0.0833336	2.67009	12.5228	BMP4;ALCAM;PARM1;NEGR1;ID2;COL6A2;FAM171B;TENT5A;MEIS2
XBP1 KO MOUSE GSE52857 CREEDSID GENE 2765 DOWN	J-KO3	12/358	0.00942969	0.0851354	2.28241	10.6449	JAG1;CYSLTR2;SLC7A8;HMGCS1;BCL11A;CYP51A1;PLXNB2;SIRPA;ST8SIA6;NPL;ADCY6;MPZL2
GTF2I KO MOUSE GSE48790 CREEDSID GENE 1452 DOWN	J-KO3	10/273	0.00963135	0.0865459	2.49602	11.5883	BMP4;ERRFI1;RGS16;ID1;NEDD9;SOGA3;CLU;EPHA3;ACTG2;MYLK
TP63 OE HUMAN GSE20286 CREEDSID GENE 2455 UP	J-KO3	12/361	0.01003	0.0897047	2.26244	10.4122	IL32;CST3;NUDT11;COL2A1;PGBD5;HMGCS1;OAS2;ADAMTS1;ID2;ABAT;CLU;MPZL2
ETV2 OE HESC HUMAN GSE57395 RNASEQ UP	J-KO3	15/499	0.0103044	0.0917285	2.04588	9.36028	AHNAK;HMGCS1;MAST4;ARHGAP28;LAMB1;SEL1L3;ADD2;PREX2;ADAM19;AFDN;VCAN;COL6A2;RPS6KA2;ENC1;TP53I11
ZEB2 SHRNA H1 HUMAN GSE69618 DAY6 RNASEQ UP	J-KO3	11/320	0.0106374	0.0942526	2.33926	10.6281	ADAM19;BMP4;ERRFI1;CCND2;AHNAK;COBLL1;ID1;ARHGAP28;LAMB1;MCC;PTPN14
PPARG OE MOUSE GSE10192 CREEDSID GENE 2731 DOWN	J-KO3	9/237	0.0110329	0.0973038	2.58719	11.6601	ADAM19;FRMD6;KHDRBS3;SLCO3A1;SLC41A2;RGS16;CLEC11A;EPHA3;CDYL2
OTX2 KO MOUSE GSE27630 CREEDSID GENE 78 UP	J-KO3	8/197	0.011131	0.0977167	2.7705	12.4618	CALB2;DAB2;CYP26B1;ALCAM;COL6A2;NBL1;RTL5;MPZL2
IKZF1 KO MOUSE GSE46093 CREEDSID GENE 2547 UP	J-KO3	12/367	0.0113192	0.0988351	2.22351	9.96412	ABCA1;ALCAM;IGLL1;OAS2;ENC1;CLEC11A;PLXNB2;BLVRB;BTBD11;ITGA6;PTPN14;MPZL2
EOMES OE HUMAN GSE43805 CREEDSID GENE 92 DOWN	J-KO3	10/280	0.0113621	0.0988351	2.43043	10.8822	ARHGAP44;CALB2;VCAN;FRMD6;PARM1;HEY1;HMGCS1;NMU;TENT5A;MEIS2
ESR1 KD HUMAN GSE37820 CREEDSID GENE 2326 DOWN	J-KO3	11/324	0.0115908	0.0997762	2.30889	10.292	JAG1;ARHGEF26;ITGA2;HEY2;ZNF516;RUBCNL;ABAT;TNIK;SLC16A9;HOXD8;RHOBTB1
ADAR OE HEK293 HUMAN GSE87198 RNASEQ DOWN	J-KO3	11/324	0.0115908	0.0997762	2.30889	10.292	AFDN;VCAN;COL2A1;HEY1;HMGCS1;ID2;COL6A2;CYP51A1;PLXNB2;LAMB1;CLU
SNAI1 OE HUMAN GSE14773 CREEDSID GENE 371 UP	J-KO3	10/281	0.0116275	0.0997762	2.42134	10.7856	KCNJ4;BEX2;PARM1;MAGEA12;FGF9;ID2;PDE4D;CXXC5;SNTB1;MPZL2
BCL6 KO MOUSE GSE40493 CREEDSID GENE 2772 UP	J-KO3	13/416	0.0121763	0.104018	2.12386	9.36252	RIPK3;RGS16;CYP51A1;RORA;TENT5A;ADAP1;CST3;FRMD5;ALCAM;CYSLTR2;ID2;CCR2;B4GALNT4
DMRTA2 OE MOUSE GSE25179 CREEDSID GENE 2203 UP	J-KO3	10/285	0.0127359	0.10783	2.38563	10.4093	PROSER2;MYRF;HPGD;PERP;HEY2;SP5;CD9;TEX15;NPL;NPTX2
KLF5 KO MOUSE GSE58719 CREEDSID GENE 2318 DOWN	J-KO3	10/285	0.0127359	0.10783	2.38563	10.4093	SMPD3;CNKSR2;TTLL7;FA2H;SV2C;EFHD1;ANK2;HPSE;FGFR3;ACTG2
GATA4 OE A549 HUMAN GSE85001 RNASEQ UP	J-KO3	5/91	0.0129552	0.109202	3.78738	16.4609	HMGCS1;AHNAK;ITGA6;IL17RC;TNFRSF21
SETDB1 KO MOUSE GSE40296 CREEDSID GENE 31 DOWN	J-KO3	10/287	0.0133191	0.111775	2.36816	10.227	BEX2;ALCAM;CCND2;AUTS2;PRKAR2B;BCL11A;TUSC3;ENC1;MAPT;PPM1E
STAT1 KO MOUSE GSE48970 CREEDSID GENE 1519 UP	J-KO3	8/204	0.0135139	0.112419	2.67059	11.4943	CARMIL1;KLF7;VCAN;HMGCS1;NCS1;CYP51A1;AK4;SEL1L3
ZBTB7A KO MOUSE GSE41839 CREEDSID GENE 2380 UP	J-KO3	8/204	0.0135139	0.112419	2.67059	11.4943	BEX2;GAREM1;OAS2;ST8SIA6;DNTT;HPSE;TENT5A;CCR2
FLI1 KD HUMAN GSE27524 CREEDSID GENE 1609 DOWN	J-KO3	10/288	0.0136181	0.112793	2.35952	10.1373	TEAD4;NUDT11;PARM1;ADAMTS1;ID2;ZBTB16;RUBCNL;PKP1;FGFR3;TNFRSF21
ZBTB7A KO MOUSE GSE41839 CREEDSID GENE 2380 DOWN	J-KO3	9/246	0.0138	0.113805	2.48779	10.6554	TMEM98;SLC7A8;HPGD;PDGFC;SNX24;FAM171B;TEX15;NPL;TJP2
NR1I3 KO MOUSE GSE40120 CREEDSID GENE 3055 UP	J-KO3	9/247	0.0141365	0.115584	2.47721	10.5504	ABCA1;ERRFI1;HMGCS1;SLC41A2;RGS16;ID1;CYP51A1;LGALSL;ATF5
FLI1 KD HUMAN GSE27524 CREEDSID GENE 1608 DOWN	J-KO3	10/290	0.0142312	0.115584	2.34242	9.96073	TEAD4;NUDT11;PARM1;ADAMTS1;ID2;ZBTB16;RUBCNL;PKP1;FGFR3;TNFRSF21
GATA3 KO MOUSE GSE39864 CREEDSID GENE 1162 DOWN	J-KO3	8/206	0.0142584	0.115584	2.64335	11.2353	ALCAM;RAB20;LMO4;OAS2;ZBTB16;RGS16;KLF3;ADCY6
BNC2 SIRNA BT549 HUMAN GSE79586 RNASEQ DOWN	J-KO3	8/206	0.0142584	0.115584	2.64335	11.2353	DAB2;ALCAM;PRUNE2;RAB27B;ITGA6;LAMB1;TENT5A;CLU
SATB1 KO MOUSE GSE17490 CREEDSID GENE 2215 DOWN	J-KO3	8/207	0.0146417	0.118188	2.62993	11.1085	KLF7;MYRF;HPGD;PDE1B;PDGFC;TBC1D9;TEX15;CDYL2
FOXQ1 OE SKMEL147 HUMAN GSE103071 RNASEQ DOWN	J-KO3	4/62	0.0149626	0.120269	4.48413	18.8432	ALCAM;HMGCS1;AHNAK;EEF1A2
FLI1 KD HUMAN GSE27524 CREEDSID GENE 1611 DOWN	J-KO3	10/293	0.0151893	0.121069	2.31723	9.70264	TEAD4;NUDT11;PARM1;ADAMTS1;ID2;ZBTB16;RUBCNL;PKP1;FGFR3;TNFRSF21
EHF OE A549 HUMAN GSE63397 RNASEQ DOWN	J-KO3	10/293	0.0151893	0.121069	2.31723	9.70264	ALCAM;AHNAK;MYRF;PERP;EEF1A2;BLVRB;LAMB1;FGFR4;CLU;MID1
FLI1 KD HUMAN GSE27524 CREEDSID GENE 1604 DOWN	J-KO3	9/251	0.0155435	0.122864	2.43576	10.1428	TEAD4;NUDT11;PARM1;ADAMTS1;ID2;ZBTB16;RUBCNL;PKP1;TNFRSF21
ZBTB38 KD HUMAN GSE50588 CREEDSID GENE 2825 DOWN	J-KO3	9/251	0.0155435	0.122864	2.43576	10.1428	SLTM;HMGCS1;LMO4;HEY2;TNIK;TENT5A;NUP62CL;CTSS;SNTB1
KMT2A KO MOUSE GSE24964 CREEDSID GENE 3008 UP	J-KO3	9/252	0.0159108	0.125248	2.42561	10.0439	BMP4;AFDN;ALCAM;JAG1;RGS16;FAM171B;AK4;ITGA6;HPSE
EMX2 DEFICIENCY MOUSE GSE10216 CREEDSID GENE 634 UP	J-KO3	10/296	0.0161947	0.126438	2.29257	9.45244	BMP4;CYP26B1;TMEM98;MYRF;ID2;CACHD1;BEND4;MID1;MEIS2;HOXD8
TFAP2C KD HUMAN GSE15481 CREEDSID GENE 2970 UP	J-KO3	10/296	0.0161947	0.126438	2.29257	9.45244	IL32;BEX2;ID1;EEF1A2;RUBCNL;CYP1B1;UBE2E2;PLD1;RHOBTB1;TNFRSF21
PAX5 KD HUMAN GSE50588 CREEDSID GENE 2810 UP	J-KO3	10/297	0.0165406	0.128525	2.28447	9.37075	FAM167A;OAS2;CYP1B1;SHROOM3;TNIK;TENT5A;CXXC4;CTSS;IL18R1;TNFRSF21
IRF9 OE HUMAN GSE50002 CREEDSID GENE 1661 DOWN	J-KO3	9/254	0.0166644	0.128525	2.40557	9.84954	FRMD5;PRKAR2B;OAS2;MAGI3;ID1;NEDD9;FAM171B;TENT5A;ETV5
PGR KO MOUSE GSE39920 CREEDSID GENE 3077 DOWN	J-KO3	9/254	0.0166644	0.128525	2.40557	9.84954	CST3;ALCAM;AHNAK;LMO4;ID2;ZBTB16;CD9;CTSS;ACTG2
PLAGL2 OE MOUSE GSE21143 CREEDSID GENE 2546 DOWN	J-KO3	7/172	0.0168787	0.129653	2.77091	11.3101	CST3;MYCN;ARHGEF26;ID1;ITGA6;NBL1;TNFRSF21
REST SHRNA C2 HUMAN GSE90068 PBMPA RNASEQ UP	J-KO3	14/482	0.0169563	0.129726	1.96965	8.03048	ABCA1;PPM1L;CLU;SPTB;ASS1;SEL1L3;ADAM19;CST3;VCAN;ALCAM;FRMD6;COL6A2;PLXNB2;ITGA6
PAX5 OE HUMAN GSE44244 CREEDSID GENE 575 DOWN	J-KO3	7/173	0.0173684	0.132347	2.75408	11.1626	OAS2;ACSL5;ADGRA3;ANK2;ATF5;CTSS;SNTB1
FLI1 KD HUMAN GSE27524 CREEDSID GENE 1602 DOWN	J-KO3	9/256	0.0174439	0.132393	2.38584	9.65972	TEAD4;NUDT11;PARM1;ADAMTS1;ID2;ZBTB16;RUBCNL;PKP1;TNFRSF21
FLI1 KD HUMAN GSE27524 CREEDSID GENE 1612 DOWN	J-KO3	10/300	0.0176111	0.133131	2.26048	9.13061	TEAD4;NUDT11;PARM1;ADAMTS1;ID2;ZBTB16;RUBCNL;PKP1;FGFR3;TNFRSF21
TWIST1 OE MOUSE GSE50002 CREEDSID GENE 1071 UP	J-KO3	10/301	0.017979	0.134843	2.2526	9.05219	ABCA1;PARM1;OAS2;PDGFC;CYP1B1;ABAT;RAB3IL1;FGFR3;KLF15;SYT7
HES6 OE MOUSE GSE36433 CREEDSID GENE 1432 DOWN	J-KO3	10/301	0.017979	0.134843	2.2526	9.05219	ABCA1;JAG1;MAST4;NETO1;ETNK2;LMO4;ADAMTS1;EFHD1;SERPINI1;SLC16A9
ZXDC DEPLETION HUMAN GSE45417 CREEDSID GENE 3044 UP	J-KO3	9/258	0.0182496	0.135595	2.36644	9.47428	PROSER2;NEGR1;PRKAR2B;GPR85;KCNN2;SLC16A9;TENT5A;TMEM163;IL18R1
IKZF1 KO MOUSE GSE46093 CREEDSID GENE 2547 DOWN	J-KO3	6/136	0.0183628	0.135595	3.00985	12.0316	CYSLTR2;HMGCS1;PPM1L;BCL11A;CYP51A1;SERPINI1
SMAD3 KO MOUSE GSE28598 CREEDSID GENE 1159 UP	J-KO3	8/216	0.0184352	0.135595	2.51497	10.0435	BEX2;KHDRBS3;PERP;ATP2B3;ST8SIA6;TMEM64;TMEM150C;CLU
GATA3 OE HUMAN GSE24249 CREEDSID GENE 649 DOWN	J-KO3	8/216	0.0184352	0.135595	2.51497	10.0435	KHDRBS3;NEGR1;PRKAR2B;OAS2;CYP1B1;AK4;CXXC5;NR3C2
OVOL2 KO MOUSE GSE53923 CREEDSID GENE 1486 DOWN	J-KO3	8/216	0.0184352	0.135595	2.51497	10.0435	VCAN;CCND2;SV2C;LMO4;SOSTDC1;ADGRA3;ST8SIA6;CLU
GTF2I KO MOUSE GSE48790 CREEDSID GENE 1451 DOWN	J-KO3	9/259	0.0186625	0.1362	2.35685	9.38317	ZDBF2;ADAM19;ERRFI1;FRMD6;NEDD9;EPHA3;AASS;ACTG2;MYLK
MYC KD HUMAN GSE54872 CREEDSID GENE 1313 DOWN	J-KO3	9/259	0.0186625	0.1362	2.35685	9.38317	GPER1;TEX15;SLC16A9;NPTX2;TMEM163;FAM81A;ACTG2;NR3C2;ENOX1
FOXP3 ACTIVATION HUMAN GSE41087 CREEDSID GENE 1054 UP	J-KO3	10/303	0.0187319	0.1362	2.23699	8.8977	HS3ST3B1;ADAMTS1;SLC41A2;RGS16;ENC1;PRUNE2;PLEK;CYP51A1;RORB;ENOX1
REST INHIBITION HUMAN GSE40695 CREEDSID GENE 1710 UP	J-KO3	9/261	0.0195086	0.141308	2.3379	9.20409	DOCK3;SV2C;NEGR1;SLC41A2;RAB27B;SERPINI1;PYGL;EPHA3;ASS1
HMGA2 KO MOUSE GSE55340 CREEDSID GENE 48 UP	J-KO3	8/219	0.0198431	0.143186	2.47883	9.71676	ZDBF2;CNKSR2;NUDT11;CALB2;VCAN;TMEM54;SORBS2;CLU
GATA6 OE HESC HUMAN GSE69322 MTESR1MEDIA RNASEQ UP	J-KO3	12/398	0.0201226	0.143672	2.04166	7.97455	ADAM19;ERRFI1;VCAN;COL2A1;AHNAK;MYRF;HMGCS1;COL6A2;ENC1;LAMB1;TP53I11;TNFRSF21
EZH2 SHRNA HUVEC HUMAN GSE71164 SHEARSTRESS RNASEQ UP	J-KO3	11/352	0.0202019	0.143672	2.11624	8.25752	VCAN;DAB2;ADAMTS1;PERP;NCS1;CD9;SIRPA;HPSE;NBL1;CLU;SEL1L3
PRRX1 SIRNA MDAMB231 HUMAN GSE79586 RNASEQ UP	J-KO3	11/352	0.0202019	0.143672	2.11624	8.25752	ABCA1;ADAM19;CST3;ERRFI1;HMGCS1;CYP51A1;ACSL5;CD9;ITGA6;PTPN14;TNFRSF21
SETDB1 KD THP1 HUMAN GSE103409 SGRNA9DAY4 RNASEQ DOWN	J-KO3	6/139	0.0202122	0.143672	2.9415	11.4762	CST3;HMGCS1;CLEC11A;PLEK;ATF5;ASS1
TFAP2C SIRNA HUMAN GSE15481 CREEDSID GENE 2895 UP	J-KO3	10/307	0.0203069	0.143808	2.20641	8.59793	BEX2;ID1;EEF1A2;RUBCNL;CYP1B1;UBE2E2;PLD1;RHOBTB1;TNFRSF21;PHTF1
OVOL1 OE PC3 HUMAN GSE48230 RNASEQ DOWN	J-KO3	9/263	0.0203822	0.143808	2.31926	9.02908	CST3;ERRFI1;HEY1;ITGA2;COL6A2;ID1;PKP1;CD9;LAMB1
DLX5 KO MOUSE GSE22381 CREEDSID GENE 29 UP	J-KO3	7/179	0.0205191	0.144125	2.65719	10.3269	TMEM98;ENC1;RNF182;ST8SIA6;ESPN;AP3B2;ADD2
DNMT1 KO MOUSE GSE27434 CREEDSID GENE 1052 UP	J-KO3	11/353	0.0205785	0.144125	2.10994	8.19397	CYSLTR2;SLCO3A1;IL15;OAS2;ID2;SLC41A2;TEX15;PYGL;CLU;IL18R1;CCR2
STAT3 SIRNA MDAMB157 HUMAN GSE85579 RNASEQ DOWN	J-KO3	9/264	0.0208294	0.145348	2.31004	8.94307	VCAN;FRMD6;AHNAK;COL6A2;CYP1B1;LAMB1;NPTX2;PTPN14;TNFRSF21
IRF4 KO MOUSE GSE40726 CREEDSID GENE 1527 DOWN	J-KO3	8/223	0.0218375	0.151826	2.43221	9.3011	HEY1;SLC41A2;ID1;TRIM36;ABAT;AK4;ESPN;EPN2
HSF1 KD HUMAN GSE3697 CREEDSID GENE 2093 DOWN	J-KO3	12/403	0.0219213	0.151855	2.01503	7.69802	TTLL7;KLF7;DAB2;CNTNAP1;ID2;PDE4D;ID1;PRUNE2;CYP1B1;BLVRB;PTPN14;SEL1L3
FLI1 KD HUMAN GSE27524 CREEDSID GENE 1607 DOWN	J-KO3	9/267	0.0222135	0.153321	2.28283	8.69085	TEAD4;NUDT11;PARM1;ADAMTS1;ID2;ZBTB16;RUBCNL;PKP1;TNFRSF21
PAX3 KNOCKIN MOUSE GSE11400 CREEDSID GENE 625 UP	J-KO3	8/224	0.0223574	0.15356	2.42083	9.2006	BMP4;CCND2;LMO4;PERP;SOSTDC1;PKP1;ITGA6;EPHA3
FOXO1 KO MOUSE GSE40655 CREEDSID GENE 508 UP	J-KO3	10/312	0.0224093	0.15356	2.16932	8.23969	SV2C;JAG1;ALCAM;CYSLTR2;EIF4E3;SLCO3A1;ID2;RUNX2;CCR2;B4GALNT4
REST SIRNA MDAMB231 HUMAN GSE63609 RNASEQ UP	J-KO3	11/358	0.0225399	0.153902	2.079	7.88455	ABCA1;ADAM19;ERRFI1;VCAN;ALCAM;FRMD6;OAS2;ITGA2;LAMB1;ITGA6;TMEM64
ADARB1 KD HUVEC HUMAN GSE60217 RNASEQ DOWN	J-KO3	8/226	0.0234235	0.157538	2.39837	9.00354	PREX2;BMP4;DAB2;FRMD6;RPS6KA2;ITGA6;LAMB1;APLN
FOXO3 KO MOUSE GSE18326 CREEDSID GENE 2698 UP	J-KO3	7/184	0.0234327	0.157538	2.58147	9.68985	SLCO3A1;CYP1B1;SOSTDC1;SOGA3;SEZ6L2;FAM81A;AASS
NCOA1 KO HUMAN GSE28645 CREEDSID GENE 1244 UP	J-KO3	12/407	0.0234439	0.157538	1.99421	7.48457	JAG1;CCND2;IL15;SLC2A13;TGFA;EBF4;TENT5A;CXXC4;ADCY6;HOXD8;IL18R1;CTSS
PAX5 OE HUMAN GSE44244 CREEDSID GENE 575 UP	J-KO3	12/407	0.0234439	0.157538	1.99421	7.48457	ERRFI1;KHDRBS3;SLC7A8;ONECUT2;TUSC3;ID1;NEDD9;NPL;NUP62CL;AP3B2;CLU;AASS
ZFPM2 KO MOUSE GSE15078 CREEDSID GENE 179 DOWN	J-KO3	5/106	0.0235147	0.157538	3.22243	12.0845	DLX1;GALNT3;PDE4D;PNMA2;IL18R1
NEUROD1 DEFICIENCY MOUSE GSE6030 CREEDSID GENE 639 UP	J-KO3	6/144	0.0235687	0.157538	2.8342	10.6221	ABCA1;JAG1;AHNAK;ANK2;ITGA6;GTSF1
THRB HCC MUTANT BN HUMAN GSE29159 CREEDSID GENE 1696 UP	J-KO3	9/270	0.0236624	0.157611	2.25624	8.44707	ABCA1;JAG1;NHSL1;AHNAK;HMGCS1;ID2;ITGA2;RGPD1;TJP2
TFAP2C KO MOUSE GSE45941 CREEDSID GENE 1488 UP	J-KO3	7/185	0.0240479	0.159621	2.56683	9.5684	CCND2;COL2A1;HEY1;ID2;MEIS2;AASS;ADCY6
TET1 DEPLETION HUMAN GSE51901 CREEDSID GENE 2987 DOWN	J-KO3	10/316	0.0242017	0.160084	2.14052	7.9656	PTPRU;KLF7;CCND2;PARM1;HPGD;TNIK;CLU;EPHA3;ACTG2;SEL1L3
LEF1 KD HUMAN GSE42637 CREEDSID GENE 1775 DOWN	J-KO3	8/228	0.0245248	0.16115	2.37633	8.81159	HRK;FAM167A;PRKAR2B;IGLL1;DNTT;ATF5;ASS1;SNTB1
ZEB1 SIRNA CORNEA HUMAN GSE90489 RNASEQ DOWN	J-KO3	4/72	0.0245321	0.16115	3.82275	14.1739	KIAA1217;AHNAK;AUTS2;ID1
HNF4A KD HUMAN GSE25417 CREEDSID GENE 1357 UP	J-KO3	10/317	0.0246655	0.16147	2.13344	7.89875	ERRFI1;VCAN;ALCAM;FRMD6;HPGD;BCL11A;ADAMTS1;COL6A2;MEIS2;TNFRSF21
HIF1A KO MOUSE GSE35111 CREEDSID GENE 1406 UP	J-KO3	6/147	0.0257522	0.168006	2.77348	10.1488	BCL11A;BLVRB;SPTB;ADCY6;CAMSAP2;ADD2
EHF SIRNA HBE HUMAN GSE85402 RNASEQ UP	J-KO3	10/320	0.0260953	0.169664	2.11247	7.70206	AHNAK;HMGCS1;NCS1;CYP51A1;PLXNB2;PKP1;ITGA6;NBL1;FGFR3;TNFRSF21
POU4F1 KO MOUSE GSE19997 CREEDSID GENE 2947 DOWN	J-KO3	6/148	0.0265089	0.171069	2.7538	9.99706	ID2;PERP;CLEC11A;NPL;CLU;B4GALNT4
ETS2 KD HUMAN GSE43459 CREEDSID GENE 34 UP	J-KO3	10/321	0.0265849	0.171069	2.10557	7.63776	FGF9;CYP1B1;NEDD9;FAM171B;AK4;SLC16A9;MEIS2;RUNX2;AASS;CXCL16
ASCL1 KO G523NS HUMAN GSE87617 RNASEQ UP	J-KO3	12/415	0.0267213	0.171069	1.95382	7.0773	ERRFI1;JAG1;AHNAK;RGS16;COL6A2;ENC1;CYP51A1;LAMB1;NPTX2;PTPN14;EFR3B;ASS1
ESRRG DEFICIENCY MOUSE GSE8199 CREEDSID GENE 664 UP	J-KO3	9/276	0.0267605	0.171069	2.20486	7.98341	PARM1;PERP;COL6A2;HEY2;BLVRB;SORBS2;CLU;FAM81A;APLN
EBF3 OE SKNSH HUMAN GSE90682 RNASEQ DOWN	J-KO3	9/276	0.0267605	0.171069	2.20486	7.98341	ADAM19;AHNAK;ITGA2;PDGFC;ID1;ARHGAP18;ITGA6;LAMB1;MYLK
PPARA ACTIVATION HUMAN GSE17251 CREEDSID GENE 501 UP	J-KO3	10/322	0.027081	0.171393	2.09871	7.57408	ABCA1;TMEFF1;GAREM1;ACSL5;CYP1B1;TGFA;MID1;IL18R1;TNFRSF21;RAPGEF4
ETS2 KD HUMAN GSE43459 CREEDSID GENE 156 DOWN	J-KO3	10/322	0.027081	0.171393	2.09871	7.57408	FGF9;CYP1B1;NEDD9;FAM171B;AK4;SLC16A9;MEIS2;RUNX2;AASS;CXCL16
PPARG OE MOUSE GSE10192 CREEDSID GENE 2733 DOWN	J-KO3	10/322	0.027081	0.171393	2.09871	7.57408	PREX2;SMPD3;CARMIL1;KHDRBS3;SLCO3A1;HEY1;SLC41A2;ITGA6;ATF5;EPHA3
GATA6 KD H1 HUMAN GSE92581 RNASEQ DOWN	J-KO3	9/278	0.027854	0.175702	2.18824	7.8356	ABCA1;AFDN;JAG1;PARM1;MYRF;RAB27B;SORBS2;LAMB1;CLU
KMT2A CHROMTRANSLOC HUMAN GSE15013 CREEDSID GENE 1506 UP	J-KO3	8/234	0.0280455	0.176326	2.31253	8.2648	VCAN;BCL11A;PROK2;UBE2E2;BLVRB;DNTT;CXXC5;CTSS
GRHL2 KD MOUSE GSE40729 CREEDSID GENE 2534 DOWN	J-KO3	9/279	0.0284125	0.178045	2.18002	7.7629	HMGCS1;PRKAR2B;MAGI3;PDE4D;PDGFC;ENC1;CACHD1;IL18R1;MYLK
NFE2L2 KO MOUSE GSE48879 CREEDSID GENE 2834 UP	J-KO3	8/235	0.0286646	0.17847	2.30222	8.1777	ERRFI1;SLC7A8;HPGD;GALNT3;ID1;TMEM64;KLF15;AASS
ARID3A KD MOUSE GSE56853 CREEDSID GENE 1337 DOWN	J-KO3	7/192	0.0286677	0.17847	2.46882	8.76923	CCND2;MYRF;LMO4;BCL11A;PDGFC;ID1;CACHD1
PCGF6 KD MOUSE GSE56126 CREEDSID GENE 1340 DOWN	J-KO3	6/151	0.0288672	0.179127	2.69641	9.55892	ZDBF2;FRMD5;EFHD1;NUP62CL;FAM81A;EFR3B
NEUROD1 KO MOUSE GSE35396 CREEDSID GENE 3093 UP	J-KO3	9/280	0.0289787	0.179235	2.17187	7.691	CALB2;TMEM98;ADAMTS1;SLC2A13;HEY2;CD9;CLU;CTSS;TJP2
MYC KD HUMAN GSE22139 CREEDSID GENE 712 UP	J-KO3	9/281	0.0295528	0.182195	2.16377	7.61988	ERRFI1;JAG1;FRMD6;PDGFC;ENC1;CYP1B1;LAMB1;CXXC5;MEIS2
NRL KO MOUSE GSE4051 CREEDSID GENE 2726 DOWN	J-KO3	8/237	0.029931	0.183931	2.28188	8.0068	CST3;ARHGAP44;TFAP2C;PGBD5;AUTS2;PRKAR2B;TRIM36;RORB
TWIST1 OE MOUSE GSE50002 CREEDSID GENE 1077 UP	J-KO3	9/282	0.0301349	0.183997	2.15573	7.54953	FRMD5;PRKAR2B;OAS2;SLC41A2;ID1;NEDD9;RAB3IL1;FAM171B;TENT5A
FOXA1 KD HUMAN GSE25315 CREEDSID GENE 2164 UP	J-KO3	9/282	0.0301349	0.183997	2.15573	7.54953	ABCA1;ERRFI1;ID2;RGS16;ENC1;CYP1B1;TNFRSF21;ASS1;MPZL2
GATA4 KO MOUSE GSE52317 CREEDSID GENE 356 UP	J-KO3	8/238	0.0305784	0.185812	2.27184	7.92296	OAS2;RPS6KA2;ZBTB16;LGALSL;BEND4;RAB27B;FAM81A;MPZL2
NFKB1 KD HUMAN GSE65363 CREEDSID GENE 1558 UP	J-KO3	9/283	0.0307249	0.185812	2.14775	7.47995	ID2;NMU;ACSL5;AK4;ITGA6;HPSE;ASAP2;GTSF1;TNFRSF21
MBD3 KD MOUSE GSE31008 CREEDSID GENE 1325 UP	J-KO3	9/283	0.0307249	0.185812	2.14775	7.47995	TEAD4;PARM1;RIPK3;SLCO3A1;PERP;EEF1A2;TGFA;ST8SIA6;CXCL16
HSF1 KD HUMAN GSE3697 CREEDSID GENE 783 DOWN	J-KO3	10/330	0.0312905	0.188039	2.0454	7.08616	BMP4;DAB2;ID2;ID1;PRUNE2;CYP1B1;TENT5A;SERPINI1;STK32B;RHOBTB1
TP63 UNK HUMAN GSE20286 CREEDSID GENE 2452 DOWN	J-KO3	10/330	0.0312905	0.188039	2.0454	7.08616	KLF7;VCAN;JAG1;NMU;ITGA6;ASAP2;NUP62CL;PITX1;FGFR3;TNFRSF21
NR1I3 KNOCKIN MOUSE GSE40120 CREEDSID GENE 3070 UP	J-KO3	8/240	0.031902	0.190673	2.25202	7.75842	CARMIL1;HMGCS1;C9;RGS16;UGT3A2;AK4;CXXC5;ASS1
NANOG KD HUMAN GSE34904 CREEDSID GENE 1349 UP	J-KO3	9/285	0.031929	0.190673	2.13197	7.34302	BEX2;CCND2;MYCN;HMGCS1;TMSB15A;ENC1;ATF5;CXXC5;TNFRSF21
NFE2L2 KO MOUSE GSE18344 CREEDSID GENE 964 UP	J-KO3	6/155	0.0322208	0.191765	2.62349	9.01206	JAG1;OAS2;ZBTB16;CDHR1;RGS16;CYP51A1
NFE2L2 KO MOUSE GSE18344 CREEDSID GENE 960 DOWN	J-KO3	7/197	0.0323131	0.191765	2.40324	8.24859	IL15;CLEC11A;CYP1B1;BLVRB;KCNN2;FAM171B;NPL
NFKB1 KD HUMAN GSE65363 CREEDSID GENE 1558 DOWN	J-KO3	9/286	0.0325432	0.192531	2.12417	7.27566	TMEM98;DAAM2;TMSB15A;SERPINI1;PYGL;SLC16A9;DZIP1;AP3B2;ASS1
ESR2 KO MOUSE GSE9371 CREEDSID GENE 2431 UP	J-KO3	6/156	0.0330971	0.195201	2.60587	8.8816	PDGFC;HEY2;SERPINI1;FAM81A;ACTG2;RHOBTB1
TAL1 KD HUMAN GSE54075 CREEDSID GENE 2565 UP	J-KO3	8/242	0.0332642	0.195581	2.23255	7.59797	ADCYAP1;MYCN;HEY1;IGLL1;ITGA2;PLEK;SERPINI1;IL18R1
E2F4 KO MOUSE GSE11039 CREEDSID GENE 1167 DOWN	J-KO3	10/334	0.0335598	0.196712	2.01973	6.85582	CST3;ERRFI1;CCND2;FRMD6;TMEM98;COL6A2;ID1;ENC1;CD9;CYP1B1
INSM1 KO MOUSE GSE46139 CREEDSID GENE 2298 UP	J-KO3	9/288	0.0337962	0.196886	2.10872	7.1431	CST3;NUDT11;ARHGAP44;BEX2;CCND2;EIF4E3;SLC2A13;AP3B2;PPM1E
INSM1 DEFICIENCY MOUSE GSE46139 CREEDSID GENE 299 DOWN	J-KO3	9/288	0.0337962	0.196886	2.10872	7.1431	CST3;NUDT11;ARHGAP44;BEX2;CCND2;EIF4E3;SLC2A13;AP3B2;PPM1E
PPARD KO HCT116 HUMAN GSE89729 RNASEQ DOWN	J-KO3	5/117	0.0340262	0.197621	2.90431	9.81838	ERRFI1;VCAN;AHNAK;CYP51A1;CD9
FLI1 KD HUMAN GSE27524 CREEDSID GENE 1598 DOWN	J-KO3	6/158	0.0348958	0.202039	2.57132	8.62777	TEAD4;ADAMTS1;TMSB15A;ZBTB16;RUBCNL;PKP1
PGR KO MOUSE GSE39920 CREEDSID GENE 3078 DOWN	J-KO3	9/290	0.0350821	0.202039	2.0935	7.01335	LMO4;ID2;ZBTB16;CD9;NPL;ATF5;ACTG2;TNFRSF21;MYLK
SATB1 KO MOUSE GSE44107 CREEDSID GENE 1504 DOWN	J-KO3	5/118	0.035105	0.202039	2.87846	9.64114	ADAM19;BLVRB;DNTT;SPTB;CCR2
ETS2 KD HUMAN GSE43459 CREEDSID GENE 2888 DOWN	J-KO3	10/337	0.0353358	0.202405	2.00089	6.68868	FGF9;CYP1B1;NEDD9;FAM171B;SLC16A9;MEIS2;CXXC4;RUNX2;AASS;CXCL16
HMX1 DEFICIENCY MOUSE GSE47002 CREEDSID GENE 351 UP	J-KO3	8/245	0.0353811	0.202405	2.20395	7.36466	ZDBF2;SLC7A8;ZBTB16;TRIM36;ALPK1;MID1;AASS;SEL1L3
NFYC KD MOUSE GSE56838 CREEDSID GENE 1343 UP	J-KO3	9/291	0.0357375	0.202474	2.08597	6.94951	PARM1;ARHGEF26;PERP;COBLL1;TEX15;PLD1;CLU;PTPN14;CXCL16
MBD3 KD MOUSE GSE31008 CREEDSID GENE 1325 DOWN	J-KO3	6/159	0.0358183	0.202474	2.55438	8.50428	CCND2;PDE1B;BCL11A;SP5;TRIM36;AASS
MYC OE MCF7 HUMAN GSE101738 RNASEQ DOWN	J-KO3	6/159	0.0358183	0.202474	2.55438	8.50428	ERRFI1;TFAP2C;ID2;RGS16;TENT5A;CLU
ZNF503 SHRNA H1 HUMAN GSE69618 DAY2 RNASEQ DOWN	J-KO3	6/159	0.0358183	0.202474	2.55438	8.50428	CCND2;HMGCS1;AHNAK;COL6A2;ENC1;CYP1B1
TWIST1 OE MOUSE GSE50002 CREEDSID GENE 1075 UP	J-KO3	10/338	0.0359422	0.202573	1.99469	6.63401	KIAA1217;PRKAR2B;OAS2;RPS6KA2;NEDD9;ARHGAP18;RAB3IL1;FAM171B;RORA;KLF15
STAT1 KO MOUSE GSE33057 CREEDSID GENE 1529 UP	J-KO3	8/246	0.0361065	0.202899	2.19457	7.2888	DLX1;TFAP2C;JAG1;BLVRB;TRIM36;SNX20;EPHA3;CTSS
HOXA11 SIRNA MDAMB231 HUMAN GSE79586 RNASEQ DOWN	J-KO3	7/202	0.0362566	0.203143	2.34102	7.76547	BMP4;ALCAM;AHNAK;AKT3;ENC1;NEDD9;ETV5
NFE2L2 KO MOUSE GSE18344 CREEDSID GENE 961 UP	J-KO3	5/120	0.0373255	0.20852	2.82811	9.29904	ZBTB16;NPL;MAP3K6;ADAP1;PDE9A
OVOL1 KO MOUSE GSE55071 CREEDSID GENE 2560 UP	J-KO3	8/248	0.0375873	0.208758	2.17606	7.13985	ERRFI1;ALCAM;AHNAK;ID2;PRUNE2;SOSTDC1;CD9;CLU
PAX6 KO MOUSE GSE45143 CREEDSID GENE 3098 DOWN	J-KO3	8/248	0.0375873	0.208758	2.17606	7.13985	MYCN;KHDRBS3;HMGCS1;ID2;ID1;RORB;CXXC5;MAP2K6
FOXP1 KD HUMAN GSE32968 CREEDSID GENE 1809 UP	J-KO3	8/249	0.0383428	0.212274	2.16692	7.06674	BMP4;CYP1B1;PRSS30P;ANK2;KCNN2;SORBS2;ZSWIM5;TNFRSF21
ETS1 OE HUMAN GSE21129 CREEDSID GENE 2153 DOWN	J-KO3	9/295	0.0384433	0.212274	2.05637	6.70082	ERRFI1;JAG1;CCND2;HPGD;PRKAR2B;CD9;MID1;ASS1;CAMSAP2
GFI1B OE MOUSE GSE33709 CREEDSID GENE 772 UP	J-KO3	8/250	0.0391085	0.214702	2.15786	6.99451	ABCA1;EIF4E3;LMO4;COBLL1;RGS16;CTSS;ETV5;MPZL2
GFI1B OE MOUSE GSE33709 CREEDSID GENE 452 DOWN	J-KO3	8/250	0.0391085	0.214702	2.15786	6.99451	ABCA1;EIF4E3;LMO4;COBLL1;RGS16;CTSS;ETV5;MPZL2
ZEB2 SHRNA H1 HUMAN GSE69618 DAY10 RNASEQ UP	J-KO3	10/344	0.0397326	0.217084	1.95825	6.31648	ADAM19;AFDN;VCAN;CCND2;MYRF;HMGCS1;ID2;ID1;SORBS2;LAMB1
HIF1A KD HUMAN GSE44943 CREEDSID GENE 2234 DOWN	J-KO3	9/297	0.0398473	0.217084	2.04188	6.58036	DPP10;DAB2;VCAN;MYCN;PDE4D;CD9;TNIK;MID1;CAMSAP2
SOX2 KD MOUSE GSE64965 CREEDSID GENE 2616 UP	J-KO3	8/251	0.0398843	0.217084	2.14887	6.92316	PARM1;RIPK3;OAS2;COL6A2;EEF1A2;LAMB1;SERPINI1;RORB
MYCN SHRNA IMR575 HUMAN GSE80397 6HR RNASEQ DOWN	J-KO3	15/594	0.0406561	0.220655	1.70174	5.45002	AHNAK;LMO4;LAMB1;PNMA2;MCC;ASS1;ADD2;AFDN;MYCN;AKT3;NCS1;EEF1A2;PLXNB2;TP53I11;B4GALNT4
CREB1 KD MOUSE GSE17478 CREEDSID GENE 2158 UP	J-KO3	10/346	0.0410551	0.221183	1.94639	6.21451	ADAM19;CCND2;COL6A2;SLC41A2;PDGFC;EFHD1;BEND4;RAB27B;NBL1;ETV5
TCF4 KD HUMAN GSE18560 CREEDSID GENE 1275 UP	J-KO3	10/346	0.0410551	0.221183	1.94639	6.21451	FA2H;TMEM54;ID2;ID1;CYP51A1;PLXNB2;BLVRB;ASAP2;ASS1;TNFRSF21
PCGF6 KD MOUSE GSE56126 CREEDSID GENE 1340 UP	J-KO3	9/299	0.0412857	0.221183	2.02759	6.4624	CNKSR2;CALB2;RIPK3;ADAMTS1;HEY2;ST8SIA6;TEX15;AP3B2;CLU
IRF9 OE HUMAN GSE50002 CREEDSID GENE 1657 DOWN	J-KO3	9/299	0.0412857	0.221183	2.02759	6.4624	PRKAR2B;NEDD9;ARHGAP18;RAB3IL1;FAM171B;RORA;LAMB1;KLF15;SNTB1
IRF6 KO MOUSE GSE5800 CREEDSID GENE 153 UP	J-KO3	8/253	0.0414666	0.221183	2.13111	6.78303	HMGCS1;PERP;ACSL5;PKP1;CD9;ITGA6;CLU;MPZL2
POU4F1 KO MOUSE GSE19997 CREEDSID GENE 2108 DOWN	J-KO3	4/85	0.0414788	0.221183	3.2071	10.2068	GLP1R;BEX2;TMSB15A;ESPN
GATA4 KO FMOUSE GSE5500 CREEDSID GENE 739 UP	J-KO3	6/165	0.0416823	0.221183	2.45723	7.8083	TTLL7;BMP10;FAM167A;ZBTB16;TMEM163;RHOBTB1
FOXO1 KO MOUSE GSE40655 CREEDSID GENE 508 DOWN	J-KO3	6/165	0.0416823	0.221183	2.45723	7.8083	CD9;ST8SIA6;BTBD11;ITGA6;TMEM64;ACTG2
MYC MYC VS WT MOUSE GSE55272 CREEDSID GENE 1817 DOWN	J-KO3	6/166	0.042715	0.226034	2.44175	7.69934	RGS16;HEY2;AK4;TENT5A;MAP2K6;RAPGEF4
HSF1 KD HUMAN GSE3697 CREEDSID GENE 784 UP	J-KO3	8/255	0.0430901	0.227387	2.11363	6.64624	SLTM;AUTS2;IL15;LMO4;TBC1D9;TOGARAM1;MEIS2;LARP6
NFE2L2 KO MOUSE GSE29632 CREEDSID GENE 2152 UP	J-KO3	5/125	0.0432471	0.227585	2.70958	8.51031	GLP1R;JAG1;DAAM2;ITGA6;NPL
STAT3 SIRNA HCC1143 HUMAN GSE85579 RNASEQ UP	J-KO3	9/302	0.0435085	0.227702	2.00652	6.29002	ALCAM;JAG1;AHNAK;PERP;ARHGEF28;PLXNB2;ITGA6;TJP2;CAMSAP2
FOSL1 KO MOUSE GSE43695 CREEDSID GENE 2302 DOWN	J-KO3	9/302	0.0435085	0.227702	2.00652	6.29002	VCAN;SLC7A8;OAS2;RGS16;ENC1;RAB3IL1;NPL;CTSS;CCR2
STAT1 DEFICIENT MOUSE GSE48970 CREEDSID GENE 1520 DOWN	J-KO3	7/211	0.0441297	0.230321	2.2367	6.97991	KIAA1217;CYSLTR2;FRMD6;PDGFC;ADGRA3;TMEM74;EFR3B
LEF1 KD HUMAN GSE42637 CREEDSID GENE 1775 UP	J-KO3	10/351	0.0444925	0.23158	1.91735	5.96764	PROSER2;IL32;BCL11A;ID2;ID1;CYP51A1;TMEM64;SLC16A9;MEIS2;CTSS
MYC KD HUMAN GSE5823 CREEDSID GENE 136 UP	J-KO3	8/257	0.0447551	0.232312	2.09644	6.51269	DAAM2;TMSB15A;RUBCNL;RNF182;TOGARAM1;RAB3IL1;EBF4;CAMSAP2
FOSL1 KO MOUSE GSE43695 CREEDSID GENE 2301 UP	J-KO3	9/304	0.0450343	0.233126	1.99271	6.17805	VCAN;SLC7A8;OAS2;RGS16;ENC1;RAB3IL1;NPL;CTSS;CCR2
DMRTA2 OE MOUSE GSE25179 CREEDSID GENE 2204 DOWN	J-KO3	9/305	0.0458104	0.236501	1.98587	6.12293	ADCYAP1;CYP26B1;COL2A1;PGBD5;FAM171B;TMEM163;PPM1E;MEIS2;EPHA3
STAT1 KO MOUSE GSE33057 CREEDSID GENE 1529 DOWN	J-KO3	8/259	0.0464619	0.238827	2.07952	6.3823	KCNJ4;ADCYAP1;COL2A1;SLC7A8;RPS6KA2;TMCC2;TENT5A;NPTX2
GTF2I KO MOUSE GSE48790 CREEDSID GENE 1451 UP	J-KO3	7/214	0.0469808	0.238827	2.20395	6.73971	RAB20;PGBD5;IL15;PERP;PNMA2;KLF15;MAP2K6
TET1 KD MOUSE GSE26830 CREEDSID GENE 1353 DOWN	J-KO3	6/170	0.047006	0.238827	2.38171	7.28202	PDE1B;CDHR1;EFHD1;KLF15;MAP2K6;B4GALNT4
NR1I2 KO HUMAN GSE55746 CREEDSID GENE 2903 UP	J-KO3	8/260	0.0473311	0.238827	2.07116	6.31826	SMPD3;SLC41A2;RGS16;LGALSL;NEDD9;CD9;DNTT;RAPGEF4
MYC OE HUMAN GSE43730 CREEDSID GENE 359 UP	J-KO3	8/260	0.0473311	0.238827	2.07116	6.31826	PTPRU;PRKAR2B;CLMN;ID2;SLC16A9;TNIK;CXCL16;SEL1L3
HIVEP2 KO MOUSE GSE41307 CREEDSID GENE 3094 UP	J-KO3	9/307	0.0473894	0.238827	1.97234	6.01437	CST3;ADCY9;SLC35F3;LMO4;ENC1;EEF1A2;CLU;CTSS;NRGN
SMAD3 KO MOUSE GSE28598 CREEDSID GENE 1159 DOWN	J-KO3	9/307	0.0473894	0.238827	1.97234	6.01437	ERRFI1;CCND2;HPGD;ADAMTS1;ITGA6;MAP3K6;CTSS;ACTG2;MYLK
IRF9 OE HUMAN GSE50002 CREEDSID GENE 1654 DOWN	J-KO3	9/307	0.0473894	0.238827	1.97234	6.01437	KIAA1217;PRKAR2B;NEDD9;ARHGAP18;RAB3IL1;RORA;LAMB1;KLF15;SNTB1
FOXO1 SIRNA HESC HUMAN GSE94036 RNASEQ DOWN	J-KO3	9/307	0.0473894	0.238827	1.97234	6.01437	DAB2;FRMD6;AHNAK;COL6A2;PDGFC;PLXNB2;ITGA6;TNFRSF21;MYLK
POU2AF1 OE MOUSE GSE12421 CREEDSID GENE 2312 DOWN	J-KO3	8/261	0.0482109	0.242326	2.06287	6.25497	CST3;CARMIL1;HMGCS1;SLC41A2;PLEK;HPSE;RUNX2;CTSS
SATB2 OE MOUSE GSE17490 CREEDSID GENE 2227 UP	J-KO3	5/129	0.0483685	0.242479	2.62164	7.94069	NUDT11;FRMD5;SLC41A2;TRIM36;TNIK
DUX4 OE HUMAN GSE33799 CREEDSID GENE 1429 DOWN	J-KO3	5/130	0.0497025	0.247414	2.60053	7.80601	DAB2;ID1;PRUNE2;SIRPA;ATF5
SETDB1 KO MOUSE GSE28593 CREEDSID GENE 2205 DOWN	J-KO3	5/130	0.0497025	0.247414	2.60053	7.80601	MYCN;PDGFC;FAM81A;B4GALNT4;ENOX1
MYC OE U2OS HUMAN GSE59819 RNASEQ UP	J-KO3	7/217	0.0499471	0.247414	2.17213	6.50942	ERRFI1;ALCAM;FRMD6;AHNAK;COL6A2;PLXNB2;MYLK
MYC OE U2OS HUMAN GSE66789 RNASEQ UP	J-KO3	7/217	0.0499471	0.247414	2.17213	6.50942	ERRFI1;ALCAM;FRMD6;AHNAK;COL6A2;PLXNB2;MYLK
RUNX1 KO MOUSE GSE40155 CREEDSID GENE 1492 UP	J-KO5	16/286	3.75075e-07	3.61385e-05	5.17947	76.6362	RGS18;SRGN;CD52;CD93;PLEK;DAPP1;GIMAP4;FHDC1;CST3;SELL;CNR2;CASP1;RPL38;ITGA6;LGALS9;EVI2B
RUNX1 KD HUMAN GSE29639 CREEDSID GENE 1288 DOWN	J-KO5	10/317	0.00498007	0.0312593	2.76716	14.6724	NT5E;TNFSF10;RNF182;MLC1;GIMAP4;ZNF268;MID1;AASS;RALGPS2;FAM107B
HMGA2 OE MOUSE GSE24071 CREEDSID GENE 2564 DOWN	J-KO5	26/289	1.24678e-15	2.40255e-12	9.04957	310.565	AHNAK;PLEK;CTSS;CD79B;CD79A;LGALS1;GNGT2;CASP1;RAG2;RALGPS2;RAG1;CD52;ANXA1;SLC15A2;GCA;CD93;ANXA3;DNTT;FHDC1;CD2;SELL;IGLL1;S100A4;IL7R;MCTP2;MYO1F
NEUROG1 OE HUMAN GSE18296 CREEDSID GENE 1426 DOWN	J-KO5	23/328	1.08139e-11	1.04192e-08	6.79247	171.511	IL32;C1R;HLA-B;DYSF;UBE2E2;RAB27B;FHDC1;PLD1;THBS1;CTSS;MYLK;KIAA1217;CALB2;NT5E;CCND2;COL6A2;PDGFC;TNFSF10;CASP1;EVI2B;EPHB2;TRIM22;CTHRC1
PAX5 KD HUMAN GSE50588 CREEDSID GENE 2810 UP	J-KO5	20/297	5.18875e-10	3.33291e-07	6.42368	137.334	ACY3;ANXA1;NKG7;SHROOM3;GIMAP4;TENT5A;GIMAP5;CXXC4;CTSS;FAM107B;FAM167A;SELL;OAS2;CASP1;TXNIP;ITGB7;TNIK;IL7R;APOL3;IL18R1
KLF1 OE MOUSE GSE46600 CREEDSID GENE 252 DOWN	J-KO5	15/167	1.63453e-09	7.87436e-07	8.63883	174.78	SRGN;EGR1;CD52;GIMAP4;CTSS;CD2;CCND2;SELL;RPL38;ST8SIA6;ITGA6;KCNN4;IL7R;RPL39;IL18R1
SOX9 OE MOUSE GSE34060 CREEDSID GENE 2743 DOWN	J-KO5	15/177	3.65361e-09	1.4081e-06	8.10144	157.391	SRGN;CD52;CD93;PLEK;NKG7;GIMAP4;IFIT3;CTSS;CD79B;CST3;CD2;CD4;GNGT2;SELL;IL7R
BACH2 KO MOUSE GSE42598 CREEDSID GENE 2778 DOWN	J-KO5	16/213	6.25397e-09	2.00857e-06	7.12536	134.598	SLC15A2;RGS16;NKG7;RUNX3;GIMAP7;MID1;ACTG2;NT5E;LGALS1;CCND2;SELL;CXCR3;SOSTDC1;ST8SIA6;S100A4;MYO1F
IRF5 KD HUMAN GSE50588 CREEDSID GENE 2801 UP	J-KO5	19/321	1.18641e-08	3.26601e-06	5.56474	101.555	IL32;EGR1;SEMA4A;AHNAK;MYRF;AUTS2;GLDC;RGS16;PLEK;CST3;HSH2D;LGALS1;SELL;OAS2;KCNMB1;EEF1A2;TNFSF10;ITGB7;SGK1
ZFX KO MOUSE GSE52416 CREEDSID GENE 1472 UP	J-KO5	17/257	1.40321e-08	3.37999e-06	6.22855	112.624	RGS18;CD52;CD84;ANXA1;PLEK;DAPP1;THBS1;CTSS;NRGN;CST3;PDLIM1;NT5E;SELL;TXNIP;RPL38;ITGA6;RPL39
GATA3 OE MDAMB231 HUMAN GSE72141 RNASEQ UP	J-KO5	17/264	2.08812e-08	3.81828e-06	6.04986	106.988	ANXA1;HLA-B;ARHGAP18;NAV1;THBS1;MYLK;FAM107B;KIAA1217;ALCAM;EFEMP1;ADAMTS1;RNF182;S100A4;ITGA6;SGK1;PHLDB2;AASS
E2F8 KO MOUSE GSE52157 CREEDSID GENE 2828 DOWN	J-KO5	21/406	2.08909e-08	3.81828e-06	4.84804	85.7325	CD52;CD84;PLEK;NKG7;GIMAP4;GIMAP5;CTSS;CD2;CD79B;CST3;CD79A;CD4;SLC7A8;SELL;CNR2;ABI3;POU2AF1;ST8SIA6;IL7R;MCTP2;RALGPS2
NCOA1 KO HUMAN GSE28645 CREEDSID GENE 1244 UP	J-KO5	21/407	2.17961e-08	3.81828e-06	4.83523	85.3009	GBP5;ACY3;JAG1;HLA-B;DAPP1;TENT5A;CXXC4;ADCY6;IFIT3;CTSS;CCND2;SELL;OAS1;MDK;TNFSF10;FLVCR2;IL7R;APOL3;IL18R1;TRIM22;RAG1
IRF1 OE HUMAN GSE26817 CREEDSID GENE 2502 UP	J-KO5	20/383	3.93084e-08	6.31228e-06	4.88018	83.2161	DENND2D;GBP5;ACY3;ANXA1;C1R;HLA-B;TENT5A;IFIT3;CTSS;LGALS1;OAS1;OAS2;MDK;HEY2;TNFSF10;CASP1;TXNIP;APOL3;IL18R1;TRIM22
BATF KO MOUSE GSE54215 CREEDSID GENE 1522 UP	J-KO5	15/215	5.05035e-08	7.48617e-06	6.54944	110.039	CD52;SEMA4A;ANXA1;CTSW;GIMAP4;GIMAP7;CTSS;CD79B;LGALS1;POU2AF1;CASP1;RPL38;S100A4;RPL39;IL18R1
ESR1 KD HUMAN GSE27473 CREEDSID GENE 480 UP	J-KO5	17/301	1.40239e-07	1.84721e-05	5.2517	82.8713	IL32;SRGN;BCHE;ANXA1;PLAG1;ARHGAP18;SMARCA1;IFIT3;CALB2;NT5E;CCND2;PDGFC;RNF182;SGK1;IL7R;EVI2B;AASS
ERG OE CD34 HUMAN GSE53665 RNASEQ UP	J-KO5	18/338	1.43789e-07	1.84721e-05	4.94822	77.9588	ANXA1;AHNAK;CD93;PLEK;HLA-B;NKG7;DAPP1;NAV1;THBS1;ADCY6;CST3;CCND2;SLC7A8;PLXNB2;S100A4;SCARF1;MYO1F;TRIM22
TCF21 SIRNA HCASMC HUMAN GSE44461 RNASEQ UP	J-KO5	10/94	1.84832e-07	2.22607e-05	10.2293	158.593	EFEMP1;LGALS1;ALCAM;AHNAK;C1R;PCSK5;RPL39;THBS1;MYLK;CTHRC1
SETDB1 KD THP1 HUMAN GSE103409 SGRNA9DAY7 RNASEQ DOWN	J-KO5	11/122	2.46664e-07	2.79601e-05	8.54078	129.95	SRGN;CST3;AHNAK;PLEK;HLA-B;TXNIP;S100A4;TRIB3;TENT5A;RPL39;FAM107B
NFIX KD MOUSE GSE45492 CREEDSID GENE 2846 UP	J-KO5	16/281	2.95899e-07	3.16777e-05	5.27855	79.3538	CD52;AHNAK;AUTS2;BCL11A;TENT5A;IFIT3;CTSS;CD2;LGALS1;SELL;OAS2;CXCR3;EFHD1;ITGB7;MYO1F;RAG1
CEBPA KD MOUSE GSE55760 CREEDSID GENE 2883 UP	J-KO5	15/250	3.60017e-07	3.61385e-05	5.56402	82.554	SRGN;SEMA4A;CD93;ANXA3;CEBPE;NKG7;THBS1;FAM107B;CST3;PDLIM1;LGALS1;SELL;CASP1;RPL39;MYO1F
POU5F1 KD HUMAN GSE21135 CREEDSID GENE 1329 UP	J-KO5	19/418	7.29859e-07	6.32436e-05	4.19091	59.2193	JAG1;ANXA1;AHNAK;RGS16;PDE4D;THBS1;AMOT;CALB2;FAM167A;ALCAM;CCND2;EFEMP1;ADAMTS1;GSC;PDGFC;EFHD1;TXNIP;S100A4;PHLDB2
IKZF1 KO MOUSE GSE46093 CREEDSID GENE 2547 DOWN	J-KO5	11/136	7.39203e-07	6.32436e-05	7.57881	106.995	RGS18;CD2;CD52;CYSLTR2;SLC15A2;CD93;BCL11A;NKG7;IL7R;GIMAP7;RUNX3
MYC KD HUMAN GSE57538 CREEDSID GENE 1753 UP	J-KO5	15/265	7.54853e-07	6.32436e-05	5.22616	73.6718	EGR1;DLX2;PLAG1;HLA-B;THBS1;NR3C2;ZDBF2;ALCAM;ADAMTS1;PALM;TNFSF10;EFHD1;TXNIP;ITGA6;IL18R1
FOXP3 ACTIVATION HUMAN GSE41087 CREEDSID GENE 1054 UP	J-KO5	16/303	8.08959e-07	6.49526e-05	4.86842	68.2919	RGS18;EGR1;SEMA4A;GCA;CD93;GLDC;RGS16;PLEK;CTSW;RORB;ENOX1;SELL;ADAMTS1;TNFSF10;KCNN4;IL7R
GATA6 KO MOUSE GSE47049 CREEDSID GENE 2225 DOWN	J-KO5	14/233	8.75126e-07	6.74547e-05	5.55227	77.448	SRGN;RGS18;EGR1;CD93;PLEK;DAPP1;TENT5A;THBS1;CTSS;CST3;NT5E;RPL38;ITGA6;EVI5
ZBTB7A KO MOUSE GSE41839 CREEDSID GENE 2380 UP	J-KO5	13/204	1.12216e-06	8.04335e-05	5.89376	80.746	DNTT;TENT5A;IFIT3;CD2;HSH2D;GAREM1;MDK;OAS2;POU2AF1;ST8SIA6;ITGB7;IL7R;RAG1
CEBPA KO MOUSE GSE61468 CREEDSID GENE 1476 UP	J-KO5	14/238	1.12714e-06	8.04335e-05	5.42694	74.3265	EGR1;SLC15A2;ARHGAP18;CTSW;DNTT;GIMAP5;NRGN;CYSLTR2;SLC7A8;OAS2;ST8SIA6;TNIK;MCTP2;IL18R1
BCL11A KO MOUSE GSE28333 CREEDSID GENE 1542 DOWN	J-KO5	13/205	1.18559e-06	8.04335e-05	5.86276	79.999	SPECC1;EGR1;CD52;ANXA1;ANXA3;THBS1;CD79B;LGALS1;POU2AF1;RPL38;S100A4;EVI2B;RPL39
HSF1 KO MOUSE GSE41005 CREEDSID GENE 2143 UP	J-KO5	14/240	1.24492e-06	8.04335e-05	5.37837	73.1267	SRGN;EGR1;CD52;GIMAP4;IFIT3;CTSS;CD2;CD79B;CD79A;SELL;POU2AF1;TXNIP;LGALS9;IL18R1
GATA3 KO MOUSE GSE39864 CREEDSID GENE 1162 DOWN	J-KO5	13/206	1.25221e-06	8.04335e-05	5.83209	79.2616	EGR1;ZBTB16;RGS16;KLF3;IFIT3;ADCY6;ALCAM;RAB20;SELL;OAS2;TNFSF10;IL7R;EVI5
NR5A2 KD HUMAN GSE47803 CREEDSID GENE 1819 DOWN	J-KO5	15/280	1.50431e-06	9.35097e-05	4.92655	66.0511	EGR1;ANXA1;TENT5A;THBS1;IFIT3;CYP26B1;LGALS1;EFEMP1;OAS1;OAS2;GPER1;HEY2;EFHD1;SGK1;FERMT2
POU5F1 KD HUMAN GSE21135 CREEDSID GENE 1328 UP	J-KO5	18/400	1.66359e-06	0.000100179	4.13189	54.9811	IL32;ANXA1;AHNAK;ANXA3;RGS16;THBS1;AMOT;CALB2;FAM167A;LGALS1;ALCAM;ADAMTS1;GSC;PDGFC;EFHD1;TXNIP;S100A4;CTHRC1
KLF13 KO MOUSE GSE25502 CREEDSID GENE 1821 UP	J-KO5	15/290	2.32227e-06	0.000135606	4.74497	61.5563	RGS18;ANXA1;CD93;ANXA3;ARHGAP18;CD79B;CST3;RAB44;NT5E;LGALS1;SLC7A8;PLXNB2;ST8SIA6;NPTX2;ATP9A
BCL6 KO MOUSE GSE40493 CREEDSID GENE 2772 UP	J-KO5	18/416	2.88893e-06	0.000163734	3.9625	50.5403	GBP5;RGS16;DAPP1;TENT5A;ADAP1;GIMAP7;CST3;LGALS1;ALCAM;CYSLTR2;CXCR3;TNFSF10;CASP1;S100A4;ITGB7;IL7R;MYO1F;B4GALNT4
KDM2B KD MOUSE GSE41298 CREEDSID GENE 1376 UP	J-KO5	12/189	3.03251e-06	0.000166962	5.84903	74.3184	SRGN;NT5E;CCND2;BCL11A;PERP;NPTX2;ZBTB7B;MCC;MCTP2;BAIAP2;MEIS2;AMOT
FOXP3 KNOCKIN MOUSE GSE2389 CREEDSID GENE 2950 UP	J-KO5	15/304	4.13398e-06	0.000221283	4.51186	55.9303	SRGN;GIMAP4;TMEM64;GIMAP7;CTSS;FAM107B;CD2;NT5E;LGALS1;SELL;CXCR3;TXNIP;S100A4;ITGA6;ITGB7
KLF3 KO MOUSE GSE35592 CREEDSID GENE 2674 DOWN	J-KO5	12/198	4.90264e-06	0.000248916	5.56345	68.0173	SRGN;BCHE;NT5E;GCA;CD93;ANXA3;IGLL1;ARHGAP28;MID1;THBS1;AASS;FAM107B
NCOA1 KD HUMAN GSE28645 CREEDSID GENE 888 UP	J-KO5	17/390	4.9773e-06	0.000248916	3.98034	48.6024	GBP5;ACY3;JAG1;HLA-B;DAPP1;RAB27B;IFIT3;HSH2D;CCND2;SELL;OAS1;OAS2;MDK;TNFSF10;IL7R;APOL3;TRIM22
STAT3 KD HUMAN GSE42979 CREEDSID GENE 2148 DOWN	J-KO5	15/309	5.03774e-06	0.000248916	4.43399	54.0883	IL32;EGR1;AUTS2;ANXA3;TCHH;THBS1;CTSS;COL6A2;PDGFC;EEF1A2;TRIB3;SGK1;EPHB2;ZNF268;FERMT2
EGR3 KD HUMAN GSE52108 CREEDSID GENE 2231 DOWN	J-KO5	16/352	5.61614e-06	0.000270558	4.14798	50.1485	SRGN;DYSF;PAX6;ARHGAP28;SMARCA1;FAM107B;SEL1L3;NR3C2;OAS1;MDK;ADAMTS1;RNF182;SLC16A9;SGK1;IL7R;AASS
DNMT1 KO MOUSE GSE27434 CREEDSID GENE 1052 UP	J-KO5	16/353	5.82097e-06	0.000273586	4.13546	49.849	ANXA1;ANXA3;NKG7;CTSW;TEX15;DLL1;GIMAP7;IFIT3;LGALS1;CYSLTR2;SLCO3A1;OAS2;CASP1;TXNIP;S100A4;IL18R1
HOXA11 SIRNA MDAMB231 HUMAN GSE79586 RNASEQ DOWN	J-KO5	12/202	6.0177e-06	0.000276098	5.44521	65.4558	DOCK5;ALCAM;EFEMP1;AHNAK;ANXA3;TNFSF10;S100A4;SMARCA1;RPL39;THBS1;IFIT3;FAM107B
CEBPA KO MOUSE GSE61468 CREEDSID GENE 1476 DOWN	J-KO5	14/278	6.89018e-06	0.000308776	4.59525	54.6165	SEMA4A;ANXA1;ANXA3;ATRNL1;TENT5A;CTSS;CST3;RAB44;LGALS1;RPS6KA2;CASP1;PHLDB2;EVI5;MYO1F
PAX6 KO MOUSE GSE45143 CREEDSID GENE 3098 UP	J-KO5	14/286	9.51134e-06	0.000416553	4.45827	51.5511	ANXA1;MYRF;THBS1;FAM107B;CST3;LGALS1;CCND2;EFEMP1;MDK;PERP;PDGFC;RPL38;ITGA6;SGK1
GFI1B OE MOUSE GSE33709 CREEDSID GENE 772 UP	J-KO5	13/250	1.04649e-05	0.00043839	4.73866	54.3405	RGS18;GBP5;EGR1;RGS16;GIMAP4;GIMAP7;CTSS;SELL;CASP1;SGK1;IL7R;RAG2;RAG1
GFI1B OE MOUSE GSE33709 CREEDSID GENE 452 DOWN	J-KO5	13/250	1.04649e-05	0.00043839	4.73866	54.3405	RGS18;GBP5;EGR1;RGS16;GIMAP4;GIMAP7;CTSS;SELL;CASP1;SGK1;IL7R;RAG2;RAG1
FLI1 KD HUMAN GSE27524 CREEDSID GENE 1612 UP	J-KO5	14/289	1.07016e-05	0.000438764	4.40895	50.461	DLX2;C1R;RGS16;PAX6;PLD1;MEIS2;MYLK;ENOX1;PDLIM1;RPS6KA2;SOSTDC1;ITGA6;TRIB3;FERMT2
KLF3 KO MOUSE GSE35592 CREEDSID GENE 2672 DOWN	J-KO5	11/180	1.12999e-05	0.000444384	5.59307	63.709	SRGN;RGS18;PLEK;DAPP1;RAB27B;ITGA6;TNIK;DZIP1;THBS1;AMOT;NRGN
YBX1 SIRNA MDAMB231 HUMAN GSE79586 RNASEQ DOWN	J-KO5	11/180	1.12999e-05	0.000444384	5.59307	63.709	KANK2;EFEMP1;AHNAK;ANXA3;TNFSF10;HLA-B;S100A4;SMARCA1;THBS1;IFIT3;FAM107B
MBD2 KO MOUSE GSE48653 CREEDSID GENE 1051 DOWN	J-KO5	9/120	1.41368e-05	0.000544834	6.92714	77.3535	RGS16;CXCR3;CASP1;GIMAP4;S100A4;CTSW;KCNN4;GIMAP7;ACTG2
FLI1 KD HUMAN GSE27524 CREEDSID GENE 1611 UP	J-KO5	14/297	1.45439e-05	0.000549533	4.28256	47.7006	DLX2;RGS16;PAX6;PLD1;MEIS2;MYLK;PDLIM1;RPS6KA2;SOSTDC1;S100A4;ITGA6;TRIB3;IL7R;FERMT2
TCF12 KD HUMAN GSE50588 CREEDSID GENE 2789 DOWN	J-KO5	14/298	1.51011e-05	0.000559611	4.26726	47.3698	IL32;SPECC1;EGR1;SEMA4A;BCL11A;NKG7;DLL1;SEL1L3;RAB20;IGLL1;CXCR3;POU2AF1;GPER1;SGK1
AHR KO MOUSE GSE10082 CREEDSID GENE 1465 DOWN	J-KO5	12/223	1.63364e-05	0.000593968	4.89801	53.9864	ACY3;CYP26B1;ZBTB16;RGS16;PLEKHB1;PDGFC;TENT5A;FGFR3;FERMT2;MYLK;FAM107B;NR3C2
FLI1 KD HUMAN GSE27524 CREEDSID GENE 1609 UP	J-KO5	14/302	1.75226e-05	0.000625297	4.20713	46.0766	DLX2;RGS16;PAX6;PLD1;MEIS2;MYLK;ENOX1;PDLIM1;RPS6KA2;SOSTDC1;S100A4;ITGA6;TRIB3;IL7R
POU2AF1 OE MOUSE GSE12421 CREEDSID GENE 2312 UP	J-KO5	13/268	2.18547e-05	0.000746249	4.4001	47.2179	CD52;ANXA1;CD93;DNTT;GIMAP4;TMEM64;CD79B;IGLL1;POU2AF1;LGALS9;SGK1;RALGPS2;RAG1
KDM2B KD MOUSE GSE40701 CREEDSID GENE 1745 DOWN	J-KO5	13/268	2.18547e-05	0.000746249	4.4001	47.2179	EGR1;ANXA1;ARHGEF26;BCL11A;ANXA3;DAPP1;PAX6;THBS1;CCND2;EFEMP1;PERP;LGALS9;PHLDB2
SPDEF KD HUMAN GSE40985 CREEDSID GENE 2606 UP	J-KO5	15/350	2.20738e-05	0.000746249	3.88313	41.6315	EGR1;JAG1;ANXA3;HLA-B;IFIT3;FAM107B;PDLIM1;NT5E;EFEMP1;SLCO3A1;OAS1;OAS2;TRIB3;KCNN4;PHLDB2
TCF7 KO MOUSE GSE20754 CREEDSID GENE 3010 UP	J-KO5	11/194	2.2771e-05	0.000756548	5.16149	55.1764	CST3;CD2;CD52;LGALS1;AHNAK;PLEK;TXNIP;NKG7;GIMAP4;S100A4;IL18R1
BACH2 KO MOUSE GSE30883 CREEDSID GENE 2701 DOWN	J-KO5	12/233	2.52344e-05	0.00082418	4.67399	49.4849	EGR1;BCHE;NT5E;LGALS1;GAREM1;SELL;RAG2;MCTP2;MID1;CTSS;B4GALNT4;RAG1
MYC KD HUMAN GSE54872 CREEDSID GENE 1307 UP	J-KO5	14/314	2.69656e-05	0.000866045	4.03636	42.4663	DLX2;JAG1;TSLP;AUTS2;BCL11A;RGS16;PCSK5;RTL5;CXXC4;AMOT;NR3C2;TMSB15A;ADAMTS1;GTSF1
XBP1 KO MOUSE GSE52857 CREEDSID GENE 2765 DOWN	J-KO5	15/358	2.86724e-05	0.000905764	3.791	39.6522	GBP5;JAG1;GCA;BCL11A;ANXA3;NKG7;PCSK5;ADCY6;CD4;CYSLTR2;SLC7A8;SELL;PLXNB2;ST8SIA6;IL7R
STAT1 KO MOUSE GSE48970 CREEDSID GENE 1519 DOWN	J-KO5	13/276	2.97101e-05	0.00091243	4.26451	44.4534	RGS18;GBP5;GCA;TENT5A;NDRG2;IFIT3;CYSLTR2;CCND2;OAS2;PDGFC;TNFSF10;LGALS9;SCARF1
VAX2 KO MOUSE GSE19626 CREEDSID GENE 2367 UP	J-KO5	12/237	2.98304e-05	0.00091243	4.58996	47.8273	SRGN;RGS18;ANXA1;SLC15A2;KRT1;DYSF;EFHD1;TRIB3;RORB;MID1;SPTB;NRGN
FOXA2 KO MOUSE GSE19204 CREEDSID GENE 2166 UP	J-KO5	14/322	3.55167e-05	0.00103828	3.9299	40.2638	SEMA4A;NKG7;DNTT;CTSW;RAB44;ADCYAP1;SLC7A8;OAS2;CXCR3;S100A4;KCNN4;EVI2B;MYO1F;RAG1
FOXP3 DEFICIENCY MOUSE GSE35543 CREEDSID GENE 3037 UP	J-KO5	10/168	3.55614e-05	0.00103828	5.41789	55.5022	DENND2D;SEMA4A;SLCO3A1;POU2AF1;UBE2E2;NKG7;BTBD11;DZIP1;MCTP2;ADCY6
RORC KO MOUSE GSE27241 CREEDSID GENE 1686 UP	J-KO5	10/168	3.55614e-05	0.00103828	5.41789	55.5022	SELL;RGS16;PERP;CXCR3;TXNIP;NKG7;S100A4;TENT5A;IL7R;GIMAP7
FLI1 KD HUMAN GSE27524 CREEDSID GENE 1607 UP	J-KO5	14/325	3.92892e-05	0.00113001	3.89139	39.4764	C1R;RGS16;PLD1;MEIS2;MYLK;PDLIM1;NT5E;COL6A2;RPS6KA2;SOSTDC1;S100A4;ITGA6;TRIB3;IL7R
WT1 KO MOUSE GSE15325 CREEDSID GENE 2156 UP	J-KO5	15/369	4.05654e-05	0.00114955	3.67112	37.1245	DOCK5;DLX2;TSLP;RGS16;DYSF;THBS1;MYLK;ALCAM;EFEMP1;ADAMTS1;PERP;EFHD1;ITGA6;NPTX2;KANK4
JUN KO MOUSE GSE27028 CREEDSID GENE 321 UP	J-KO5	11/209	4.51218e-05	0.00124214	4.76681	47.6974	EGR1;ACY3;NT5E;CD84;GAREM1;NCS1;TRIB3;DNTT;GIMAP4;RAG2;RAG1
JUN KO MOUSE GSE27028 CREEDSID GENE 1516 DOWN	J-KO5	11/209	4.51218e-05	0.00124214	4.76681	47.6974	EGR1;ACY3;NT5E;CD84;GAREM1;NCS1;TRIB3;DNTT;GIMAP4;RAG2;RAG1
EZH2 SHRNA HUVEC HUMAN GSE71164 SHEARSTRESS RNASEQ DOWN	J-KO5	12/248	4.64124e-05	0.00124723	4.37355	43.6391	IL32;KANK2;PHLDB1;JAG1;LGALS1;AHNAK;CD93;HLA-B;PLXNB2;SGK1;PCSK5;THBS1
PHF20 SHRNA H1792 HUMAN GSE82115 RNASEQ UP	J-KO5	8/108	4.66013e-05	0.00124723	6.809	67.9122	SRGN;NT5E;ADAMTS1;C1R;EEF1A2;RPL39;THBS1;FERMT2
FLI1 KD HUMAN GSE27524 CREEDSID GENE 1602 UP	J-KO5	14/333	5.11184e-05	0.00133499	3.79224	37.4725	DLX2;RGS16;PAX6;PLD1;MEIS2;ADCY6;MYLK;PDLIM1;RPS6KA2;SOSTDC1;S100A4;ITGA6;TRIB3;IL7R
NFYC KD MOUSE GSE56838 CREEDSID GENE 1343 UP	J-KO5	13/291	5.12658e-05	0.00133499	4.03131	39.8232	PHLDB1;ANXA1;ARHGEF26;ANXA3;TCHH;TEX15;PLD1;THBS1;FAM107B;EFEMP1;PERP;FLVCR2;PHLDB2
TET1 KD MOUSE GSE26830 CREEDSID GENE 1353 UP	J-KO5	14/335	5.45226e-05	0.00137591	3.76822	36.9923	SRGN;ANXA1;AHNAK;ANXA3;ARHGEF16;TCHH;TENT5A;THBS1;FAM107B;LGALS1;RAB20;EFEMP1;PERP;PHLDB2
FLI1 KD HUMAN GSE27524 CREEDSID GENE 1595 UP	J-KO5	13/293	5.49795e-05	0.00137591	4.0021	39.2548	DLX2;RGS16;PAX6;PLD1;MEIS2;MYLK;ENOX1;PDLIM1;RPS6KA2;SOSTDC1;ITGA6;TRIB3;FERMT2
XBP1 KO MOUSE GSE40273 CREEDSID GENE 1060 DOWN	J-KO5	13/293	5.49795e-05	0.00137591	4.0021	39.2548	CD52;GIMAP4;TMEM64;MID1;KLF3;CD2;CCND2;SELL;TXNIP;ITGA6;TNIK;ZBTB7B;RPL39
PRDM14 KO MOUSE GSE42580 CREEDSID GENE 1714 DOWN	J-KO5	11/219	6.88326e-05	0.00163568	4.53532	43.4657	SRGN;CD2;CD52;HSH2D;FAM167A;SLC7A8;GLDC;GSC;PKP1;EFHD1;GIMAP5
MYC KD HUMAN GSE54872 CREEDSID GENE 1308 UP	J-KO5	13/300	6.98835e-05	0.00163568	3.90309	37.3474	DLX2;TSLP;AUTS2;BCL11A;RGS16;PLEK;PCSK5;NR3C2;CD79B;CCND2;TMSB15A;ADAMTS1;GTSF1
FLI1 KD HUMAN GSE27524 CREEDSID GENE 1608 UP	J-KO5	13/300	6.98835e-05	0.00163568	3.90309	37.3474	DLX2;RGS16;PAX6;PLD1;MEIS2;MYLK;PDLIM1;RPS6KA2;SOSTDC1;S100A4;ITGA6;TRIB3;IL7R
ZEB1 SIRNA CORNEA HUMAN GSE90489 RNASEQ UP	J-KO5	18/528	6.99614e-05	0.00163568	3.07442	29.4147	ANXA1;C1R;PDE4D;HLA-B;NAV1;IFIT3;FAM107B;CST3;NT5E;ALCAM;EFEMP1;OAS1;OAS2;MDK;PLXNB2;TXNIP;PHLDB2;TRIM22
GTF2I KO MOUSE GSE48790 CREEDSID GENE 1451 DOWN	J-KO5	12/259	7.04521e-05	0.00163568	4.17643	39.929	ZDBF2;SRGN;EGR1;PHLDB2;THBS1;EPHA3;FERMT2;IFIT3;AASS;ACTG2;MYLK;CTHRC1
NCOA3 KD MOUSE GSE50017 CREEDSID GENE 1712 DOWN	J-KO5	12/259	7.04521e-05	0.00163568	4.17643	39.929	CCND2;SLC7A8;GCA;ARHGEF26;OAS2;BTBD11;ST8SIA6;ITGB7;TMEM64;ADAP1;MCC;MEIS2
ESRRB MUT MOUSE GSE8434 CREEDSID GENE 1047 UP	J-KO5	10/185	8.01897e-05	0.00183959	4.88734	46.093	DPP10;EGR1;ANXA1;MPZ;RGS16;PDGFC;HEY2;TENT5A;SMARCA1;B4GALNT4
POU2AF1 MUT MOUSE GSE12356 CREEDSID GENE 598 UP	J-KO5	12/263	8.15326e-05	0.00184839	4.10903	38.6845	CST3;SRGN;CD79A;CD52;LGALS1;ANXA1;IGLL1;TXNIP;LGALS9;IL7R;RAG2;RAG1
ARID3A OE MOUSE GSE56853 CREEDSID GENE 1339 UP	J-KO5	14/350	8.70132e-05	0.0019497	3.59722	33.6321	ANXA1;ANXA3;ARHGEF16;KAZN;THBS1;AMOT;FAM107B;SEL1L3;LGALS1;EFEMP1;ADAMTS1;PERP;PDGFC;PHLDB2
LEF1 KD HUMAN GSE42637 CREEDSID GENE 1775 UP	J-KO5	14/351	8.96801e-05	0.00198636	3.58636	33.4223	IL32;RGS18;ACY3;BCL11A;TMEM64;MEIS2;CTSS;LGALS1;SELL;TXNIP;S100A4;SLC16A9;EVI2B;TRIM22
FOXP3 ABLATION MOUSE GSE6681 CREEDSID GENE 91 UP	J-KO5	11/227	9.48353e-05	0.00207668	4.36556	40.4398	CD52;LGALS1;CXCR3;NKG7;RPL38;CTSW;GIMAP4;S100A4;ITGB7;IL7R;IL18R1
FOXD3 KO MOUSE GSE58960 CREEDSID GENE 1417 UP	J-KO5	12/270	0.000104556	0.00226382	3.99611	36.6275	CST3;SRGN;EGR1;LGALS1;ANXA1;CCND2;ANXA3;S100A4;PHLDB2;THBS1;IFIT3;CTSS
REST SIRNA MDAMB231 HUMAN GSE63609 RNASEQ UP	J-KO5	14/358	0.000110423	0.00236427	3.51212	31.9996	SRGN;GBP5;HLA-B;TMEM64;IFIT3;NT5E;ALCAM;OAS1;OAS2;TXNIP;ITGA6;IL7R;PHLDB2;TRIM22
IRF9 OE HUMAN GSE50002 CREEDSID GENE 1662 DOWN	J-KO5	11/232	0.000115022	0.00243569	4.2657	38.6915	CD52;DLX2;AHNAK;OAS2;FLVCR2;LGALS9;TENT5A;PHLDB2;IFIT3;GTSF1;KANK4
MYC OE HUMAN GSE43730 CREEDSID GENE 359 DOWN	J-KO5	13/316	0.000117687	0.00246502	3.69395	33.4209	SRGN;JAG1;SMARCA1;THBS1;NT5E;LGALS1;EFEMP1;RPS6KA2;CASP1;TXNIP;IL7R;EPHB2;AASS
IRF8 KO MOUSE GSE39228 CREEDSID GENE 2195 DOWN	J-KO5	12/274	0.000120068	0.00248787	3.93429	35.5166	SRGN;GNGT2;SELL;ABI3;OAS2;PLEK;PLXNB2;ARHGAP18;TXNIP;ITGB7;KLF3;IFIT3
HNF4A KD HUMAN GSE25417 CREEDSID GENE 1357 UP	J-KO5	13/317	0.000121439	0.00248951	3.68161	33.1937	ANXA1;BCL11A;MEIS2;PDLIM1;LGALS1;ALCAM;MDK;ADAMTS1;COL6A2;TXNIP;S100A4;PHLDB2;CTHRC1
SPI1 KD MOUSE GSE5654 CREEDSID GENE 202 DOWN	J-KO5	12/275	0.000124241	0.00249389	3.91913	35.2459	CD79B;CST3;SRGN;EGR1;LGALS1;SLC15A2;ANXA3;POU2AF1;PLEK;RPL38;ITGA6;CTSS
IRX6 SIRNA MDAMB231 HUMAN GSE79586 RNASEQ DOWN	J-KO5	12/275	0.000124241	0.00249389	3.91913	35.2459	KIAA1217;ALCAM;EFEMP1;AHNAK;ANXA3;HLA-B;TNFSF10;TXNIP;SMARCA1;THBS1;IFIT3;MYLK
HMGA2 KD HUMAN GSE43741 CREEDSID GENE 2854 DOWN	J-KO5	10/196	0.0001293	0.00256866	4.59572	41.1472	KIAA1217;JAG1;EFEMP1;SLCO3A1;OAS2;TNFSF10;RAB27B;S100A4;IL7R;MCTP2
NCOA3 KD MOUSE GSE50017 CREEDSID GENE 1711 DOWN	J-KO5	13/321	0.000137502	0.00269277	3.63305	32.3046	BCHE;MYRF;GCA;ARHGEF26;TMEM64;ADAP1;MCC;THBS1;NT5E;CCND2;EFEMP1;EFHD1;ST8SIA6
GATA5 KO MOUSE GSE47425 CREEDSID GENE 413 UP	J-KO5	8/126	0.000138342	0.00269277	5.76506	51.2271	CD79B;CD79A;EGR1;SELL;POU2AF1;CTSW;NR3C2;NRGN
IKZF3 KD HUMAN GSE50588 CREEDSID GENE 2818 UP	J-KO5	13/322	0.000141793	0.00273235	3.6211	32.0871	EGR1;AUTS2;RGS16;GIMAP5;IFIT3;CTSS;AMOT;LGALS1;IGLL1;CXCR3;TNFSF10;TXNIP;ITGB7
FLI1 KD HUMAN GSE27524 CREEDSID GENE 1605 UP	J-KO5	14/369	0.000151436	0.00288929	3.40136	29.9162	C1R;RGS16;ADCY6;MYLK;PDLIM1;NT5E;OAS1;COL6A2;RPS6KA2;SOSTDC1;S100A4;TRIB3;NPTX2;IL7R
VDR KO MOUSE GSE2421 CREEDSID GENE 1153 UP	J-KO5	11/241	0.00016065	0.00303502	4.09689	35.7916	CST3;SRGN;PDGFC;TXNIP;RPL38;S100A4;KCNN4;EVI2B;RPL39;IFIT3;CTSS
GFI1B KO MOUSE GSE20655 CREEDSID GENE 3013 UP	J-KO5	11/242	0.000166558	0.00311608	4.07895	35.4875	LGALS1;PLEK;UBE2E2;NKG7;RAB27B;ST8SIA6;TNIK;SGK1;PLD1;ADCY6;NRGN
FOXO1 KO MOUSE GSE40655 CREEDSID GENE 508 DOWN	J-KO5	9/165	0.00017011	0.00315006	4.91764	42.6805	NT5E;SELL;ST8SIA6;BTBD11;ITGA6;TMEM64;NDRG2;IL7R;ACTG2
PBX3 OE SMMC7721 HUMAN GSE71261 RNASEQ DOWN	J-KO5	16/468	0.000171643	0.00315006	3.06504	26.5742	SRGN;DOCK5;ANXA1;C1R;HLA-B;RAB27B;ADCY6;IFIT3;FAM107B;EFEMP1;OAS1;OAS2;PERP;SGK1;PHLDB2;TRIM22
BACH2 KO MOUSE GSE30883 CREEDSID GENE 2701 UP	J-KO5	12/285	0.000173298	0.00315043	3.77364	32.6816	DOCK5;AHNAK;GCA;GLDC;RPS6KA2;DNTT;GIMAP4;ITGA6;ATP2B2;SGK1;KLF3;ADCY6
MYB OE HUMAN GSE2816 CREEDSID GENE 2154 DOWN	J-KO5	16/469	0.000175842	0.00316679	3.05812	26.4403	ANXA1;HLA-B;THBS1;IFIT3;CTSS;OAS1;OAS2;TNFSF10;CASP1;TXNIP;RPL38;S100A4;SGK1;IL7R;RPL39;TRIM22
EZH1 SHRNA PROE HUMAN GSE59089 RNASEQ UP	J-KO5	16/470	0.000180129	0.00319056	3.05122	26.3072	SRGN;ANXA1;AHNAK;GCA;PLEK;HLA-B;MLC1;NKG7;ARHGAP18;TENT5A;THBS1;LGALS1;SLC7A8;TXNIP;EVI2B;MYO1F
OVOL2 KO MOUSE GSE53923 CREEDSID GENE 1486 UP	J-KO5	13/330	0.000180473	0.00319056	3.52827	30.4134	EGR1;ZBTB16;PLEKHB1;TCHH;NDRG2;ACTG2;MYLK;CST3;PPFIBP2;LGALS1;COL6A2;PDGFC;TXNIP
HMX1 DEFICIENCY MOUSE GSE47002 CREEDSID GENE 351 UP	J-KO5	11/245	0.000185401	0.00323314	4.02603	34.5957	ZDBF2;BCHE;DOCK5;SLC7A8;ZBTB16;NDRG2;PCSK5;MID1;PHLDB2;AASS;SEL1L3
FOXP3 INDUCTION MOUSE GSE35543 CREEDSID GENE 3036 UP	J-KO5	9/167	0.000186237	0.00323314	4.8549	41.6963	DENND2D;SEMA4A;CYP26B1;OAS2;ST8SIA6;NAV1;DZIP1;MCTP2;IFIT3
ZFX KO MOUSE GSE7069 CREEDSID GENE 177 UP	J-KO5	13/332	0.000191451	0.00329399	3.50578	30.0126	ANXA1;AHNAK;ANXA3;THBS1;CST3;LGALS1;CCND2;ADAMTS1;PDGFC;SGK1;RPL39;PHLDB2;FERMT2
ZFX KO MOUSE GSE7069 CREEDSID GENE 178 UP	J-KO5	10/206	0.000193974	0.00330786	4.35901	37.2599	RGS18;CD52;ANXA1;SELL;DAPP1;NKG7;RPL38;DNTT;CTSS;FAM107B
NRL DEFICIENCY MOUSE GSE4051 CREEDSID GENE 263 DOWN	J-KO5	11/247	0.000198943	0.00336283	3.99151	34.0176	CST3;EGR1;GCA;AUTS2;GLDC;ADAMTS1;PERP;RORB;PHLDB2;MEIS2;EVI5
GLI1 INHIBITION HUMAN GSE36855 CREEDSID GENE 643 UP	J-KO5	12/291	0.000210032	0.0035194	3.69135	31.2592	DENND2D;CLMN;TNFSF10;FLVCR2;PLXNB2;RAB27B;NAV1;PLD1;KLF3;CTSS;ATP9A;EPN2
SREBF2 KD HUMAN GSE50588 CREEDSID GENE 2823 DOWN	J-KO5	12/292	0.000216758	0.00359049	3.67797	31.0301	IL32;SELL;KCNMB1;CXCR3;RGS16;TNFSF10;CASP1;TENT5A;EVI2B;RUNX3;IFIT3;AASS
NFE2L2 KO MOUSE GSE18344 CREEDSID GENE 1261 UP	J-KO5	10/209	0.000218	0.00359049	4.29264	36.1913	JAG1;COL6A2;RGS16;MAT1A;KLF15;THBS1;EPHA3;ACTG2;KANK4;CTHRC1
TFAP2C KO MOUSE GSE45941 CREEDSID GENE 1490 UP	J-KO5	11/250	0.000220823	0.00360616	3.9408	33.1742	ZDBF2;EGR1;SEMA4A;MYRF;CTSW;SMARCA1;SGK1;NDRG2;MCTP2;MYO1F;ENOX1
MYRF KO MOUSE GSE15303 CREEDSID GENE 2306 UP	J-KO5	12/293	0.000223666	0.00362189	3.6647	30.8031	CST3;BCHE;PHLDB1;CCND2;PLEKHB1;ADAM11;MLC1;S100A4;NDRG2;EVI5;NKX2-2;C1QL1
TWIST1 OE MOUSE GSE50002 CREEDSID GENE 1075 UP	J-KO5	13/338	0.000227896	0.00365963	1,3,1944	28.85	EGR1;CD52;PLAG1;ARHGAP18;DAPP1;NDRG2;KLF15;IFIT3;KIAA1217;NT5E;OAS2;RPS6KA2;TNFSF10
REST SHRNA C2 HUMAN GSE90068 PBPA RNASEQ DOWN	J-KO5	12/294	0.000230762	0.00367502	3.65151	30.5782	KANK2;PDLIM1;EGR1;NT5E;LGALS1;AHNAK;ADAMTS1;TXNIP;ITGA6;RPL39;FERMT2;MYLK
FLI1 KD HUMAN GSE27524 CREEDSID GENE 1604 UP	J-KO5	13/340	0.000241297	0.0038113	3.41861	28.4752	C1R;RGS16;PLD1;MEIS2;MYLK;PDLIM1;NT5E;COL6A2;RPS6KA2;SOSTDC1;S100A4;ITGA6;IL7R
FLI1 KD HUMAN GSE27524 CREEDSID GENE 1598 UP	J-KO5	15/434	0.00024364	0.00381702	3.09122	25.7184	IL32;RGS16;ACTG2;MYLK;PDLIM1;NT5E;ALCAM;OAS1;COL6A2;RPS6KA2;S100A4;ITGA6;TNIK;KCNN4;IL7R
ADAR KD HUVEC HUMAN GSE60217 RNASEQ DOWN	J-KO5	8/137	0.000246098	0.00382444	5.27051	43.7968	SRGN;LGALS1;ANXA1;CD93;MDK;LGALS9;THBS1;TRIM22
TP63 DEPLETION HUMAN GSE5993 CREEDSID GENE 90 UP	J-KO5	10/214	0.000263586	0.00406343	4.18636	34.5003	ANXA1;OAS1;OAS2;TNFSF10;HLA-B;TXNIP;LGALS9;RPL39;IFIT3;TRIM22
SETDB1 KD THP1 HUMAN GSE103409 SGRNA9DAY4 RNASEQ DOWN	J-KO5	8/139	0.000271605	0.00415138	5.18952	42.612	SRGN;CST3;LGALS1;PLEK;HLA-B;S100A4;TRIB3;RPL39
NFE2L2 KO MOUSE GSE18344 CREEDSID GENE 1261 DOWN	J-KO5	10/215	0.000273599	0.00415138	4.16573	34.175	CD79B;CD79A;CD84;GNGT2;SLC15A2;CNR2;POU2AF1;TCHH;ADAP1;IFIT3
TFAP2C KD HUMAN GSE15481 CREEDSID GENE 2968 UP	J-KO5	12/300	0.000277491	0.00417754	3.57434	29.2728	PDLIM1;JAG1;LGALS1;ANXA1;ANXA3;EEF1A2;ITGA6;MID1;RTL5;ACTG2;MYLK;CTHRC1
MYC OE U2OS HUMAN GSE59819 RNASEQ UP	J-KO5	10/217	0.000294584	0.00435848	4.12506	33.5365	EGR1;LGALS1;ALCAM;ANXA1;AHNAK;COL6A2;PLXNB2;PHLDB2;THBS1;MYLK
MYC OE U2OS HUMAN GSE66789 RNASEQ UP	J-KO5	10/217	0.000294584	0.00435848	4.12506	33.5365	EGR1;LGALS1;ALCAM;ANXA1;AHNAK;COL6A2;PLXNB2;PHLDB2;THBS1;MYLK
HMGA2 KD HUMAN GSE43741 CREEDSID GENE 2854 UP	J-KO5	14/394	0.000296295	0.00435848	3.1735	25.782	DLX2;DOCK3;AUTS2;BCL11A;GLDC;PLEKHB1;PAX6;TEX15;AMOT;ZDBF2;SLC7A8;HEY2;NUP62CL;EPHA3
SETDB1 KD THP1 HUMAN GSE103409 SGRNA6DAY7 RNASEQ DOWN	J-KO5	7/107	0.000301567	0.00440242	5.9322	48.0895	SRGN;CST3;LGALS1;HLA-B;S100A4;TRIB3;RPL39
EZH2 SHRNA PROE HUMAN GSE59089 RNASEQ UP	J-KO5	13/349	0.000310281	0.00448751	3.3255	26.8635	SRGN;AHNAK;GCA;ANXA3;HLA-B;MLC1;NKG7;SPTB;THBS1;CTSS;FAM107B;EVI2B;MYO1F
OVOL2 OE MDA HUMAN GSE51975 RNASEQ UP	J-KO5	9/179	0.000312053	0.00448751	4.50944	36.4017	IL32;AHNAK;ANXA3;PERP;HLA-B;TXNIP;ITGA6;THBS1;IFIT3
POU2AF1 OE MOUSE GSE12421 CREEDSID GENE 2312 DOWN	J-KO5	11/261	0.00031932	0.00455799	3.76528	30.3079	CST3;SRGN;LGALS1;SELL;CXCR3;PLEK;ITGB7;IL7R;MCTP2;EVI5;CTSS
XBP1 OE MOUSE GSE6980 CREEDSID GENE 1507 UP	J-KO5	12/305	0.000322356	0.0045675	3.51244	28.2395	CST3;LGALS1;ANXA1;CCND2;NKG7;TXNIP;CTSW;S100A4;ITGB7;IL7R;IL18R1;NRGN
XBP1 KO MOUSE GSE52857 CREEDSID GENE 2766 DOWN	J-KO5	10/220	0.000328573	0.00462161	4.0655	32.6084	CYSLTR2;SLC15A2;SELL;TNFSF10;NKG7;CTSW;GIMAP4;IL7R;THBS1;SEL1L3
EOMES OE HUMAN GSE43805 CREEDSID GENE 92 UP	J-KO5	12/306	0.00033203	0.00463639	3.50031	28.0385	EGR1;LGALS1;EFEMP1;PERP;EEF1A2;HLA-B;EFHD1;DLL1;CXXC4;FERMT2;NKX2-2;SEL1L3
VDR KO MOUSE GSE2421 CREEDSID GENE 1152 UP	J-KO5	11/263	0.000340708	0.00467331	3.73501	29.8222	CST3;CD84;LGALS1;RPL38;S100A4;LGALS9;KCNN4;EVI2B;RPL39;IFIT3;CTSS
SMAD3 KO MOUSE GSE28598 CREEDSID GENE 1159 DOWN	J-KO5	12/307	0.00034195	0.00467331	3.48827	27.8393	EGR1;LGALS1;ANXA1;CCND2;EFEMP1;ADAMTS1;S100A4;ITGA6;THBS1;CTSS;ACTG2;MYLK
IRF9 OE HUMAN GSE50002 CREEDSID GENE 1654 DOWN	J-KO5	12/307	0.00034195	0.00467331	3.48827	27.8393	KIAA1217;EGR1;CD52;NT5E;SLC15A2;PLAG1;ARHGAP18;DAPP1;TXNIP;NDRG2;KLF15;IFIT3
NEUROD1 DEFICIENCY MOUSE GSE6030 CREEDSID GENE 639 UP	J-KO5	8/144	0.000344952	0.00468114	4.99745	39.8402	LGALS1;JAG1;AHNAK;TXNIP;RPL38;ITGA6;THBS1;GTSF1
TFAP2C SIRNA HUMAN GSE15481 CREEDSID GENE 2893 UP	J-KO5	12/308	0.000352119	0.00471868	3.47631	27.642	PDLIM1;JAG1;LGALS1;ANXA1;ANXA3;EEF1A2;ITGA6;MID1;RTL5;ACTG2;MYLK;CTHRC1
POU5F1 KD MOUSE GSE56853 CREEDSID GENE 1336 DOWN	J-KO5	9/182	0.000352616	0.00471868	4.43056	35.2235	CALB2;EGR1;SEMA4A;CCND2;PDGFC;DAPP1;EFHD1;NDRG2;SMARCA1
DNMT1 INHIBITION HUMAN GSE45804 CREEDSID GENE 2762 DOWN	J-KO5	11/265	0.000363289	0.00482799	3.70523	29.3465	EGR1;DOCK5;NT5E;ANXA1;EFEMP1;AHNAK;SLCO3A1;ANXA3;PKP1;SHROOM3;THBS1
SP140 KD PBMC HUMAN GSE83381 RNASEQ DOWN	J-KO5	14/403	0.000371799	0.0048926	3.09863	24.4704	IL32;SRGN;GBP5;SEMA4A;CD84;ANXA1;AHNAK;PLEK;TENT5A;IFIT3;CTSS;LGALS1;RAB20;SGK1
EZH2 KO MDAMB231 HUMAN GSE72524 RNASEQ DOWN	J-KO5	12/310	0.000373229	0.0048926	3.45262	27.2526	CST3;KANK2;ALCAM;AHNAK;OAS2;HLA-B;TXNIP;S100A4;SMARCA1;RPL39;MID1;IFIT3
PAX3 KNOCKIN MOUSE GSE11400 CREEDSID GENE 625 UP	J-KO5	10/224	0.000378934	0.00493382	3.9887	31.4235	ANXA1;CCND2;ANXA3;PERP;SOSTDC1;PKP1;ITGA6;RPL39;EVI5;EPHA3
FOXO1 KO MOUSE GSE40655 CREEDSID GENE 508 UP	J-KO5	12/312	0.0003954	0.00507957	3.42925	26.8703	SEMA4A;JAG1;LGALS1;ALCAM;ANXA1;CYSLTR2;SLCO3A1;CXCR3;CASP1;NKG7;SGK1;B4GALNT4
MYCN OE MOUSE GSE6077 CREEDSID GENE 40 DOWN	J-KO5	12/312	0.0003954	0.00507957	3.42925	26.8703	CST3;SRGN;LGALS1;CD93;ANXA3;ADAMTS1;COL6A2;TXNIP;GIMAP4;RPL39;FERMT2;MYLK
NFKB1 ACTIVATION HUMAN GSE20736 CREEDSID GENE 2522 UP	J-KO5	11/268	0.000399514	0.00509843	3.66141	28.6515	DOCK5;NT5E;DLX2;ANXA3;BTBD11;RAB27B;SLC16A9;KCNN4;IL7R;THBS1;CTHRC1
MYC OE MOUSE GSE38304 CREEDSID GENE 1846 DOWN	J-KO5	10/226	0.000406431	0.00515258	3.95136	30.8526	CD79B;CST3;SRGN;CD2;CD79A;EGR1;POU2AF1;TXNIP;TMEM64;FAM107B
MYC KD MOUSE GSE30323 CREEDSID GENE 2609 DOWN	J-KO5	10/229	0.000450777	0.00558942	3.89663	30.0217	EGR1;ALCAM;TSLP;HEY2;TRIB3;ITGA6;TENT5A;KCNN4;SMARCA1;CTHRC1
GATA1 DELTAN MUTATION MOUSE GSE2433 CREEDSID GENE 980 UP	J-KO5	11/272	0.000452491	0.00558942	3.60456	27.7578	RGS18;EGR1;CD52;EEF1A2;PLEK;NKG7;RPL38;TRIB3;LGALS9;THBS1;NRGN
STAT3 DEFICIENCY MOUSE GSE6846 CREEDSID GENE 85 UP	J-KO5	11/272	0.000452491	0.00558942	3.60456	27.7578	CST3;SRGN;CD52;LGALS1;ANXA1;ANXA3;PLEK;LGALS9;SGK1;THBS1;CTSS
PPARG KO MOUSE GSE24292 CREEDSID GENE 3012 UP	J-KO5	11/272	0.000452491	0.00558942	3.60456	27.7578	CST3;LGALS1;ANXA1;AHNAK;CD93;ANXA3;RPS6KA2;S100A4;ITGB7;IL7R;CTSS
ETS1 SHRNA DU145 HUMAN GSE59020 RNASEQ UP	J-KO5	14/414	0.000485931	0.00596426	3.01171	22.9777	AHNAK;THBS1;PDLIM1;NT5E;EFEMP1;COL6A2;EEF1A2;PLXNB2;PKP1;TXNIP;ITGA6;TRIB3;FERMT2;ATP9A
IKZF1 KO MOUSE GSE46093 CREEDSID GENE 2547 UP	J-KO5	13/367	0.000499731	0.00609482	3.15348	23.971	GBP5;ACY3;PHLDB1;BTBD11;BAIAP2;CD4;ALCAM;RGS3;IGLL1;OAS2;PLXNB2;ITGA6;RAG2
HIF1A KO MOUSE GSE35111 CREEDSID GENE 1406 DOWN	J-KO5	12/323	0.000538268	0.00652354	3.30609	24.8854	CYSLTR2;GLDC;IGLL1;PERP;RAB27B;DNTT;GIMAP4;GIMAP5;IL7R;MCTP2;FERMT2;IL18R1
SNAI1 OE HUMAN GSE14773 CREEDSID GENE 371 DOWN	J-KO5	11/278	0.000542918	0.00653877	3.52247	26.4839	IL32;NT5E;TMSB15A;MDK;EEF1A2;SLC16A9;NPTX2;RGS9;CTSS;NRGN;CTHRC1
NCOA2 KO MOUSE GSE55002 CREEDSID GENE 199 DOWN	J-KO5	11/279	0.000559366	0.00666519	3.50915	26.279	EGR1;CD79A;CD52;ZBTB16;POU2AF1;RGS16;CASP1;NKG7;TXNIP;TENT5A;CTSS
NFE2L2 DEFICIENCY MOUSE GSE7810 CREEDSID GENE 1048 UP	J-KO5	9/194	0.000560892	0.00666519	4.14063	30.9967	CST3;SRGN;EGR1;CD52;LGALS1;PLEK;LGALS9;RPL39;MYLK
NFE2L2 KO MOUSE GSE18344 CREEDSID GENE 964 UP	J-KO5	8/155	0.000563791	0.00666519	4.6209	34.5682	EGR1;JAG1;TSLP;OAS2;ZBTB16;RGS16;MCTP2;IFIT3
NEUROD1 KO MOUSE GSE35396 CREEDSID GENE 3093 UP	J-KO5	11/280	0.000576227	0.00672964	3.49592	26.0761	CALB2;EGR1;CD52;LGALS1;EFEMP1;ADAMTS1;HEY2;MLC1;S100A4;IFIT3;CTSS
TET2 KO MOUSE GSE27816 CREEDSID GENE 3127 DOWN	J-KO5	11/280	0.000576227	0.00672964	3.49592	26.0761	CD52;SLCO3A1;SELL;ANXA3;IGLL1;POU2AF1;TNFSF10;NKG7;DNTT;ITGA6;FAM107B
MYC KD HUMAN GSE22139 CREEDSID GENE 712 UP	J-KO5	11/281	0.000593511	0.00688974	3.4828	25.8753	PDLIM1;NT5E;JAG1;LGALS1;ANXA1;PDGFC;HLA-B;IL7R;MEIS2;IFIT3;CTHRC1
EPAS1 KD HUVEC HUMAN GSE62974 RNASEQ UP	J-KO5	12/328	0.000616319	0.00711166	3.25294	24.0449	SRGN;NT5E;JAG1;LGALS1;ALCAM;ANXA1;EFEMP1;AHNAK;DYSF;ITGA6;SGK1;THBS1
CEBPG KO MOUSE GSE47777 CREEDSID GENE 3104 DOWN	J-KO5	9/197	0.000626275	0.0071342	4.07394	30.0482	EGR1;COL6A2;PDGFC;HEY2;PKP1;TRIB3;TENT5A;EPHA3;CTHRC1
ESR1 KO MOUSE GSE9371 CREEDSID GENE 2430 UP	J-KO5	11/283	0.000629379	0.0071342	3.45683	25.4795	CD79B;RGS18;EGR1;ZBTB16;PLEK;CASP1;TXNIP;ZBTB7B;THBS1;IFIT3;NRGN
NFYC KD HUMAN GSE50588 CREEDSID GENE 2822 UP	J-KO5	11/283	0.000629379	0.0071342	3.45683	25.4795	ZDBF2;BCHE;AUTS2;GLDC;IGLL1;CXCR3;UBE2E2;TXNIP;TNIK;SGK1;SEL1L3
TET2 KO MOUSE GSE27816 CREEDSID GENE 456 DOWN	J-KO5	10/240	0.000649252	0.00724123	3.70818	27.2169	CD52;SLCO3A1;SELL;IGLL1;POU2AF1;TNFSF10;NKG7;DNTT;FAM107B;RAG1
GRHL2 KD MOUSE GSE40729 CREEDSID GENE 2534 UP	J-KO5	9/198	0.000649406	0.00724123	4.05217	29.7407	BCHE;LGALS1;RNF182;EFHD1;TRIB3;ST8SIA6;KCNN4;MEIS2;SEL1L3
CEBPG KO MOUSE GSE47777 CREEDSID GENE 3104 UP	J-KO5	12/330	0.000650095	0.00724123	3.23215	23.7188	SRGN;CD52;DLX2;RAB20;TSLP;RGS16;PERP;PLEK;BTBD11;ITGA6;KCNN4;CTSS
DMRTA2 OE MOUSE GSE25179 CREEDSID GENE 2203 UP	J-KO5	11/285	0.000667036	0.00735076	3.43125	25.0916	SRGN;PPFIBP2;MYRF;PERP;KRT1;PLEKHB1;HEY2;TEX15;LGALS9;NPTX2;C1QL1
SOX9 OE MOUSE GSE34060 CREEDSID GENE 2743 UP	J-KO5	12/331	0.000667557	0.00735076	3.22185	23.5578	EGR1;BCHE;ALCAM;ANXA3;ADAMTS1;CLMN;PDGFC;EFHD1;PLD1;PHLDB2;MEIS2;THBS1
SETDB1 KO MOUSE GSE28593 CREEDSID GENE 2205 UP	J-KO5	13/379	0.000674321	0.00738305	3.0482	22.2574	SPECC1;ANXA1;ANXA3;DYSF;TCHH;ESPN;THBS1;FAM107B;LGALS1;PERP;PHLDB2;GTSF1;CTHRC1
NFKB1 KD HUMAN GSE65363 CREEDSID GENE 1558 DOWN	J-KO5	11/286	0.000686558	0.00747456	3.4186	24.9004	CD2;SRGN;BCHE;EFEMP1;GLDC;TMSB15A;SLC16A9;DZIP1;MCTP2;EVI2B;TRIM22
IRF4 KO MOUSE GSE51932 CREEDSID GENE 2774 DOWN	J-KO5	10/243	0.000714416	0.00773416	3.65988	26.5123	CD79B;EGR1;ALCAM;SELL;TXNIP;TENT5A;TMEM64;SGK1;GIMAP7;FAM107B
KLF5 KO MOUSE GSE43806 CREEDSID GENE 1427 DOWN	J-KO5	8/161	0.000723792	0.00779188	4.43833	32.0936	CD79B;CD79A;SLC15A2;IGLL1;NKG7;RAG2;IL7R;RAG1
JUN SIRNA PC3 HUMAN GSE53470 RNASEQ UP	J-KO5	7/124	0.000733788	0.00785561	5.06587	36.5619	OAS1;OAS2;COL6A2;HLA-B;TXNIP;RPL38;RPL39
ELF4 KO MOUSE GSE15324 CREEDSID GENE 2838 UP	J-KO5	13/384	0.000760939	0.00810126	3.00634	21.5884	SEMA4A;NKG7;BTBD11;CTSW;GIMAP4;TENT5A;FAM107B;SELL;CXCR3;KCNN4;SGK1;IL7R;IL18R1
PDX1 KO MOUSE GSE29048 CREEDSID GENE 387 DOWN	J-KO5	9/203	0.000775788	0.00821397	3.94673	28.265	BCHE;RAB44;ALCAM;GPER1;SOSTDC1;SLC16A9;MAT1A;SGK1;AASS
CREB1 DN MOUSE GSE17478 CREEDSID GENE 2199 UP	J-KO5	11/291	0.000791443	0.00833394	3.35669	23.9723	CD79B;EGR1;CYP26B1;CNR2;POU2AF1;COL6A2;PKP1;NKG7;EFHD1;ITGB7;IL7R
EZH2 SHRNA HUVEC HUMAN GSE71164 RNASEQ UP	J-KO5	10/247	0.000809607	0.00847887	3.59737	25.6095	NT5E;ANXA1;EFEMP1;RGS3;CD93;HLA-B;PLXNB2;ITGA6;THBS1;SEL1L3
RELA KD HUMAN GSE1676 CREEDSID GENE 1787 DOWN	J-KO5	8/164	0.000816492	0.00850476	4.35231	30.9471	ANXA1;TMSB15A;HLA-B;TXNIP;RPL38;PAX6;RPL39;MID1
NFYA KD MOUSE GSE56838 CREEDSID GENE 1341 UP	J-KO5	9/205	0.000831646	0.00856996	3.90606	27.7022	ANXA1;KLHL5;ANXA3;ADAMTS1;PERP;TCHH;TENT5A;PHLDB2;THBS1
FOXP3 KNOCKIN MOUSE GSE2389 CREEDSID GENE 2950 DOWN	J-KO5	9/205	0.000831646	0.00856996	3.90606	27.7022	DENND2D;CD52;CCND2;POU2AF1;RPL38;SGK1;IL7R;EVI2B;IL18R1
EHF OE A549 HUMAN GSE63397 RNASEQ DOWN	J-KO5	11/293	0.000836965	0.00857889	3.33254	23.6135	ALCAM;ANXA1;AHNAK;MYRF;PERP;EEF1A2;RPL38;S100A4;FGFR4;RPL39;MID1
FLI1 KD HUMAN GSE27524 CREEDSID GENE 1599 UP	J-KO5	12/340	0.000843193	0.008597	3.132	22.1693	PDLIM1;NT5E;OAS1;C1R;RGS16;COL6A2;SOSTDC1;S100A4;TRIB3;TNIK;IFIT3;MYLK
OVOL2 OE PC3 HUMAN GSE48230 RNASEQ UP	J-KO5	9/207	0.000890735	0.00903393	3.86621	27.1542	LGALS1;ANXA1;AHNAK;OAS1;OAS2;HLA-B;TXNIP;THBS1;ATP9A
CBX2 KO MOUSE GSE29485 CREEDSID GENE 381 DOWN	J-KO5	11/296	0.000909305	0.00917398	3.29695	23.088	RGS18;EGR1;CYP26B1;PLEKHB1;GIMAP4;ITGA6;TEX15;SGK1;PLD1;RALGPS2;SEL1L3
SOX2 KD MOUSE GSE64965 CREEDSID GENE 2616 UP	J-KO5	10/251	0.000915	0.00918336	3.53694	24.7465	KANK2;EFEMP1;OAS2;COL6A2;EEF1A2;CASP1;LGALS9;RORB;PHLDB2;IFIT3
IRF9 OE HUMAN GSE50002 CREEDSID GENE 1657 DOWN	J-KO5	11/299	0.00098675	0.00985216	3.26211	22.5774	EGR1;NT5E;SLC15A2;PLAG1;ARHGAP18;DAPP1;TXNIP;TRIB3;NDRG2;KLF15;IFIT3
KCNIP3 KO MOUSE GSE16874 CREEDSID GENE 1030 UP	J-KO5	11/301	0.00104135	0.0103437	3.23928	22.2449	CST3;EGR1;SEMA4A;PPFIBP2;LGALS1;ANXA1;ANXA3;NKG7;S100A4;KCNN4;MYO1F
ZRSR2 SHRNA TF1 HUMAN GSE63816 RNASEQ DOWN	J-KO5	9/212	0.00105351	0.01037	3.77001	25.8458	CD52;CD4;LGALS1;AHNAK;TNFSF10;HLA-B;MLC1;TXNIP;S100A4
FLI1 KD HUMAN GSE27524 CREEDSID GENE 1601 UP	J-KO5	13/398	0.00105476	0.01037	2.89493	19.8431	C1R;RGS16;ACTG2;MYLK;PDLIM1;NT5E;OAS1;COL6A2;RPS6KA2;SOSTDC1;S100A4;TNIK;IL7R
NFKB1 ACTIVATION HUMAN GSE20736 CREEDSID GENE 2522 DOWN	J-KO5	11/302	0.00106957	0.0104623	3.22798	22.081	EGR1;BCHE;CCND2;SLC15A2;TMSB15A;RGS16;HEY2;MLC1;TXNIP;AASS;WASF3
PLAGL2 OE MOUSE GSE21143 CREEDSID GENE 2546 DOWN	J-KO5	8/172	0.00111103	0.0108129	4.13832	28.1508	CST3;EGR1;ARHGEF26;PLEKHB1;MLC1;ITGA6;NDRG2;C1QL1
MYC KD HUMAN GSE54872 CREEDSID GENE 1313 DOWN	J-KO5	10/259	0.00115968	0.0112297	3.4219	23.1307	GLDC;GSC;GPER1;TEX15;SLC16A9;NPTX2;GIMAP7;ACTG2;ENOX1;NR3C2
FOXO1 SIRNA HESC HUMAN GSE94036 RNASEQ DOWN	J-KO5	11/307	0.00122033	0.0117578	3.17264	21.2841	KANK2;EGR1;LGALS1;ANXA1;AHNAK;COL6A2;PDGFC;PLXNB2;ITGA6;THBS1;MYLK
NEUROG1 OE HUMAN GSE18296 CREEDSID GENE 1426 UP	J-KO5	10/261	0.00122854	0.0117781	3.39428	22.7482	GBP5;DLX1;DLX2;CYSLTR2;NETO1;SHROOM3;S100A4;SGK1;EPHA3;RALGPS2
MYC OE MOUSE GSE55272 CREEDSID GENE 1826 UP	J-KO5	11/308	0.00125248	0.0119482	3.16179	21.1291	CD84;ADAMTS1;RGS16;COL6A2;PLEK;MAT1A;IL7R;EPHB2;IL18R1;CTSS;MYO1F
PGR SIRNA HESC HUMAN GSE94036 RNASEQ DOWN	J-KO5	13/406	0.00126165	0.0119763	2.83483	18.9234	KANK2;ANXA1;AHNAK;C1R;THBS1;MYLK;PDLIM1;LGALS1;COL6A2;TXNIP;ITGA6;FERMT2;TRIM22
ATF3 SIRNA HDF HUMAN GSE81405 RNASEQ DOWN	J-KO5	11/310	0.00131889	0.0124182	3.14032	20.8234	NT5E;ANXA1;C1R;ADAMTS1;COL6A2;HLA-B;ARHGAP18;TXNIP;TENT5A;SGK1;IFIT3
IKZF3 MUT MOUSE GSE12356 CREEDSID GENE 599 UP	J-KO5	9/219	0.00132108	0.0124182	3.64304	24.1508	CST3;CD52;LGALS1;ANXA1;CD93;IGLL1;OAS2;RPL38;IL7R
HIF1A KD HUMAN GSE44943 CREEDSID GENE 2235 UP	J-KO5	10/264	0.00133806	0.0124771	3.35368	22.1897	GCA;ANXA3;CLMN;PDGFC;CASP1;SGK1;MCC;KLF15;THBS1;AASS
FLI1 KD HUMAN GSE27524 CREEDSID GENE 1597 UP	J-KO5	12/359	0.00134272	0.0124771	2.95761	19.5588	IL32;PDLIM1;NT5E;OAS1;C1R;RGS16;COL6A2;S100A4;TNIK;THBS1;IFIT3;MYLK
FOXQ1 SIRNA MDAMB231 HUMAN GSE79586 RNASEQ DOWN	J-KO5	6/101	0.00134678	0.0124771	5.33074	35.2364	EFEMP1;TNFSF10;TXNIP;S100A4;THBS1;IFIT3
MAF OE MACROPHAGE HUMAN GSE98368 RNASEQ UP	J-KO5	16/567	0.00136458	0.0125816	2.50144	16.5018	SRGN;SEMA4A;ANXA1;HLA-B;THBS1;IFIT3;FAM107B;CST3;LGALS1;OAS1;OAS2;TNFSF10;TXNIP;LGALS9;ZBTB7B;TRIM22
KLF9 OE GBM1A HUMAN GSE62212 RNASEQ UP	J-KO5	13/411	0.00140737	0.0128792	2.79849	18.375	EGR1;ANXA1;AHNAK;HLA-B;TENT5A;MID1;THBS1;IFIT3;CTSS;OAS1;OAS2;KCNN4;TRIM22
IRF4 KO MOUSE GSE40726 CREEDSID GENE 1527 UP	J-KO5	10/266	0.0014154	0.0128792	3.32714	21.8272	WNT10B;NT5E;HSH2D;ALCAM;CXCR3;PDGFC;TNFSF10;NKG7;GIMAP4;GIMAP5
ZBTB7B KO MOUSE GSE17812 CREEDSID GENE 1681 UP	J-KO5	6/102	0.00141692	0.0128792	5.27495	34.5998	CD52;SELL;CASP1;GIMAP4;RPL38;CTSW
DMRTA2 OE MOUSE GSE25179 CREEDSID GENE 2204 UP	J-KO5	8/180	0.00148489	0.0134337	3.94423	25.6864	SRGN;FAM167A;PPFIBP2;BCL11A;LGALS9;NPTX2;SGK1;C1QL1
GATA1 TRUNCATED EXPRESSION GATA1DELTANEODELTAHS MUTANT MOUSE GSE2433 CREEDSID GENE 2658 DOWN	J-KO5	11/316	0.00153569	0.0138284	3.0776	19.9391	RGS18;PDLIM1;CCND2;PLEK;ARHGAP18;ITGA6;LGALS9;THBS1;ADCY6;CTSS;MYLK
PAX7 OE H9 HUMAN GSE98976 MESOD RNASEQ DOWN	J-KO5	11/318	0.00161413	0.0144671	3.05723	19.6548	KIAA1217;ANXA1;CCND2;ADAMTS1;PERP;COL6A2;ITGA6;FHDC1;THBS1;AASS;MYLK
SOX2 KO MOUSE GSE55738 CREEDSID GENE 2990 DOWN	J-KO5	9/226	0.00164096	0.0146395	3.52426	22.5992	DLX1;CYP26B1;ALCAM;CCND2;SLC7A8;PDGFC;SOSTDC1;TEX15;B4GALNT4
OTX2 KO MOUSE GSE27630 CREEDSID GENE 78 DOWN	J-KO5	11/319	0.00165456	0.0146928	3.04715	19.5146	FAM167A;PPFIBP2;RAB20;GCA;GLDC;SOSTDC1;ATP2B2;TENT5A;SLC16A9;SGK1;AASS
MBD1 KO MOUSE GSE52547 CREEDSID GENE 2835 UP	J-KO5	8/184	0.00170597	0.0150798	3.8538	24.5627	PYGO1;MIOX;BMP10;GLDC;MDK;S100A4;DNTT;B4GALNT4
WT1 KO MOUSE GSE15326 CREEDSID GENE 2248 UP	J-KO5	10/273	0.00171524	0.0150926	3.23742	20.6165	CST3;EGR1;SEMA4A;PPFIBP2;ANXA1;ADAMTS1;LGALS9;SLC16A9;PLD1;THBS1
GATA4 ABLATION MOUSE GSE30314 CREEDSID GENE 838 DOWN	J-KO5	9/229	0.0017958	0.0157296	3.47567	21.9742	NT5E;SELL;ZBTB16;DYSF;DAPP1;MID1;THBS1;CTSS;CTHRC1
LMX1B KO MOUSE GSE10516 CREEDSID GENE 84 DOWN	J-KO5	10/276	0.00185858	0.0162058	3.20041	20.124	CALB2;ALCAM;ARHGAP18;TEX15;SMARCA1;DZIP1;MID1;FGFR3;AASS;CTHRC1
IRF9 KD HUMAN GSE50588 CREEDSID GENE 2809 UP	J-KO5	11/324	0.00186936	0.0162264	2.9977	18.832	IL32;EGR1;LGALS1;MYRF;GLDC;CXCR3;RGS16;CASP1;UBE2E2;KCNN4;CTSS
NFYB KD MOUSE GSE56838 CREEDSID GENE 1342 UP	J-KO5	9/231	0.00190538	0.0164178	3.44401	21.5701	ANXA1;GCA;ARHGEF26;ANXA3;PERP;TCHH;TEX15;PHLDB2;THBS1
MYOD1 MUT MOUSE GSE6487 CREEDSID GENE 1180 UP	J-KO5	10/277	0.00190846	0.0164178	3.18826	19.9632	CST3;EGR1;LGALS1;ANXA1;ANXA3;ADAMTS1;COL6A2;RPL38;S100A4;THBS1
ZNF589 SIRNA MDAMB231 HUMAN GSE79586 RNASEQ DOWN	J-KO5	10/278	0.00195941	0.0167302	3.1762	19.804	EFEMP1;AHNAK;HLA-B;TNFSF10;TXNIP;S100A4;SMARCA1;THBS1;IFIT3;MYLK
STAT1 KO MOUSE GSE38375 CREEDSID GENE 2476 UP	J-KO5	9/232	0.00196214	0.0167302	3.42839	21.3716	CD52;CD84;SELL;ST8SIA6;CTSW;ITGA6;IL7R;RPL39;FAM107B
KMT2A CHROMTRANSLOC HUMAN GSE15013 CREEDSID GENE 1506 UP	J-KO5	9/234	0.0020797	0.0176546	3.39757	20.9818	EGR1;ANXA1;SELL;BCL11A;FAM30A;UBE2E2;DNTT;RPL39;CTSS
VDR OE HUMAN GSE5145 CREEDSID GENE 2944 DOWN	J-KO5	10/282	0.00217433	0.0183769	3.12885	19.1831	EGR1;BCHE;PDGFC;RNF182;CASP1;KAZN;SGK1;IFIT3;FAM107B;NR3C2
ZBTB48 KO HELA HUMAN GSE96777 RNASEQ DOWN	J-KO5	11/332	0.00225996	0.0189073	2.92179	17.8007	SPECC1;SRGN;LGALS1;ANXA1;AHNAK;PDE4D;S100A4;TENT5A;RPL39;THBS1;FAM107B
GATA1 KO MOUSE GSE40273 CREEDSID GENE 1062 UP	J-KO5	9/237	0.00226652	0.0189073	3.35235	20.4141	SRGN;GBP5;CD79A;CD84;CXCR3;RPL38;IL7R;RPL39;IL18R1
HIF1A OE 786O HUMAN GSE67237 RNASEQ DOWN	J-KO5	9/237	0.00226652	0.0189073	3.35235	20.4141	ANXA1;COL6A2;EEF1A2;KAZN;RPL38;TRIB3;RPL39;THBS1;SEL1L3
PCGF6 KD MOUSE GSE56126 CREEDSID GENE 1340 DOWN	J-KO5	7/151	0.00229395	0.0190536	4.11036	24.9806	ZDBF2;EFHD1;PAX6;NDRG2;SMARCA1;NUP62CL;DLL1
HIF1A KD HUMAN GSE44943 CREEDSID GENE 2234 UP	J-KO5	10/285	0.00234766	0.0192795	3.09424	18.7336	GCA;ANXA3;CLMN;PDGFC;CASP1;MCC;KLF15;THBS1;AASS;MYO1F
BACH2 KO MOUSE GSE54050 CREEDSID GENE 2773 UP	J-KO5	12/384	0.00235116	0.0192795	2.75529	16.6774	CD79B;RGS18;CD93;CEBPE;KCNMB1;UBE2E2;TRIB3;KCNN4;IL7R;THBS1;GTSF1;SEL1L3
ARID3B KO MOUSE GSE62069 CREEDSID GENE 2591 UP	J-KO5	12/384	0.00235116	0.0192795	2.75529	16.6774	RGS18;EGR1;CYP26B1;PLEK;RAB27B;ATP2B2;TRIB3;SLC16A9;NDRG2;ESPN;RUNX3;THBS1
FLI1 KD HUMAN GSE27524 CREEDSID GENE 1596 UP	J-KO5	11/335	0.0024225	0.0197803	2.89429	17.4322	PDLIM1;EGR1;NT5E;OAS1;C1R;RGS16;SOSTDC1;S100A4;TRIB3;TNIK;MYLK
CBX2 KO MOUSE GSE29485 CREEDSID GENE 381 UP	J-KO5	8/195	0.00245017	0.0198625	3.62507	21.7924	ALCAM;EFEMP1;MYRF;COL6A2;HEY2;S100A4;MEIS2;ADCY6
FLI1 KD HUMAN GSE27524 CREEDSID GENE 1600 UP	J-KO5	12/386	0.00245318	0.0198625	2.74028	16.4701	PDLIM1;NT5E;OAS1;C1R;RGS16;COL6A2;RPS6KA2;S100A4;TNIK;IL7R;ACTG2;MYLK
FOXP3 INDUCTION MOUSE GSE35543 CREEDSID GENE 3036 DOWN	J-KO5	10/287	0.00246926	0.0199091	3.07159	18.4413	CD79B;ALCAM;RGS16;PERP;ARHGAP18;TENT5A;MID1;EVI5;ACTG2;NR3C2
PPARG V290M DOMNEG MOUSE GSE11870 CREEDSID GENE 1726 DOWN	J-KO5	8/196	0.00252874	0.020245	3.6056	21.5616	CST3;EGR1;LGALS1;ANXA1;ADAMTS1;TXNIP;RPL38;NDRG2
FLI1 KD HUMAN GSE27524 CREEDSID GENE 1609 DOWN	J-KO5	10/288	0.00253193	0.020245	3.06038	18.2973	TEAD4;EGR1;ADAMTS1;ZBTB16;PKP1;TXNIP;SGK1;RUNX3;FGFR3;NKX2-2
FOXF2 OE HUVEC HUMAN GSE79306 RNASEQ DOWN	J-KO5	10/289	0.00259587	0.0206704	3.04926	18.1548	IL32;NT5E;LGALS1;RGS3;HLA-B;DYSF;ITGA6;RPL39;PHLDB2;THBS1
MBD2 KO MOUSE GSE48653 CREEDSID GENE 1051 UP	J-KO5	12/389	0.00261296	0.0207209	2.71805	16.165	CD79B;CST3;RGS18;CD79A;ANXA1;CD93;ANXA3;POU2AF1;PLEK;NKG7;DNTT;RAG1
FLI1 KD HUMAN GSE27524 CREEDSID GENE 1608 DOWN	J-KO5	10/290	0.0026611	0.0210162	3.03821	18.0136	TEAD4;EGR1;ADAMTS1;ZBTB16;PKP1;TXNIP;SGK1;RUNX3;FGFR3;NKX2-2
GFI1 KO MOUSE GSE20282 CREEDSID GENE 174 DOWN	J-KO5	8/198	0.00269179	0.0211718	3.56728	21.1096	SRGN;RGS18;EGR1;CD93;DAPP1;DNTT;EVI2B;RPL39
DNMT1 KO MOUSE GSE31626 CREEDSID GENE 1237 DOWN	J-KO5	10/292	0.0027955	0.0218094	3.01635	17.7354	CST3;SRGN;LGALS1;ANXA1;ANXA3;NKG7;DAPP1;ITGB7;MYLK;FAM107B
GATA4 ABLATION S105 PHOSPHORYLATION SITE MOUSE GSE30314 CREEDSID GENE 837 DOWN	J-KO5	10/292	0.0027955	0.0218094	3.01635	17.7354	NT5E;SLC15A2;SELL;OAS2;ADAMTS1;KCNMB1;ZBTB16;NCS1;EFHD1;CTSS
VDR KO MOUSE GSE2421 CREEDSID GENE 2719 UP	J-KO5	10/293	0.00286471	0.0220812	3.00554	17.5983	CST3;CD84;LGALS1;PDGFC;TXNIP;S100A4;KCNN4;EVI2B;RPL39;CTSS
FOXO1 SIRNA HESC HUMAN GSE94036 RNASEQ UP	J-KO5	10/293	0.00286471	0.0220812	3.00554	17.5983	C1R;ADAMTS1;ZNF516;HLA-B;TXNIP;NAV1;TENT5A;RORB;MCC;FERMT2
FLI1 KD HUMAN GSE27524 CREEDSID GENE 1611 DOWN	J-KO5	10/293	0.00286471	0.0220812	3.00554	17.5983	TEAD4;EGR1;ADAMTS1;ZBTB16;PKP1;TXNIP;SGK1;RUNX3;FGFR3;NKX2-2
MYB KD HUMAN GSE49286 CREEDSID GENE 1837 DOWN	J-KO5	11/343	0.00290271	0.0222393	2.82339	16.4945	EGR1;ALCAM;ANXA1;AHNAK;AUTS2;ANXA3;PERP;GPER1;TNFSF10;TXNIP;SEL1L3
SRF KO MOUSE GSE23556 CREEDSID GENE 175 UP	J-KO5	9/246	0.00290831	0.0222393	3.22356	18.8262	CST3;CD52;RAB44;LGALS1;PLEK;NKG7;DNTT;RPL39;CTSS
E2F1 KD HUMAN GSE50588 CREEDSID GENE 2781 DOWN	J-KO5	10/294	0.00293528	0.0223568	2.9948	17.4626	IL32;IGLL1;PLEK;TNFSF10;TXNIP;S100A4;SGK1;RUNX3;EVI5;FERMT2
FLI1 KD HUMAN GSE27524 CREEDSID GENE 1598 DOWN	J-KO5	7/158	0.00295621	0.0224276	3.91842	22.8203	TEAD4;SLC15A2;ADAMTS1;TMSB15A;ZBTB16;PKP1;NKX2-2
NFYB KD MOUSE GSE56838 CREEDSID GENE 1342 DOWN	J-KO5	9/247	0.00298767	0.0225774	3.20985	18.6597	SRGN;EGR1;SEMA4A;TRIB3;NDRG2;GTSF1;AASS;MYO1F;B4GALNT4
ZFP42 KD MOUSE GSE9978 CREEDSID GENE 1335 DOWN	J-KO5	8/202	0.00304248	0.0228985	3.49302	20.2423	LGALS1;ANXA1;ANXA3;MDK;PDGFC;ITGA6;SGK1;THBS1
BATF KO MOUSE GSE54215 CREEDSID GENE 1523 UP	J-KO5	9/248	0.00306873	0.0228985	3.19625	18.4951	CD2;CD52;LGALS1;CCND2;NKG7;RPL38;SGK1;IL18R1;CTSS
TFAP2C KD HUMAN GSE15481 CREEDSID GENE 2970 UP	J-KO5	10/296	0.00308058	0.0228985	2.97355	17.195	IL32;HSH2D;C1R;EEF1A2;HLA-B;TNFSF10;UBE2E2;SGK1;RAG2;PLD1
FLI1 KD HUMAN GSE27524 CREEDSID GENE 1595 DOWN	J-KO5	10/296	0.00308058	0.0228985	2.97355	17.195	TEAD4;EGR1;ADAMTS1;ZBTB16;PKP1;TXNIP;SGK1;RUNX3;FGFR3;NKX2-2
ARID3A OE MOUSE GSE56853 CREEDSID GENE 1338 UP	J-KO5	11/346	0.00310145	0.0228985	2.79767	16.159	LGALS1;ANXA1;KLHL5;ANXA3;ARHGEF16;KAZN;TRIB3;TEX15;PHLDB2;THBS1;SEL1L3
CREB1 KD MOUSE GSE17478 CREEDSID GENE 2158 UP	J-KO5	11/346	0.00310145	0.0228985	2.79767	16.159	CCND2;EFEMP1;ANXA3;COL6A2;PDGFC;TCHH;EFHD1;RAB27B;S100A4;PHLDB2;AMOT
E2F1 KD MOUSE GSE24594 CREEDSID GENE 473 UP	J-KO5	8/203	0.00313547	0.0230317	3.47493	20.0329	MDK;COL6A2;TXNIP;RPL38;KCNN4;RPL39;THBS1;ACTG2
ESRRG DEFICIENCY MOUSE GSE8199 CREEDSID GENE 665 UP	J-KO5	10/297	0.00315536	0.0230317	2.96304	17.0631	CST3;LGALS1;MDK;PERP;COL6A2;HEY2;RPL38;RPL39;PHLDB2;FERMT2
FOSL1 KO MOUSE GSE43695 CREEDSID GENE 430 UP	J-KO5	10/297	0.00315536	0.0230317	2.96304	17.0631	CD2;CD79B;CD79A;CD4;POU2AF1;HEY2;NKG7;FHDC1;IL7R;GIMAP7
BNC2 SIRNA MDAMB231 HUMAN GSE79586 RNASEQ DOWN	J-KO5	6/120	0.00321987	0.0232961	4.43799	25.467	EFEMP1;TNFSF10;TXNIP;RPL39;THBS1;IFIT3
E2F1 MUT MOUSE GSE24594 CREEDSID GENE 1245 DOWN	J-KO5	8/204	0.00323066	0.0232961	3.45702	19.8262	MDK;COL6A2;TXNIP;RPL38;KCNN4;RPL39;THBS1;ACTG2
GATA3 KO MOUSE GSE39864 CREEDSID GENE 1162 UP	J-KO5	10/298	0.00323157	0.0232961	2.9526	16.9325	DENND2D;LGALS1;CYSLTR2;KLHL5;ANXA3;ARHGEF16;UBE2E2;S100A4;DZIP1;ACTG2
GATA1 MUT MOUSE GSE2433 CREEDSID GENE 979 DOWN	J-KO5	11/348	0.00323993	0.0232961	2.78078	15.94	SRGN;LGALS1;CCND2;PLEK;RAB27B;ITGA6;LGALS9;THBS1;ADCY6;CTSS;MYLK
JUND KD HUMAN GSE50588 CREEDSID GENE 2812 UP	J-KO5	10/299	0.00330925	0.0236182	2.94223	16.8032	CD79B;EGR1;SELL;BCL11A;ABI3;CXCR3;GPER1;FLVCR2;S100A4;SGK1
AHR MUT MOUSE GSE44715 CREEDSID GENE 1467 UP	J-KO5	10/299	0.00330925	0.0236182	2.94223	16.8032	LGALS1;ANXA1;ANXA3;SMARCA1;SGK1;MEIS2;IL18R1;CTSS;SEL1L3;NRGN
FLI1 KD HUMAN GSE27524 CREEDSID GENE 1612 DOWN	J-KO5	10/300	0.0033884	0.0240735	2.93194	16.6751	TEAD4;EGR1;ADAMTS1;ZBTB16;PKP1;TXNIP;SGK1;RUNX3;FGFR3;NKX2-2
DOT1L DELETION MOUSE GSE25911 CREEDSID GENE 454 UP	J-KO5	9/252	0.00341051	0.0240735	3.143	17.855	CST3;CD52;ALCAM;ANXA1;AHNAK;ANXA3;S100A4;THBS1;CTSS
MBD2 KD HMLER HUMAN GSE63234 RNASEQ UP	J-KO5	9/252	0.00341051	0.0240735	3.143	17.855	CST3;SRGN;NT5E;LGALS1;ANXA1;C1R;COL6A2;HLA-B;RPL39
KMT2A CHROMTRANSLOC HUMAN GSE15013 CREEDSID GENE 1506 DOWN	J-KO5	11/351	0.00345693	0.024312	2.75582	15.6183	SRGN;HSH2D;LGALS1;IGLL1;ZBTB16;TXNIP;RPL38;S100A4;GTSF1;MYO1F;FAM107B
NFE2L2 KD HUMAN GSE38332 CREEDSID GENE 2212 UP	J-KO5	12/403	0.00347468	0.024348	2.61884	14.8285	BCHE;NT5E;OAS1;TNFSF10;ARHGAP18;S100A4;ITGA6;TENT5A;ZNF268;PCSK5;FAM107B;CTHRC1
DOT1L DELETION MOUSE GSE25911 CREEDSID GENE 453 UP	J-KO5	9/253	0.00350047	0.0244398	3.12995	17.6994	CST3;SRGN;LGALS1;ANXA3;EVI2B;RPL39;THBS1;CTSS;FAM107B
FOSL1 KO MOUSE GSE43695 CREEDSID GENE 2302 DOWN	J-KO5	10/302	0.00355123	0.0247048	2.91156	16.4225	GBP5;EGR1;LGALS1;SLC7A8;OAS2;RGS16;S100A4;THBS1;IFIT3;CTSS
PGR KO MOUSE GSE39920 CREEDSID GENE 3077 DOWN	J-KO5	9/254	0.00359227	0.0248202	3.11702	17.5456	CST3;ALCAM;ANXA1;AHNAK;ZBTB16;NDRG2;CTSS;ACTG2;RALGPS2
MAF SIRNA MACROPHAGE HUMAN GSE98368 RNASEQ DOWN	J-KO5	13/458	0.00359358	0.0248202	2.49685	14.0538	CD84;AHNAK;CD93;PLEK;THBS1;CTSS;CST3;CD4;LGALS1;PLXNB2;TXNIP;S100A4;MYO1F
BCL11B KO MOUSE GSE9330 CREEDSID GENE 28 UP	J-KO5	11/354	0.00368544	0.0250101	2.73129	15.3044	ZDBF2;DPP10;CALB2;DLX1;DLX2;KRT1;TXNIP;ITGA6;SMARCA1;DZIP1;EVI5
MYC KD MOUSE GSE30323 CREEDSID GENE 2609 UP	J-KO5	9/255	0.00368596	0.0250101	3.10419	17.3935	CYP26B1;MYRF;GLDC;PERP;COL6A2;ARHGAP18;NAV1;RORB;IFIT3
ETS2 KD HUMAN GSE43459 CREEDSID GENE 156 UP	J-KO5	9/255	0.00368596	0.0250101	3.10419	17.3935	CALB2;NT5E;AHNAK;ARHGEF26;PDGFC;ARHGAP18;ITGA6;EVI2B;ZNF268
AIRE MUT MOUSE GSE12073 CREEDSID GENE 1172 UP	J-KO5	9/255	0.00368596	0.0250101	3.10419	17.3935	DPP10;EGR1;CD52;ALCAM;CASP1;BTBD11;RPL38;RPL39;FAM107B
ETS2 KD HUMAN GSE43459 CREEDSID GENE 34 DOWN	J-KO5	9/255	0.00368596	0.0250101	3.10419	17.3935	CALB2;NT5E;AHNAK;ARHGEF26;PDGFC;ARHGAP18;ITGA6;EVI2B;ZNF268
FOSL1 KO MOUSE GSE43695 CREEDSID GENE 2301 UP	J-KO5	10/304	0.00372022	0.0251539	2.89145	16.1747	GBP5;EGR1;LGALS1;SLC7A8;OAS2;RGS16;S100A4;THBS1;IFIT3;CTSS
DMRTA2 OE MOUSE GSE25179 CREEDSID GENE 2203 DOWN	J-KO5	8/209	0.0037408	0.0251864	3.37016	18.834	ADCYAP1;DLX1;DLX2;CYP26B1;SOSTDC1;PAX6;MEIS2;NKX2-2
PAX5 OE HUMAN GSE44244 CREEDSID GENE 575 UP	J-KO5	12/407	0.00375911	0.0251864	2.59178	14.4714	GBP5;EGR1;DLX2;SLC15A2;SLC7A8;TXNIP;NUP62CL;SGK1;BAIAP2;AASS;RALGPS2;FAM107B
GATA3 OE HUMAN GSE24249 CREEDSID GENE 649 UP	J-KO5	11/355	0.00376424	0.0251864	2.72321	15.2015	DENND2D;SRGN;EEF1A2;RNF182;NAV1;TNIK;NUP62CL;SGK1;MCC;AASS;ENOX1
SATB1 OE MOUSE GSE17490 CREEDSID GENE 2218 UP	J-KO5	6/124	0.00378477	0.0252362	4.28668	23.9058	RAB44;ANXA3;CXCR3;POU2AF1;DNTT;TMEM198
EOMES KO MOUSE GSE43387 CREEDSID GENE 2147 DOWN	J-KO5	8/211	0.00396146	0.026256	3.33662	18.4553	DLX1;DLX2;SLC15A2;PERP;KRT1;EPHA3;SOX5;AMOT
E2F3 KD MOUSE GSE24594 CREEDSID GENE 475 UP	J-KO5	9/258	0.00397859	0.026256	3.06632	16.947	ANXA1;SLC15A2;AHNAK;TSLP;ANXA3;MDK;TCHH;THBS1;FAM107B
HOXA11 SIRNA BT549 HUMAN GSE79586 RNASEQ UP	J-KO5	9/258	0.00397859	0.026256	3.06632	16.947	NT5E;LGALS1;ANXA1;AHNAK;OAS2;HLA-B;TMEM64;RPL39;THBS1
PGR KO MOUSE GSE39920 CREEDSID GENE 3079 DOWN	J-KO5	10/308	0.00407732	0.0268157	2.85206	15.6929	PDLIM1;ANXA1;AHNAK;ZBTB16;TXNIP;SGK1;NDRG2;FERMT2;ACTG2;MYLK
ESRRA KO MOUSE GSE16623 CREEDSID GENE 2159 UP	J-KO5	8/213	0.00419206	0.0274765	3.30373	18.0865	EGR1;CYP26B1;ZBTB16;PLEKHB1;TXNIP;FLVCR2;MAT1A;NDRG2
FOXF2 OE HUVEC HUMAN GSE79306 RNASEQ UP	J-KO5	10/311	0.00436252	0.0284969	2.82319	15.3432	SRGN;JAG1;ALCAM;ANXA1;EFEMP1;AHNAK;CD93;ADAMTS1;RPS6KA2;FERMT2
ARNTL KO MOUSE GSE27079 CREEDSID GENE 2710 DOWN	J-KO5	8/215	0.00443287	0.0288586	3.27147	17.7272	CD2;CD52;SLCO3A1;CLMN;NKG7;CTSW;RUNX3;CTSS
MYC KO MOUSE GSE58079 CREEDSID GENE 2553 UP	J-KO5	9/263	0.00450641	0.0291416	3.00519	16.2348	CD79B;GBP5;ANXA3;RGS16;TXNIP;CTSW;S100A4;KLF3;IFIT3
TCF4 DELETION MOUSE GSE12505 CREEDSID GENE 2866 DOWN	J-KO5	5/90	0.00450659	0.0291416	4.9462	26.7205	LGALS1;CXCR3;RPL38;DNTT;CTSS
PGR KO MOUSE GSE39920 CREEDSID GENE 3080 DOWN	J-KO5	8/216	0.00455719	0.0293703	3.25558	17.551	PDLIM1;LGALS1;ANXA1;MDK;ZBTB16;ACTG2;ATP9A;MYLK
IRF9 KD HUMAN GSE50588 CREEDSID GENE 2809 DOWN	J-KO5	9/264	0.00461823	0.0296645	2.99325	16.0969	SEMA4A;DLX1;ANXA1;ANXA3;OAS2;TNFSF10;S100A4;FERMT2;IFIT3
KLF15 DEFICIENCY MOUSE GSE7137 CREEDSID GENE 676 UP	J-KO5	6/130	0.00476568	0.0304088	4.07801	21.8023	CST3;LGALS1;EEF1A2;TXNIP;SCN4A;RPL39
SETDB1 KO MOUSE GSE28593 CREEDSID GENE 2205 DOWN	J-KO5	6/130	0.00476568	0.0304088	4.07801	21.8023	EGR1;PDGFC;SGK1;MYO1F;B4GALNT4;ENOX1
SRF KO MOUSE GSE34545 CREEDSID GENE 2884 UP	J-KO5	11/367	0.00481931	0.0306496	2.62979	14.0303	SRGN;CD52;EFEMP1;OAS2;CASP1;GIMAP4;LGALS9;KCNN4;DLL1;IFIT3;CTSS
FOXO3 KO MOUSE GSE18326 CREEDSID GENE 2698 DOWN	J-KO5	10/316	0.00487264	0.0307855	2.77635	14.7816	ALCAM;TSLP;ADAMTS1;HEY2;RNF182;TXNIP;TRIB3;NDRG2;FGFR3;B4GALNT4
ZXDC DEPLETION HUMAN GSE45417 CREEDSID GENE 3044 DOWN	J-KO5	10/316	0.00487264	0.0307855	2.77635	14.7816	CD52;ANXA1;DOCK3;OAS1;ITGA6;ITGB7;KCNN4;SGK1;IL7R;IFIT3
TWIST1 OE MOUSE GSE50002 CREEDSID GENE 1078 UP	J-KO5	11/368	0.00491686	0.0309634	2.62229	13.9377	EGR1;NT5E;SLC15A2;OAS2;PDGFC;TNFSF10;LGALS9;NDRG2;KLF15;IFIT3;SYT7
DDIT3 MUT MOUSE GSE2082 CREEDSID GENE 899 DOWN	J-KO5	7/174	0.00501388	0.0313693	3.54011	18.7468	CD52;CCND2;ANXA1;RGS16;S100A4;SGK1;CTSS
EGR3 KD HUMAN GSE52108 CREEDSID GENE 2233 UP	J-KO5	6/132	0.00513078	0.0319968	4.01288	21.1579	CCND2;GAREM1;EEF1A2;TXNIP;MCC;MEIS2
SETDB1 KD THP1 HUMAN GSE103409 SGRNA6DAY4 RNASEQ DOWN	J-KO5	8/221	0.00521952	0.0323416	3.17834	16.7033	SRGN;PLEK;HLA-B;TXNIP;TRIB3;S100A4;RPL39;FAM107B
U2AF1 OE BFUE HUMAN GSE94153 RNASEQ DOWN	J-KO5	14/535	0.00521963	0.0323416	2.2978	12.0757	SRGN;EGR1;CD52;CD84;ANXA1;AHNAK;ARHGAP18;NDRG2;IFIT3;LGALS1;TXNIP;S100A4;KCNN4;SGK1
GTF2B KD HUMAN GSE50588 CREEDSID GENE 2798 UP	J-KO5	10/320	0.00531356	0.03255	2.73996	14.3505	IL32;EGR1;GLDC;OAS2;RGS16;GPER1;TENT5A;IL7R;APOL3;IFIT3
KLF5 KO CFPAC1 HUMAN GSE64558 RNASEQ UP	J-KO5	10/320	0.00531356	0.03255	2.73996	14.3505	ALCAM;AHNAK;CLMN;COL6A2;EEF1A2;PLXNB2;TRIB3;EPHB2;ATP9A;SEL1L3
ZEB2 SHRNA H1 HUMAN GSE69618 DAY6 RNASEQ UP	J-KO5	10/320	0.00531356	0.03255	2.73996	14.3505	PPFIBP2;CCND2;AHNAK;ANXA3;ATRNL1;MDK;HLA-B;ARHGAP28;MCC;PHLDB2
ZFP42 KD MOUSE GSE9978 CREEDSID GENE 1334 DOWN	J-KO5	6/133	0.00532084	0.03255	3.98108	20.8454	LGALS1;ANXA1;ANXA3;RPL38;SGK1;THBS1
ZNF217 SIRNA MCF7 HUMAN GSE58326 RNASEQ UP	J-KO5	8/222	0.00536038	0.0325851	3.16333	16.5402	KIAA1217;CST3;ALCAM;ANXA1;AHNAK;PERP;TXNIP;ATP9A
VAX2 KO MOUSE GSE19626 CREEDSID GENE 2367 DOWN	J-KO5	8/222	0.00536038	0.0325851	3.16333	16.5402	TEAD4;PLAG1;KCNMB1;POU2AF1;TCHH;S100A4;CTSS;FAM107B
RUNX1 KO MOUSE GSE47375 CREEDSID GENE 2899 UP	J-KO5	9/271	0.00546277	0.033103	2.91223	15.1721	EGR1;FAM167A;ANXA3;ADAMTS1;PKP1;TRIB3;KCNN4;THBS1;FAM107B
NFE2L2 KO MOUSE GSE18344 CREEDSID GENE 960 UP	J-KO5	8/223	0.00550414	0.0332491	3.14845	16.3791	CD79A;EGR1;POU2AF1;PKP1;ITGA6;FHDC1;THBS1;MYO1F
ADARB1 KD HUVEC HUMAN GSE60217 RNASEQ UP	J-KO5	11/374	0.00553554	0.0333343	2.57815	13.3975	SRGN;PHLDB1;JAG1;LGALS1;ANXA1;AHNAK;CD93;PERP;NAV1;SGK1;FAM107B
IRF1 OE MOUSE GSE6505 CREEDSID GENE 2076 DOWN	J-KO5	9/272	0.00559258	0.0335729	2.90101	15.0455	CST3;LGALS1;AHNAK;COL6A2;S100A4;SGK1;PHLDB2;THBS1;MYLK
HES1 OE MOUSE GSE54622 CREEDSID GENE 2771 UP	J-KO5	11/375	0.00564438	0.0337786	2.57093	13.31	EGR1;ADAMTS1;GSC;CASP1;TCHH;BTBD11;ST8SIA6;TENT5A;DLL1;IFIT3;NKX2-2
PAX5 OE HUMAN GSE44244 CREEDSID GENE 574 UP	J-KO5	14/541	0.00574249	0.0341819	2.27093	11.7177	GBP5;CD52;DOCK5;PAX6;NDRG2;BAIAP2;THBS1;IFIT3;PDLIM1;SELL;OAS1;OAS2;TXNIP;ITGA6
ESR1 KD HUMAN GSE37820 CREEDSID GENE 2326 DOWN	J-KO5	10/324	0.00578518	0.0341819	2.7045	13.9348	NT5E;JAG1;ARHGEF26;ATRNL1;HEY2;ZNF516;TNIK;SLC16A9;SGK1;THBS1
TCF3 DEFICIENCY MOUSE GSE43224 CREEDSID GENE 298 UP	J-KO5	8/225	0.00580046	0.0341819	3.11912	16.0629	SRGN;CD52;LGALS1;ZBTB16;S100A4;ITGB7;SGK1;CTSS
GATA6 KO MOUSE GSE52317 CREEDSID GENE 357 UP	J-KO5	8/225	0.00580046	0.0341819	3.11912	16.0629	CCND2;OAS2;RPS6KA2;KCNMB1;RORB;THBS1;IFIT3;AMOT
TFAP2C KO MOUSE GSE45941 CREEDSID GENE 1488 DOWN	J-KO5	8/225	0.00580046	0.0341819	3.11912	16.0629	CD79B;CALB2;PLEKHB1;TXNIP;TRIB3;ST8SIA6;SMARCA1;NDRG2
KMT2A KO MOUSE GSE24964 CREEDSID GENE 3008 DOWN	J-KO5	9/274	0.00585935	0.0344237	2.87882	14.7963	CST3;EFEMP1;CD93;OAS2;ADAMTS1;COL6A2;S100A4;LGALS9;IFIT3
VAX2 KO MOUSE GSE19626 CREEDSID GENE 2371 UP	J-KO5	8/226	0.0059531	0.0348682	3.10465	15.9077	DENND2D;DLX1;JAG1;KAZN;TEX15;MAT1A;NPTX2;NRGN
TFAP2C KD MOUSE GSE10175 CREEDSID GENE 1498 UP	J-KO5	7/180	0.00601325	0.0351137	3.41628	17.4702	SRGN;EFEMP1;ANXA1;ANXA3;KRT1;SGK1;ACTG2
PPARD KO MOUSE GSE16048 CREEDSID GENE 81 UP	J-KO5	9/276	0.00613584	0.0356138	2.85696	14.5522	AHNAK;CASP1;DAPP1;ITGA6;IFIT3;AASS;CTSS;ENOX1;CTHRC1
EBF3 OE SKNSH HUMAN GSE90682 RNASEQ DOWN	J-KO5	9/276	0.00613584	0.0356138	2.85696	14.5522	NT5E;LGALS1;ANXA1;AHNAK;PDGFC;ARHGAP18;ITGA6;MYLK;CTHRC1
HOXA9 OE HUMAN GSE43741 CREEDSID GENE 2856 UP	J-KO5	10/328	0.00628891	0.0363926	2.66993	13.5338	SRGN;LGALS1;GCA;OAS2;PDE4D;PLEK;TNFSF10;S100A4;PLD1;RPL39
STAT2 KD HUMAN GSE50588 CREEDSID GENE 2800 UP	J-KO5	9/278	0.00642229	0.0370531	2.83543	14.3132	GCA;AUTS2;KCNMB1;RPS6KA2;EEF1A2;FLVCR2;S100A4;MCTP2;NR3C2
AIRE KO MOUSE GSE30129 CREEDSID GENE 1676 UP	J-KO5	9/279	0.00656932	0.0376758	2.82478	14.1955	CD79A;CXCR3;PLEK;CASP1;S100A4;FHDC1;SPTB;THBS1;MYO1F
GLIS2 KO MOUSE GSE6113 CREEDSID GENE 2133 UP	J-KO5	9/279	0.00656932	0.0376758	2.82478	14.1955	CST3;SRGN;LGALS1;ANXA1;MDK;COL6A2;TXNIP;RPL39;CTSS
IRX5 KO MOUSE GSE38826 CREEDSID GENE 2744 DOWN	J-KO5	7/185	0.00695393	0.0397633	3.31947	16.4926	RGS3;GNGT2;CD93;RPS6KA2;PALM;ITGA6;GIMAP5
RUNX1 KO MOUSE GSE34292 CREEDSID GENE 2397 UP	J-KO5	9/282	0.00702597	0.0400563	2.79331	13.8496	SRGN;EGR1;NT5E;CYP26B1;ANXA1;POU2AF1;ATP2B2;FERMT2;SEL1L3
E2F4 KO MOUSE GSE11039 CREEDSID GENE 1167 DOWN	J-KO5	10/334	0.00710782	0.0402903	2.61968	12.9584	CST3;EGR1;LGALS1;CCND2;COL6A2;S100A4;SGK1;RPL39;PHLDB2;THBS1
ETS2 KD HUMAN GSE43459 CREEDSID GENE 2888 UP	J-KO5	8/233	0.00710882	0.0402903	3.00698	14.8738	CALB2;NT5E;AHNAK;PDGFC;ARHGAP18;ITGA6;EVI2B;ZNF268
NFYC KD MOUSE GSE56838 CREEDSID GENE 1343 DOWN	J-KO5	7/186	0.00715447	0.0404301	3.30076	16.3058	EGR1;SEMA4A;NDRG2;SMARCA1;AASS;MYO1F;B4GALNT4
NR5A2 KD HUMAN GSE47803 CREEDSID GENE 1818 UP	J-KO5	10/335	0.00725198	0.0408613	2.61149	12.8654	PDLIM1;NT5E;HSH2D;ANXA1;RGS16;HLA-B;TNFSF10;DAPP1;LGALS9;IFIT3
AHR KO MOUSE GSE44715 CREEDSID GENE 1466 DOWN	J-KO5	8/236	0.00765296	0.0428699	2.96696	14.457	EGR1;CCND2;CD93;ABI3;ITGB7;KCNN4;RGS9;FERMT2
TBX3 SHRNA HFF HUMAN GSE76572 RNASEQ DOWN	J-KO5	8/236	0.00765296	0.0428699	2.96696	14.457	LGALS1;ANXA1;AHNAK;COL6A2;RPL38;S100A4;RPL39;THBS1
GATA6 KO MOUSE GSE11165 CREEDSID GENE 1165 DOWN	J-KO5	9/287	0.00784068	0.0436676	2.74237	13.2962	KANK2;SRGN;LGALS1;CD93;TXNIP;GIMAP4;ITGA6;KLF15;PHLDB2
JUNB KD FORESKIN HUMAN GSE63079 RNASEQ DOWN	J-KO5	9/287	0.00784068	0.0436676	2.74237	13.2962	NT5E;JAG1;ANXA1;AHNAK;ANXA3;ADAMTS1;PERP;PKP1;RPL38
IRF9 OE HUMAN GSE50002 CREEDSID GENE 1665 DOWN	J-KO5	9/289	0.00818602	0.0454595	1,2,7225	13.0825	DLX2;OAS2;TNFSF10;FLVCR2;LGALS9;PHLDB2;IFIT3;KANK4;SYT7
MECP2 KO MOUSE GSE8720 CREEDSID GENE 2418 UP	J-KO5	8/239	0.0082279	0.0455608	2.92798	14.055	SPECC1;FAM167A;SLC7A8;ST8SIA6;BTBD11;TENT5A;KLF15;NR3C2
HOXA10 KO MOUSE GSE6439 CREEDSID GENE 1535 UP	J-KO5	9/290	0.00836297	0.0461761	2.71267	12.9773	MIOX;CD4;ACY3;ALCAM;ANXA3;NAV1;IFIT3;IL18R1;CTSS
FOXP2 OE SHSY5Y HUMAN GSE100291 RNASEQ DOWN	J-KO5	8/240	0.00842657	0.0463943	2.91521	13.9241	EGR1;NT5E;ANXA1;ADAMTS1;ITGA6;RPL39;PHLDB2;THBS1
RARA ACTIVATION HUMAN GSE5679 CREEDSID GENE 2385 DOWN	J-KO5	9/291	0.00854282	0.0469004	2.70291	12.8731	CST3;LGALS1;AHNAK;GCA;PLXNB2;ARHGAP18;TXNIP;S100A4;NDRG2
AIRE KO MOUSE GSE2585 CREEDSID GENE 272 DOWN	J-KO5	8/241	0.00862882	0.0472379	2.90255	13.7948	CST3;EGR1;RGS3;MDK;TXNIP;THBS1;CTSS;AMOT
KMT2A KO MOUSE GSE24964 CREEDSID GENE 3009 DOWN	J-KO5	9/293	0.00891133	0.0485466	2.6836	12.6678	CST3;CD93;OAS2;ADAMTS1;COL6A2;TXNIP;S100A4;LGALS9;IFIT3
ZFPM2 KO MOUSE GSE15078 CREEDSID GENE 179 DOWN	J-KO5	5/106	0.00891827	0.0485466	4.15926	19.6303	DLX1;HSH2D;PLAG1;PDE4D;IL18R1
PPARA ACTIVATION HUMAN GSE17251 CREEDSID GENE 501 DOWN	J-KO5	8/243	0.00904419	0.0490934	2.87755	13.5407	ACY3;ARHGEF26;S100A4;TENT5A;TNIK;MEIS2;AASS;NR3C2
FOXQ1 OE HUVEC HUMAN GSE79306 RNASEQ DOWN	J-KO5	12/458	0.0093134	0.0504127	2.28937	10.7058	IL32;SRGN;PDLIM1;ALCAM;EFEMP1;RGS3;HLA-B;DYSF;GIMAP4;PHLDB2;WASF3;FAM107B
EMX2 DEFICIENCY MOUSE GSE10216 CREEDSID GENE 634 UP	J-KO5	9/296	0.00948656	0.0512062	2.65514	12.3673	CYP26B1;LGALS1;EFEMP1;MYRF;RPL39;PCSK5;MID1;PHLDB2;MEIS2
OTX2 KO MOUSE GSE27630 CREEDSID GENE 78 UP	J-KO5	7/197	0.00965309	0.0517517	3.10792	14.4222	CALB2;CYP26B1;ALCAM;ANXA3;COL6A2;RTL5;CTHRC1
SP140 KD PBMC HUMAN GSE83381 RNASEQ UP	J-KO5	7/197	0.00965309	0.0517517	3.10792	14.4222	CST3;CD79A;CD4;SELL;OAS2;HLA-B;TXNIP
STAT1 KO MOUSE GSE33057 CREEDSID GENE 1529 UP	J-KO5	8/246	0.00969505	0.0517517	2.84085	13.1706	DLX1;DLX2;JAG1;PLEKHB1;EPHA3;CTSS;NKX2-2;C1QL1
STAT3 DEFICIENCY MOUSE GSE6846 CREEDSID GENE 85 DOWN	J-KO5	8/246	0.00969505	0.0517517	2.84085	13.1706	EGR1;EFEMP1;COL6A2;PLEKHB1;TXNIP;RPL38;DNTT;RAG1
IRF9 OE HUMAN GSE50002 CREEDSID GENE 1663 DOWN	J-KO5	10/351	0.00988098	0.0525985	2.48691	11.4824	EGR1;CD52;NT5E;OAS2;PLAG1;ARHGAP18;DAPP1;NDRG2;IFIT3;AMOT
VAX2 KO MOUSE GSE19626 CREEDSID GENE 2369 UP	J-KO5	8/247	0.00991956	0.0526584	2.82881	13.05	CD79A;SLC15A2;PALM;MYO7B;DYSF;KAZN;NKG7;NPTX2
ZBTB7B KO MOUSE GSE17812 CREEDSID GENE 1681 DOWN	J-KO5	11/408	0.0102891	0.0542221	2.35322	10.7699	CD2;LGALS1;ANXA1;AHNAK;TXNIP;S100A4;TENT5A;SGK1;IL18R1;CTSS;FAM107B
MECOM KD HUMAN GSE16238 CREEDSID GENE 2341 UP	J-KO5	9/300	0.0102967	0.0542221	2.61811	11.9803	EGR1;NT5E;LGALS1;OAS1;MDK;EEF1A2;HLA-B;ITGA6;CTHRC1
LHX1 MUT ABLATION MOUSE GSE4230 CREEDSID GENE 775 DOWN	J-KO5	6/153	0.0102985	0.0542221	3.43593	15.722	JAG1;SOSTDC1;ITGA6;PHLDB2;EVI5;CTHRC1
FOSL1 KO MOUSE GSE43695 CREEDSID GENE 2302 UP	J-KO5	7/200	0.0104332	0.0547814	3.05914	13.9581	CD79B;NPW;MCC;FGFR4;KLF15;AASS;NR3C2
TWIST1 OE MOUSE GSE50002 CREEDSID GENE 1071 UP	J-KO5	9/301	0.0105071	0.0548706	2.60901	11.8859	OAS2;PDGFC;TNFSF10;LGALS9;KLF15;PHLDB2;FGFR3;IFIT3;SYT7
HES6 OE MOUSE GSE36433 CREEDSID GENE 1432 DOWN	J-KO5	9/301	0.0105071	0.0548706	2.60901	11.8859	JAG1;ANXA1;NETO1;ADAMTS1;PLEKHB1;EFHD1;SLC16A9;FHDC1;AMOT
POU5F1 KD MOUSE GSE56853 CREEDSID GENE 1336 UP	J-KO5	10/355	0.0106396	0.0552864	2.45757	11.1652	SPECC1;LGALS1;ALCAM;ANXA1;ANXA3;PERP;FLVCR2;ITGA6;PHLDB2;THBS1
U2AF1 OE CFUG HUMAN GSE94153 RNASEQ UP	J-KO5	11/410	0.0106441	0.0552864	2.34118	10.6354	SRGN;CD52;ANXA1;GCA;ANXA3;NKG7;RPL38;S100A4;TENT5A;RPL39;CTSS
FOSL1 KO MOUSE GSE43695 CREEDSID GENE 2301 DOWN	J-KO5	7/201	0.0107032	0.055386	3.04321	13.8077	CD79B;NPW;MCC;FGFR4;KLF15;AASS;NR3C2
STAT3 SIRNA HCC1143 HUMAN GSE85579 RNASEQ UP	J-KO5	9/302	0.0107208	0.055386	2.59997	11.7923	JAG1;ALCAM;ANXA1;AHNAK;PERP;PLXNB2;ITGA6;TRIB3;THBS1
ZEB1 SIRNA CORNEA HUMAN GSE90489 RNASEQ DOWN	J-KO5	4/72	0.0108519	0.0556394	4.92941	22.2978	KIAA1217;AHNAK;AUTS2;TNFSF10
ZBTB38 KD HUMAN GSE50588 CREEDSID GENE 2825 DOWN	J-KO5	8/251	0.0108565	0.0556394	2.78168	12.5815	CD84;HEY2;TNFSF10;TENT5A;TNIK;NUP62CL;IFIT3;CTSS
ZEB1 OE CFPAC1 HUMAN GSE64558 RNASEQ DOWN	J-KO5	8/251	0.0108565	0.0556394	2.78168	12.5815	EGR1;ALCAM;MYRF;ANXA3;EEF1A2;HLA-B;ARHGAP18;ITGA6
AHR KO MOUSE GSE48130 CREEDSID GENE 1464 DOWN	J-KO5	11/413	0.0111942	0.0572183	2.32335	10.4373	PDLIM1;LGALS1;ANXA1;PERP;CASP1;FLVCR2;RPL38;SGK1;RPL39;CTSS;ACTG2
MYC OE MOUSE GSE55272 CREEDSID GENE 1827 UP	J-KO5	7/203	0.0112582	0.0573932	3.01185	13.5131	GBP5;CD79A;MIOX;TSLP;TMSB15A;IFIT3;ACTG2
IRF9 OE HUMAN GSE50002 CREEDSID GENE 1662 UP	J-KO5	8/253	0.0113488	0.0573991	2.75869	12.3552	NT5E;SLC15A2;PLAG1;DAPP1;TXNIP;PAX6;S100A4;NDRG2
RUNX1 KO MOUSE GSE34292 CREEDSID GENE 2396 UP	J-KO5	8/253	0.0113488	0.0573991	2.75869	12.3552	CD2;CD79B;SRGN;CD52;NT5E;EFEMP1;POU2AF1;ITGB7
POU2AF1 MUT MOUSE GSE12356 CREEDSID GENE 598 DOWN	J-KO5	8/253	0.0113488	0.0573991	2.75869	12.3552	CD79B;EGR1;CD93;POU2AF1;EVI2B;RPL39;CTSS;RALGPS2
STAT1 KO MOUSE GSE48970 CREEDSID GENE 1519 UP	J-KO5	7/204	0.0115435	0.0582165	2.99641	13.3689	SEMA4A;NT5E;SLC15A2;ATRNL1;NCS1;BAIAP2;SEL1L3
MECOM OE MOUSE GSE22434 CREEDSID GENE 1345 UP	J-KO5	8/254	0.011601	0.0582165	2.74733	12.2439	CD79A;CYP26B1;TSLP;ADAMTS1;NKG7;DNTT;GIMAP5;IL7R
KLF15 KO MOUSE GSE53231 CREEDSID GENE 446 UP	J-KO5	8/254	0.011601	0.0582165	2.74733	12.2439	EGR1;CD52;ADAMTS1;PDGFC;S100A4;PHLDB2;THBS1;CTSS
TFAP2C SIRNA HUMAN GSE15481 CREEDSID GENE 2895 UP	J-KO5	9/307	0.0118385	0.0591947	2.55569	11.3381	HSH2D;C1R;EEF1A2;HLA-B;TNFSF10;UBE2E2;SGK1;RAG2;PLD1
CBX2 KO MOUSE GSE29485 CREEDSID GENE 380 DOWN	J-KO5	8/255	0.0118574	0.0591947	2.73607	12.1339	EGR1;PLEKHB1;ITGA6;TEX15;SGK1;PLD1;RALGPS2;SEL1L3
KDM2B OE MOUSE GSE34691 CREEDSID GENE 354 DOWN	J-KO5	9/308	0.0120721	0.059956	2.54701	11.2498	EGR1;ACY3;PERP;DYSF;TXNIP;RAB27B;TRIB3;LGALS9;CTHRC1
NFYC KD HUMAN GSE50588 CREEDSID GENE 2822 DOWN	J-KO5	9/308	0.0120721	0.059956	2.54701	11.2498	DLX1;ANXA1;KLHL5;BCL11A;NCS1;NKG7;SHROOM3;S100A4;IFIT3
BNC2 SIRNA BT549 HUMAN GSE79586 RNASEQ DOWN	J-KO5	7/206	0.0121296	0.0600869	2.96599	13.0863	DOCK5;ALCAM;ANXA1;RAB27B;ITGA6;TENT5A;THBS1
MBD3 KD MOUSE GSE31008 CREEDSID GENE 1325 DOWN	J-KO5	6/159	0.0122826	0.0605095	3.30018	14.5194	RGS18;CD84;CCND2;BCL11A;DLL1;AASS
TET3 DEPLETION HUMAN GSE51901 CREEDSID GENE 2989 DOWN	J-KO5	10/363	0.0122889	0.0605095	2.40088	10.5616	ALCAM;ANXA3;TNIK;SLC16A9;MEIS2;THBS1;EPHA3;AASS;ACTG2;ENOX1
KDM2B OE MOUSE GSE34691 CREEDSID GENE 607 UP	J-KO5	9/309	0.0123091	0.0605095	2.53839	11.1624	EGR1;ACY3;PERP;DYSF;TXNIP;RAB27B;TRIB3;LGALS9;CTHRC1
SOX2 KO HUMAN GSE59234 CREEDSID GENE 2956 DOWN	J-KO5	8/257	0.0123826	0.0607156	2.71382	11.9176	CNR2;GLDC;C1R;ITGA6;SGK1;PLD1;FGFR3;AASS
NR2C2 KO MOUSE GSE3065 CREEDSID GENE 2722 DOWN	J-KO5	7/207	0.0124306	0.0607965	2.95101	12.9478	CD79B;SRGN;CCND2;PLEK;TXNIP;CTSS;FAM107B
KLF1 KO MOUSE GSE36427 CREEDSID GENE 1562 UP	J-KO5	9/311	0.0127936	0.0622559	2.52132	10.99	SPECC1;LGALS1;MDK;RAB27B;TRIB3;NDRG2;KLF15;THBS1;NRGN
POU2F1 KD HUMAN GSE50588 CREEDSID GENE 2799 UP	J-KO5	9/311	0.0127936	0.0622559	2.52132	10.99	SELL;BCL11A;GLDC;FLVCR2;NKG7;S100A4;SLC16A9;PLD1;IFIT3
FOXP1 OE HUMAN GSE51382 CREEDSID GENE 1471 UP	J-KO5	10/366	0.0129548	0.0627055	2.38028	10.3454	SRGN;PDLIM1;CCND2;HLA-B;DAPP1;S100A4;RPL39;CTSS;TRIM22;FAM107B
E2F6 KD HUMAN GSE50588 CREEDSID GENE 2807 UP	J-KO5	9/312	0.0130411	0.0627055	2.51287	10.905	IL32;DENND2D;ACY3;HSH2D;GPER1;IL7R;IFIT3;SEL1L3;B4GALNT4
NR1I3 KO MOUSE GSE40120 CREEDSID GENE 3054 UP	J-KO5	9/312	0.0130411	0.0627055	2.51287	10.905	EGR1;CD52;BCHE;NT5E;GLDC;RGS16;PDGFC;FLVCR2;FAM107B
PRDM14 KO MOUSE GSE45507 CREEDSID GENE 3106 UP	J-KO5	7/209	0.0130487	0.0627055	2.9215	12.6766	EGR1;NT5E;ANXA3;MDK;NAV1;MEIS2;ENOX1
MYC OE MOUSE GSE55272 CREEDSID GENE 1827 DOWN	J-KO5	7/209	0.0130487	0.0627055	2.9215	12.6766	ZDBF2;NT5E;CD84;KCNMB1;NKG7;FGFR4;SEL1L3
STAT3 ACTVATION MOUSE GSE21060 CREEDSID GENE 3063 UP	J-KO5	8/260	0.0132022	0.0632852	2.6811	11.6021	EGR1;LGALS1;RAB20;ARHGEF26;SCN4A;MCC;MID1;IFIT3
NRL DEFICIENCY MOUSE GSE4051 CREEDSID GENE 262 UP	J-KO5	5/117	0.0132795	0.0634011	3.74866	16.2	DLX2;LGALS1;GNGT2;TXNIP;CTSS
FLI1 KD HUMAN GSE27524 CREEDSID GENE 1594 UP	J-KO5	9/313	0.0132922	0.0634011	2.50448	10.8208	PDLIM1;C1R;RGS16;RPS6KA2;SOSTDC1;TRIB3;NPTX2;ADCY6;MYLK
MYB KO MOUSE GSE19528 CREEDSID GENE 2197 UP	J-KO5	7/210	0.0133659	0.0635954	2.90696	12.5437	SRGN;CD2;CD52;RPL38;ITGB7;SGK1;IL18R1
ERG KD HUMAN GSE14801 CREEDSID GENE 827 DOWN	J-KO5	10/368	0.0134135	0.0636648	2.36674	10.2042	RGS3;CD93;OAS1;MDK;HLA-B;DYSF;GIMAP4;ITGA6;TRIM22;FAM107B
MYC KD HUMAN GSE57538 CREEDSID GENE 1754 UP	J-KO5	8/261	0.013484	0.0636856	2.67036	11.4992	TSLP;GCA;OAS1;HLA-B;TXNIP;RAB27B;IL7R;CTSS
GFI1B OE MOUSE GSE33709 CREEDSID GENE 452 UP	J-KO5	8/261	0.013484	0.0636856	2.67036	11.4992	CD79B;SEMA4A;CNR2;BCL11A;TRIB3;ADAP1;RTL5;RALGPS2
STAT1 DEFICIENT MOUSE GSE48970 CREEDSID GENE 1521 UP	J-KO5	7/211	0.0136886	0.064246	2.89256	12.4125	CD79B;CD4;CYSLTR2;SLC15A2;ARHGEF26;CXCR3;TNFSF10
STAT1 DEFICIENT MOUSE GSE48970 CREEDSID GENE 1520 DOWN	J-KO5	7/211	0.0136886	0.064246	2.89256	12.4125	KIAA1217;RGS18;PPFIBP2;CYSLTR2;PDGFC;TNFSF10;CASP1
PITX2 KO 786O HUMAN GSE67844 RNASEQ UP	J-KO5	12/483	0.0137205	0.064246	2.16504	9.28558	ZDBF2;JAG1;AHNAK;TXNIP;SMARCA1;RPL39;PHLDB2;MEIS2;THBS1;FERMT2;MYLK;AMOT
SATB1 KO MOUSE GSE44107 CREEDSID GENE 1504 DOWN	J-KO5	5/118	0.013736	0.064246	3.7153	15.9302	CD52;LGALS1;ANXA1;DNTT;SPTB
GFI1B OE MOUSE GSE33709 CREEDSID GENE 772 DOWN	J-KO5	8/262	0.0137703	0.0642501	2.65971	11.3975	CD79B;SEMA4A;CNR2;BCL11A;TRIB3;ADAP1;RTL5;RALGPS2
DLX5 DEFICIENCY MOUSE GSE22381 CREEDSID GENE 382 DOWN	J-KO5	7/212	0.0140169	0.0652428	2.8783	12.2831	DLX1;DLX2;ANXA3;GSC;TENT5A;SGK1;NR3C2
DLX5 OE MOUSE GSE22381 CREEDSID GENE 372 DOWN	J-KO5	6/164	0.01413	0.0656109	3.19493	13.6086	CD2;CYP26B1;CNR2;PKP1;CTSW;MYO1F
ELF3 KO CFPAC1 HUMAN GSE64558 RNASEQ UP	J-KO5	11/428	0.0142783	0.0660237	2.23804	9.50947	ALCAM;EFEMP1;AHNAK;SELL;PLXNB2;TXNIP;ITGA6;TRIB3;KLF3;THBS1;SEL1L3
FOXO1 KD MOUSE GSE6623 CREEDSID GENE 505 UP	J-KO5	9/317	0.0143324	0.0660237	2.47144	10.4918	CST3;RGS18;LGALS1;ANXA1;ANXA3;CASP1;NKG7;TENT5A;FAM107B
STAT3 KO MOUSE GSE38375 CREEDSID GENE 2479 DOWN	J-KO5	7/213	0.0143507	0.0660237	2.86418	12.1555	SRGN;CD2;CD52;SELL;RPL38;GIMAP4;KCNN4
MBNL1 SHRNA MDAMB231 HUMAN GSE76487 RNASEQ UP	J-KO5	8/264	0.014356	0.0660237	2.63866	11.1974	ALCAM;ANXA1;AHNAK;ANXA3;PDE4D;TXNIP;RPL39;PHLDB2
NFXL1 KD HUMAN GSE23674 CREEDSID GENE 2439 UP	J-KO5	8/265	0.0146555	0.066878	2.62826	11.099	NT5E;LGALS1;ANXA1;ANXA3;PERP;EEF1A2;ITGA6;RPL39
TCF3 KO MOUSE GSE27402 CREEDSID GENE 2169 DOWN	J-KO5	8/265	0.0146555	0.066878	2.62826	11.099	CST3;CD52;CD93;SELL;DNTT;KCNN4;IL7R;RAG1
IKZF1 MUT HUMAN GSE2501 CREEDSID GENE 2259 DOWN	J-KO5	8/265	0.0146555	0.066878	2.62826	11.099	CD2;CD52;CD4;LGALS1;RAG2;ADCY6;FAM107B;RAG1
MYB OE HUMAN GSE2816 CREEDSID GENE 2154 UP	J-KO5	5/120	0.0146805	0.066878	3.65032	15.4088	SRGN;LGALS1;PLEK;EVI2B;FAM107B
TCF7 KO MOUSE GSE20754 CREEDSID GENE 3010 DOWN	J-KO5	9/319	0.0148746	0.0676021	2.45525	10.3319	SELL;CXCR3;CASP1;RPL38;IL7R;RUNX3;RPL39;IFIT3;CTSS
AHR KO MOUSE GSE44715 CREEDSID GENE 1466 UP	J-KO5	9/320	0.0151513	0.0685363	2.44722	10.2531	PDLIM1;ANXA1;BCL11A;ANXA3;SMARCA1;IL18R1;FAM107B;SEL1L3;NRGN
EHF SIRNA HBE HUMAN GSE85402 RNASEQ UP	J-KO5	9/320	0.0151513	0.0685363	2.44722	10.2531	LGALS1;AHNAK;NCS1;PLXNB2;PKP1;TXNIP;RPL38;ITGA6;FGFR3
ZNF503 SHRNA H1 HUMAN GSE69618 DAY6 RNASEQ UP	J-KO5	12/491	0.0154231	0.0696028	2.128	8.87778	PPFIBP2;CCND2;AHNAK;ANXA3;MDK;ARHGAP28;FGFR4;MCC;PHLDB2;FGFR3;AMOT;FAM107B
GATA1 KO MOUSE GSE40273 CREEDSID GENE 1062 DOWN	J-KO5	8/268	0.0155816	0.0696651	2.59754	10.8101	CD2;LGALS1;CCND2;SELL;GIMAP4;ITGA6;TMEM64;ZBTB7B
NRL DEFICIENCY MOUSE GSE8972 CREEDSID GENE 657 DOWN	J-KO5	8/268	0.0155816	0.0696651	2.59754	10.8101	CST3;CALB2;NT5E;GLDC;RPS6KA2;EEF1A2;ADCY6;FAM107B
IRF9 OE HUMAN GSE50002 CREEDSID GENE 1653 DOWN	J-KO5	8/268	0.0155816	0.0696651	2.59754	10.8101	EGR1;NT5E;SLC15A2;PLAG1;ARHGAP18;DAPP1;TXNIP;NDRG2
AFF4 SHRNA HELA HUMAN GSE69021 RNASEQ DOWN	J-KO5	8/268	0.0155816	0.0696651	2.59754	10.8101	ANXA1;AHNAK;PERP;PDE4D;NAV1;SGK1;MCTP2;PHLDB2
PPARG OE MOUSE GSE10192 CREEDSID GENE 2733 DOWN	J-KO5	9/322	0.015716	0.0701035	2.43134	10.0975	SRGN;EGR1;DOCK5;SLCO3A1;DYSF;ITGA6;TRIB3;RUNX3;EPHA3
FOXP3 DEFICIENCY MOUSE GSE35543 CREEDSID GENE 3037 DOWN	J-KO5	9/323	0.0160041	0.0712238	2.42347	10.0208	CD79B;ALCAM;RGS16;PERP;TNFSF10;TENT5A;GIMAP5;MID1;ACTG2
MECP2 KO MOUSE GSE8720 CREEDSID GENE 2417 UP	J-KO5	6/170	0.0165926	0.0736725	3.0771	12.6124	ZBTB16;PERP;RNF182;ITGB7;RTL5;KANK4
HSF1 KD HUMAN GSE3697 CREEDSID GENE 777 UP	J-KO5	7/220	0.0168486	0.0744401	2.76906	11.3074	KLHL5;AUTS2;MDK;EFHD1;RPL38;NUP62CL;RUNX3
NR1I3 KO MOUSE GSE40120 CREEDSID GENE 3067 DOWN	J-KO5	7/220	0.0168486	0.0744401	2.76906	11.3074	CD52;LGALS1;PLEKHB1;PDGFC;TRIB3;PHLDB2;FERMT2
EPAS1 KD HUVEC HUMAN GSE62974 RNASEQ DOWN	J-KO5	8/272	0.0168813	0.0744401	2.55765	10.4392	PDLIM1;CD93;MDK;ADAMTS1;TNFSF10;TXNIP;GIMAP4;RPL39
KDM2B KD MOUSE GSE41298 CREEDSID GENE 1376 DOWN	J-KO5	9/327	0.0171954	0.0751735	2.39249	9.72097	CALB2;SLC15A2;PLAG1;CLMN;RPS6KA2;PAX6;PLD1;DLL1;KLF15
GTF2I KO MOUSE GSE48790 CREEDSID GENE 1452 DOWN	J-KO5	8/273	0.0172181	0.0751735	2.54787	10.3489	SRGN;EGR1;RGS16;PHLDB2;THBS1;EPHA3;ACTG2;MYLK
EGR3 KD HUMAN GSE52108 CREEDSID GENE 2231 UP	J-KO5	7/221	0.017229	0.0751735	2.75598	11.1925	GAREM1;EEF1A2;PKP1;EFHD1;S100A4;WASF3;NRGN
LIN28 SIRNA MCF7 HUMAN GSE71012 RNASEQ UP	J-KO5	5/125	0.0172298	0.0751735	3.49733	14.203	OAS1;OAS2;HLA-B;TRIB3;IFIT3
EZH2 SIRNA HUVEC HUMAN GSE87534 RNASEQ UP	J-KO5	10/383	0.0172532	0.0751735	2.26981	9.21485	NT5E;JAG1;LGALS1;ALCAM;ANXA1;CD93;SGK1;RPL39;THBS1;FERMT2
ETV2 OE HESC HUMAN GSE57395 RNASEQ UP	J-KO5	12/499	0.0172817	0.0751735	2.09218	8.49028	RGS3;AHNAK;CD93;COL6A2;RPS6KA2;HLA-B;DYSF;ARHGAP28;TP53I11;FERMT2;FAM107B;SEL1L3
EBF1 OE MOUSE GSE2192 CREEDSID GENE 857 DOWN	J-KO5	9/328	0.0175032	0.0758691	2.38487	9.6477	CST3;LGALS1;ANXA1;AHNAK;EEF1A2;TXNIP;TRIB3;THBS1;FAM107B
NR2F2 KO MOUSE GSE46496 CREEDSID GENE 2412 UP	J-KO5	8/274	0.0175598	0.0758691	2.53816	10.2596	CST3;SRGN;LGALS1;CCND2;EEF1A2;TENT5A;SGK1;CTSS
NANOG OE MOUSE GSE48370 CREEDSID GENE 2979 DOWN	J-KO5	8/274	0.0175598	0.0758691	2.53816	10.2596	CYP26B1;GNGT2;CYSLTR2;ARHGEF26;CNR2;ADAP1;BAIAP2;ACTG2
ARX SIRNA BCD HUMAN GSE73433 RNASEQ DOWN	J-KO5	11/442	0.0177	0.0763041	2.16378	8.72908	EGR1;NT5E;LGALS1;ALCAM;ANXA1;AHNAK;COL6A2;PLXNB2;RPL38;TRIB3;RPL39
LIN28A KD MOUSE GSE37113 CREEDSID GENE 1751 UP	J-KO5	6/173	0.0179285	0.0769428	3.02136	12.15	EGR1;BCL11A;OAS2;SPTB;GTSF1;NR3C2
PAX5 OE HUMAN GSE44244 CREEDSID GENE 575 DOWN	J-KO5	6/173	0.0179285	0.0769428	3.02136	12.15	BCHE;ACY3;HSH2D;OAS2;TRIB3;CTSS
FOXP1 OE HUMAN GSE51382 CREEDSID GENE 1471 DOWN	J-KO5	7/223	0.0180079	0.0769428	2.73018	10.967	SELL;GLDC;POU2AF1;FAM30A;SGK1;EVI2B;SEL1L3
IRF4 KO MOUSE GSE40726 CREEDSID GENE 1527 DOWN	J-KO5	7/223	0.0180079	0.0769428	2.73018	10.967	ANXA3;ATRNL1;KCNMB1;ESPN;RUNX3;MYO1F;EPN2
NFYA KD MOUSE GSE56838 CREEDSID GENE 1341 DOWN	J-KO5	8/276	0.0182576	0.0776134	2.51896	10.0839	EGR1;SEMA4A;CCND2;NDRG2;AASS;KANK4;MYO1F;B4GALNT4
PRRX1 SIRNA BT549 HUMAN GSE79586 RNASEQ DOWN	J-KO5	8/276	0.0182576	0.0776134	2.51896	10.0839	DOCK5;NT5E;ALCAM;AHNAK;RAB27B;TENT5A;PHLDB2;THBS1
DNMT1 KO MOUSE GSE31626 CREEDSID GENE 1237 UP	J-KO5	7/224	0.0184065	0.0776134	2.71746	10.8564	CCND2;SLC15A2;TXNIP;SGK1;IL7R;RPL39;CTSS
TRPS1 MUTATION MOUSE GSE33766 CREEDSID GENE 621 UP	J-KO5	7/224	0.0184065	0.0776134	2.71746	10.8564	EGR1;LGALS1;MDK;SMARCA1;RPL39;PHLDB2;MEIS2
RUNX1 KD HUMAN GSE29639 CREEDSID GENE 1288 UP	J-KO5	7/224	0.0184065	0.0776134	2.71746	10.8564	DENND2D;BCHE;HSH2D;S100A4;ITGA6;DLL1;NR3C2
MECOM OE MOUSE GSE34729 CREEDSID GENE 1428 DOWN	J-KO5	7/224	0.0184065	0.0776134	2.71746	10.8564	RAB44;SELL;ANXA3;POU2AF1;NKG7;DNTT;IL7R
POU5F1 KD HUMAN GSE34904 CREEDSID GENE 1350 UP	J-KO5	8/277	0.0186139	0.0781457	2.50947	9.99735	PDLIM1;ANXA1;CCND2;TXNIP;RPL38;S100A4;RPL39;FGFR3
DOT1L DELETION MOUSE GSE25911 CREEDSID GENE 455 DOWN	J-KO5	8/277	0.0186139	0.0781457	2.50947	9.99735	LGALS1;CD93;SELL;RPL38;ITGA6;NDRG2;THBS1;MYLK
GATA6 KD H1 HUMAN GSE92581 RNASEQ DOWN	J-KO5	8/278	0.0189751	0.0794891	2.50005	9.91176	JAG1;MYRF;RAB27B;SMARCA1;PCSK5;WASF3;AMOT;FAM107B
ESRRB MUT MOUSE GSE8434 CREEDSID GENE 1047 DOWN	J-KO5	9/333	0.0191023	0.0798486	2.34746	9.29113	SRGN;RAB20;GSC;PERP;SOSTDC1;PKP1;BTBD11;FHDC1;KCNN4
NEUROD1 KO MOUSE GSE35396 CREEDSID GENE 3089 DOWN	J-KO5	7/226	0.0192223	0.07998	2.69237	10.6394	SRGN;EGR1;CD52;EFEMP1;ANXA3;RPL39;CTSS
ADARB1 KD HUVEC HUMAN GSE60217 RNASEQ DOWN	J-KO5	7/226	0.0192223	0.07998	2.69237	10.6394	NT5E;EFEMP1;RGS3;RPS6KA2;GIMAP4;ITGA6;THBS1
CDX2 KO MOUSE GSE12999 CREEDSID GENE 773 UP	J-KO5	12/507	0.0193044	0.07998	2.05751	8.12185	LGALS1;ANXA1;ANXA3;MDK;PERP;RPL38;ITGA6;SGK1;RPL39;PHLDB2;THBS1;IFIT3
FOXP1 OE HUMAN GSE51382 CREEDSID GENE 1434 UP	J-KO5	8/279	0.0193413	0.07998	2.4907	9.82707	SRGN;PDLIM1;CD79A;CD52;PLEK;HLA-B;S100A4;RPL39
GRHL2 KD MOUSE GSE40729 CREEDSID GENE 2534 DOWN	J-KO5	8/279	0.0193413	0.07998	2.4907	9.82707	CD79A;NT5E;SLC15A2;PDE4D;PDGFC;THBS1;IL18R1;MYLK
ESRRA DEFICIENCY MOUSE GSE7196 CREEDSID GENE 673 UP	J-KO5	8/280	0.0197126	0.0813407	2.48141	9.74326	CST3;AHNAK;ZBTB16;PERP;SGK1;KLF15;RPL39;ADCY6
NR1I2 KO HUMAN GSE55746 CREEDSID GENE 2903 DOWN	J-KO5	6/177	0.0198221	0.0816178	2.95008	11.5671	CD79B;EGR1;CYP26B1;PLEKHB1;ARHGEF16;FLVCR2
HES1 OE MOUSE GSE54622 CREEDSID GENE 2771 DOWN	J-KO5	5/130	0.0200568	0.0817606	3.35658	13.1215	LGALS1;MDK;PLEKHB1;MLC1;NDRG2
SPI1 KD MOUSE GSE5654 CREEDSID GENE 202 UP	J-KO5	7/228	0.0200631	0.0817606	2.66773	10.4278	SEMA4A;SLCO3A1;NKG7;CTSW;ITGB7;LGALS9;NRGN
ZHX2 KD HUMAN GSE50588 CREEDSID GENE 2814 UP	J-KO5	8/281	0.0200889	0.0817606	2.47219	9.66032	CD79B;AUTS2;OAS1;BCL11A;RPS6KA2;PLEK;S100A4;CTSS
SRF KO MOUSE GSE7412 CREEDSID GENE 1238 UP	J-KO5	8/281	0.0200889	0.0817606	2.47219	9.66032	CST3;CD52;SELL;CNR2;BCL11A;POU2AF1;RPL39;CTSS
ZBTB38 KD HUMAN GSE50588 CREEDSID GENE 2825 UP	J-KO5	9/336	0.0201113	0.0817606	2.32557	9.08477	CD79B;IL32;EGR1;CD93;GLDC;KCNMB1;GPER1;EEF1A2;NKG7
TP53 SIRNA MDAMB231 HUMAN GSE68248 RNASEQ UP	J-KO5	9/336	0.0201113	0.0817606	2.32557	9.08477	CST3;CALB2;NT5E;ALCAM;ANXA1;AHNAK;TXNIP;NAV1;ITGA6
MYBL1 KO MOUSE GSE28025 CREEDSID GENE 376 UP	J-KO5	6/178	0.0203159	0.0822454	2.93278	11.4271	CST3;EGR1;COL6A2;RPL38;TEX15;EVI5
YY2 KD HUMAN GSE14964 CREEDSID GENE 517 UP	J-KO5	6/178	0.0203159	0.0822454	2.93278	11.4271	EFEMP1;LGALS1;ANXA1;RPL38;S100A4;RPL39
TWIST1 OE MOUSE GSE50002 CREEDSID GENE 1077 UP	J-KO5	8/282	0.0204703	0.0825234	2.46305	9.57825	CD52;DLX2;OAS2;TNFSF10;FLVCR2;TENT5A;LGALS9;IFIT3
PAX7 OE H9 HUMAN GSE98976 MESOD RNASEQ UP	J-KO5	8/282	0.0204703	0.0825234	2.46305	9.57825	EGR1;AHNAK;MDK;PLXNB2;EFHD1;RALGPS2;AMOT;SEL1L3
DLX5 KO MOUSE GSE22381 CREEDSID GENE 29 UP	J-KO5	6/179	0.0208181	0.0837504	2.91568	11.2893	CD79B;TSLP;ADAM11;RNF182;ST8SIA6;ESPN
CBX2 KO MOUSE GSE29485 CREEDSID GENE 380 UP	J-KO5	7/230	0.0209292	0.0838475	2.64354	10.2215	ALCAM;EFEMP1;COL6A2;S100A4;TENT5A;NDRG2;MEIS2
NFE2L2 DEFICIENCY MOUSE GSE8969 CREEDSID GENE 183 UP	J-KO5	7/230	0.0209292	0.0838475	2.64354	10.2215	EGR1;GLDC;RPL38;LGALS9;MAT1A;RPL39;AASS
IRF8 KD HUMAN GSE50588 CREEDSID GENE 2826 UP	J-KO5	8/284	0.0212485	0.0845988	2.44495	9.41664	IL32;EGR1;GCA;KCNMB1;GPER1;CASP1;IFIT3;AASS
IRF9 OE HUMAN GSE50002 CREEDSID GENE 1655 UP	J-KO5	8/284	0.0212485	0.0845988	2.44495	9.41664	DLX2;OAS2;TNFSF10;LGALS9;MCC;PHLDB2;KANK4;SYT7
TWIST1 OE MOUSE GSE50002 CREEDSID GENE 1076 UP	J-KO5	8/284	0.0212485	0.0845988	2.44495	9.41664	CD52;DLX2;OAS2;FLVCR2;ARHGAP18;TENT5A;PHLDB2;IFIT3
ATF6 ACTIVATION HESC HUMAN GSE106847 RNASEQ UP	J-KO5	6/180	0.0213286	0.0847427	2.89877	11.1536	CCND2;ALCAM;ANXA1;COL6A2;PERP;PLXNB2
NME2 INDUCTION HUMAN GSE40194 CREEDSID GENE 2959 UP	J-KO5	8/285	0.0216453	0.085648	2.43599	9.33708	CST3;SRGN;LGALS1;HLA-B;S100A4;RPL39;IFIT3;TRIM22
KLF5 KO MOUSE GSE58719 CREEDSID GENE 2318 DOWN	J-KO5	8/285	0.0216453	0.085648	2.43599	9.33708	HSH2D;EFEMP1;GLDC;TNFSF10;CASP1;EFHD1;FGFR3;ACTG2
PRRX1 SIRNA MCF7 HUMAN GSE79586 RNASEQ DOWN	J-KO5	6/181	0.0218475	0.0862709	2.88206	11.02	AHNAK;PERP;EEF1A2;TMEM64;RPL39;THBS1
MYC OE MOUSE GSE27159 CREEDSID GENE 1273 UP	J-KO5	9/342	0.0222442	0.087607	2.28296	8.68821	GLDC;PERP;CASP1;S100A4;TENT5A;RORB;IFIT3;AASS;ACTG2
NFE2L2 KO MOUSE GSE8969 CREEDSID GENE 2190 DOWN	J-KO5	7/233	0.0222768	0.087607	2.60804	9.92155	EGR1;GLDC;RPL38;LGALS9;MAT1A;RPL39;AASS
GATA6 KO MOUSE GSE47049 CREEDSID GENE 2225 UP	J-KO5	8/287	0.0224548	0.0881271	2.41828	9.18041	SEMA4A;LGALS1;GNGT2;SELL;ANXA3;TXNIP;S100A4;SGK1
SOX3 KO MOUSE GSE53760 CREEDSID GENE 1668 UP	J-KO5	9/343	0.0226148	0.0885747	2.27601	8.62414	TEAD4;ANXA1;NETO1;ANXA3;PDGFC;DLL1;FGFR3;ATP9A;MYLK
BATF KD HUMAN GSE50588 CREEDSID GENE 2803 UP	J-KO5	8/288	0.0228675	0.0892016	2.40952	9.10328	SELL;EEF1A2;FLVCR2;UBE2E2;TXNIP;S100A4;TENT5A;SGK1
PPARG OE MOUSE GSE2192 CREEDSID GENE 865 DOWN	J-KO5	8/288	0.0228675	0.0892016	2.40952	9.10328	CST3;LGALS1;ANXA1;AHNAK;PLXNB2;TXNIP;S100A4;THBS1
FOXP3 ACTIVATION HUMAN GSE41087 CREEDSID GENE 1055 DOWN	J-KO5	9/344	0.0229899	0.0894981	2.2691	8.56063	EGR1;SEMA4A;SLC7A8;GLDC;NKG7;GIMAP4;GIMAP5;GIMAP7;ATP9A
DLX5 KO MOUSE GSE22381 CREEDSID GENE 29 DOWN	J-KO5	8/289	0.0232854	0.0904658	2.40083	9.02693	EFEMP1;ANXA3;PERP;ITGA6;TENT5A;SGK1;THBS1;NR3C2
ATF3 SIRNA HDF HUMAN GSE81405 RNASEQ UP	J-KO5	8/290	0.0237088	0.0917406	2.39219	8.95136	LGALS1;ALCAM;AHNAK;NCS1;NAV1;IL7R;THBS1;MYLK
PPARA KO MOUSE GSE6864 CREEDSID GENE 1371 DOWN	J-KO5	8/290	0.0237088	0.0917406	2.39219	8.95136	PDLIM1;ARHGEF16;MYO7B;TXNIP;LGALS9;SGK1;IFIT3;CTSS
RARA KO MOUSE GSE31280 CREEDSID GENE 1677 DOWN	J-KO5	5/136	0.0238302	0.0920257	3.20187	11.9647	EGR1;BCL11A;EFHD1;KLF15;MEIS2
TFAP2C KO MOUSE GSE45941 CREEDSID GENE 1488 UP	J-KO5	6/185	0.0240084	0.0921599	2.81708	10.5059	SRGN;DLX2;CCND2;MEIS2;AASS;ADCY6
PPARD KO MOUSE GSE16048 CREEDSID GENE 81 DOWN	J-KO5	6/185	0.0240084	0.0921599	2.81708	10.5059	EGR1;ANXA3;RGS16;S100A4;TEX15;KLF15
ASCL1 KO G523NS HUMAN GSE87617 RNASEQ DOWN	J-KO5	6/185	0.0240084	0.0921599	2.81708	10.5059	ALCAM;NAV1;RPL39;EPHA3;AMOT;FAM107B
OVOL1 KO MOUSE GSE55071 CREEDSID GENE 2560 DOWN	J-KO5	8/291	0.0241375	0.0923949	2.38361	8.87655	NT5E;EFEMP1;ANXA3;PKP1;TRIB3;LGALS9;NDRG2;THBS1
IRF8 KO MOUSE GSE39228 CREEDSID GENE 2195 UP	J-KO5	7/237	0.0241655	0.0923949	2.56216	9.53849	NT5E;ANXA1;GCA;ANXA3;CEBPE;NKG7;THBS1
PPARA KO MOUSE GSE6864 CREEDSID GENE 981 UP	J-KO5	8/292	0.0245716	0.0933916	2.3751	8.8025	PDLIM1;ARHGEF16;MYO7B;TXNIP;LGALS9;SGK1;IFIT3;CTSS
EGR4 KD HUMAN GSE40558 CREEDSID GENE 3030 DOWN	J-KO5	8/292	0.0245716	0.0933916	2.3751	8.8025	WNT10B;AHNAK;RNF182;CASP1;MAT1A;MEIS2;CXXC4;NR3C2
RORA KO MOUSE GSE23736 CREEDSID GENE 1155 DOWN	J-KO5	8/292	0.0245716	0.0933916	2.3751	8.8025	CST3;SRGN;CD52;ANXA1;CD93;S100A4;CTSS;MYLK
GATA4 KO MOUSE GSE52317 CREEDSID GENE 356 UP	J-KO5	7/238	0.0246544	0.0935218	2.55094	9.44562	SLC15A2;OAS2;RPS6KA2;ZBTB16;RAB27B;IFIT3;AMOT
DLX5 DEFICIENCY MOUSE GSE22381 CREEDSID GENE 382 UP	J-KO5	7/239	0.02515	0.0950277	2.53981	9.35387	CD79B;TSLP;ADAM11;RNF182;TRIB3;ST8SIA6;ESPN
PDX1 KO MOUSE GSE29048 CREEDSID GENE 387 UP	J-KO5	7/239	0.02515	0.0950277	2.53981	9.35387	CD79B;CD2;SELL;FLVCR2;TRIB3;TENT5A;ACTG2
MYC ACTIVATION MOUSE GSE4356 CREEDSID GENE 750 UP	J-KO5	10/408	0.0253773	0.0956986	2.12449	7.80516	CD79B;CD52;DOCK5;LGALS1;ANXA1;ZBTB16;CASP1;IL7R;THBS1;CTSS
FOXO1 KD MOUSE GSE6623 CREEDSID GENE 504 UP	J-KO5	9/352	0.0261524	0.0982722	2.21526	8.072	LGALS1;AHNAK;PLEK;NKG7;DNTT;SGK1;THBS1;CTSS;FAM107B
KLF7 KO MOUSE GSE3595 CREEDSID GENE 95 UP	J-KO5	7/241	0.0261617	0.0982722	2.51785	9.17368	EGR1;ALCAM;ANXA1;PERP;TXNIP;SGK1;MEIS2
NR2C2 KO HUMAN GSE52452 CREEDSID GENE 2714 UP	J-KO5	8/296	0.026363	0.0988356	2.34163	8.51369	EGR1;PHLDB1;KLHL5;MDK;PALM;ITGA6;DLL1;FERMT2
EZH2 SHRNA HUVEC HUMAN GSE71164 RNASEQ DOWN	J-KO5	9/353	0.0265683	0.0992707	2.20871	8.01327	CST3;PHLDB1;JAG1;AHNAK;MDK;PERP;ARHGAP18;NAV1;TP53I11
ATF6 KO MOUSE GSE35651 CREEDSID GENE 2661 UP	J-KO5	5/140	0.026584	0.0992707	3.10636	11.2682	CD79B;CD2;POU2AF1;PKP1;MCC
TAL1 KD HUMAN GSE54075 CREEDSID GENE 2565 UP	J-KO5	7/242	0.0266779	0.0992707	2.50701	9.0852	GBP5;ADCYAP1;IGLL1;PLEK;EVI2B;FERMT2;IL18R1
NKX25 SHRNA H1 HUMAN GSE69618 DAY6 RNASEQ UP	J-KO5	11/471	0.0266851	0.0992707	2.02432	7.33544	PPFIBP2;CCND2;AHNAK;ANXA3;MDK;FGFR4;MCC;PHLDB2;FGFR3;AMOT;FAM107B
MYB KO MOUSE GSE19528 CREEDSID GENE 2197 DOWN	J-KO5	8/297	0.0268247	0.0995976	2.33341	8.44328	CD4;TXNIP;DNTT;ITGA6;LGALS9;RAG2;FAM107B;RAG1
IRF9 OE HUMAN GSE50002 CREEDSID GENE 1653 UP	J-KO5	7/243	0.0272009	0.100607	2.49626	8.99777	DLX2;AHNAK;OAS2;RAB27B;LGALS9;PHLDB2;KANK4
CEBPA UNK HUMAN GSE33223 CREEDSID GENE 2097 DOWN	J-KO5	7/243	0.0272009	0.100607	2.49626	8.99777	IL32;CD52;TSLP;SELL;PLAG1;HLA-B;FAM30A
FOXP3 ACTIVATION HUMAN GSE41087 CREEDSID GENE 1055 UP	J-KO5	7/244	0.0277309	0.1023	2.4856	8.91138	ANXA1;ANXA3;ADAMTS1;TXNIP;IL7R;GTSF1;IFIT3
MYC KD HUMAN GSE54872 CREEDSID GENE 1313 UP	J-KO5	8/299	0.0277649	0.1023	2.31713	8.30456	GBP5;BMP10;POU2AF1;KRT1;MYO7B;GIMAP4;APOL3;IFIT3
MAF SIRNA MACROPHAGE HUMAN GSE98368 RNASEQ UP	J-KO5	5/142	0.028034	0.10304	3.0607	10.94	SRGN;CD52;ANXA1;HLA-B;SGK1
ASCL1 KO G523NS HUMAN GSE87617 RNASEQ UP	J-KO5	10/415	0.0280769	0.10304	2.08701	7.4565	JAG1;LGALS1;ANXA1;AHNAK;RGS16;COL6A2;HLA-B;SMARCA1;NPTX2;THBS1
MYB KD A549 HUMAN GSE85187 RNASEQ UP	J-KO5	6/192	0.0281261	0.10304	2.71009	9.6779	SRGN;LGALS1;ANXA1;AHNAK;RPL38;RPL39
ZBTB7A KO MOUSE GSE41839 CREEDSID GENE 2380 DOWN	J-KO5	7/246	0.0288118	0.105352	2.46454	8.74166	SLC15A2;SLC7A8;GCA;ANXA3;PDGFC;TEX15;PHLDB2
MYC KD HUMAN GSE54872 CREEDSID GENE 1311 UP	J-KO5	8/302	0.0292177	0.106432	2.29314	8.1016	FAM167A;C1R;KRT1;MYO7B;TNFSF10;FLVCR2;IFIT3;TRIM22
ARID2 SIRNA HEPG2 HUMAN GSE69567 RNASEQ UP	J-KO5	8/302	0.0292177	0.106432	2.29314	8.1016	CST3;EGR1;PHLDB1;LGALS1;AHNAK;MYRF;PLXNB2;TXNIP
XBP1 KO MOUSE GSE40273 CREEDSID GENE 1060 UP	J-KO5	6/194	0.029383	0.106631	2.68099	9.45675	CD79B;CST3;SRGN;CD79A;CXCR3;RPL38
NFE2L2 KO MOUSE GSE18344 CREEDSID GENE 966 UP	J-KO5	6/194	0.029383	0.106631	2.68099	9.45675	EGR1;ADAMTS1;OAS2;ITGA6;DLL1;NKX2-2
FOXP2 OE SHSY5Y HUMAN GSE100291 RNASEQ UP	J-KO5	9/360	0.0296117	0.107058	2.16388	7.61596	KANK2;JAG1;ALCAM;AHNAK;MDK;COL6A2;TENT5A;TNIK;EPHB2
ZNF207 OE HUMAN GSE9951 CREEDSID GENE 1581 DOWN	J-KO5	9/360	0.0296117	0.107058	2.16388	7.61596	NT5E;FAM167A;ADAMTS1;SGK1;NPTX2;FERMT2;TRIM22;FAM107B;CTHRC1
E2F2 KD MOUSE GSE24594 CREEDSID GENE 474 UP	J-KO5	7/248	0.0299209	0.107744	2.44384	8.57592	CST3;CD52;ANXA1;SLC15A2;OAS2;ITGA6;LGALS9
PRRX1 SIRNA MDAMB231 HUMAN GSE79586 RNASEQ DOWN	J-KO5	7/248	0.0299209	0.107744	2.44384	8.57592	NT5E;ALCAM;EFEMP1;AHNAK;PERP;THBS1;MYLK
IKZF4 KO MOUSE GSE40273 CREEDSID GENE 1061 UP	J-KO5	6/195	0.0300251	0.107744	2.66667	9.34859	SRGN;CD2;CD52;SLC15A2;SELL;RPL38
PPARA DEFICIENCY MOUSE GSE6864 CREEDSID GENE 659 DOWN	J-KO5	6/195	0.0300251	0.107744	2.66667	9.34859	CST3;SRGN;CD52;SGK1;RPL39;ACTG2
TCF12 KO MOUSE GSE27402 CREEDSID GENE 2168 DOWN	J-KO5	6/196	0.0306763	0.109633	2.6525	9.242	CD52;DNTT;IL7R;RPL39;CTSS;RAG1
TET1 OE HUMAN GSE43741 CREEDSID GENE 2855 UP	J-KO5	8/305	0.0307223	0.109633	2.26962	7.90457	SRGN;LGALS1;COL6A2;PDE4D;PLEK;TNFSF10;S100A4;RPL39
DMRTA2 OE MOUSE GSE25179 CREEDSID GENE 2204 DOWN	J-KO5	8/305	0.0307223	0.109633	2.26962	7.90457	EGR1;ADCYAP1;DLX2;CYP26B1;PAX6;MEIS2;EPHA3;NKX2-2
REST SHRNA C2 HUMAN GSE90068 PBPA RNASEQ UP	J-KO5	8/306	0.0312354	0.111258	2.26189	7.84017	CST3;MDK;C1R;COL6A2;HLA-B;S100A4;NAV1;THBS1
PPARG OE MOUSE GSE2192 CREEDSID GENE 863 DOWN	J-KO5	6/197	0.0313367	0.111413	2.63847	9.13694	LGALS1;ANXA1;AHNAK;TXNIP;S100A4;SGK1
HIVEP2 KO MOUSE GSE41307 CREEDSID GENE 3094 UP	J-KO5	8/307	0.0317544	0.11269	2.25421	7.7764	CST3;EEF1A2;ATP2B2;SGK1;NPTXR;BAIAP2;CTSS;NRGN
KDM2B KD MOUSE GSE40701 CREEDSID GENE 1745 UP	J-KO5	6/198	0.0320064	0.113376	2.6246	9.03339	SRGN;DOCK3;KLHL5;TXNIP;NDRG2;KANK4
KMT2A KO MOUSE GSE24964 CREEDSID GENE 3008 UP	J-KO5	7/252	0.0322249	0.113715	2.40345	8.25588	SPECC1;JAG1;ALCAM;ANXA3;RGS16;ITGA6;NDRG2
MECP2 KO MOUSE GSE8720 CREEDSID GENE 2416 UP	J-KO5	7/252	0.0322249	0.113715	2.40345	8.25588	KANK2;EGR1;BTBD11;ST8SIA6;TENT5A;SEL1L3;NR3C2
IRF3 KD HUMAN GSE50588 CREEDSID GENE 2817 UP	J-KO5	8/308	0.0322792	0.113715	2.24658	7.71325	IL32;EGR1;FAM167A;LGALS1;EEF1A2;UBE2E2;TXNIP;IFIT3
PAX2 SIRNA REP HUMAN GSE59781 RNASEQ DOWN	J-KO5	9/366	0.0324082	0.113961	2.12685	7.29372	CST3;ALCAM;EFEMP1;AHNAK;PDE4D;PLXNB2;RPL38;NAV1;MCTP2
POU4F1 KO MOUSE GSE19997 CREEDSID GENE 2947 DOWN	J-KO5	5/148	0.0326813	0.114712	2.93138	10.0281	CD79B;PERP;NKG7;NDRG2;B4GALNT4
OVOL2 OE MOUSE GSE55074 CREEDSID GENE 2603 UP	J-KO5	8/310	0.0333467	0.116668	2.23147	7.58878	SRGN;ACY3;EFEMP1;CD93;SOSTDC1;LGALS9;NDRG2;RPL39
STAT1 KD HUMAN GSE44652 CREEDSID GENE 186 DOWN	J-KO5	9/368	0.0333798	0.116668	2.11479	7.18986	PDLIM1;ANXA1;EFEMP1;SELL;IGLL1;UBE2E2;GIMAP4;GIMAP5;GIMAP7
MYC MYC VS WT MOUSE GSE55272 CREEDSID GENE 1820 UP	J-KO5	7/254	0.0334202	0.116668	2.38374	8.10137	CD4;LGALS1;CCND2;SLC15A2;PLEK;NKG7;DAPP1
ESRRA KD HUMAN GSE50588 CREEDSID GENE 2821 DOWN	J-KO5	8/311	0.0338894	0.118092	2.22399	7.52745	DENND2D;EGR1;SELL;IGLL1;GPER1;TENT5A;TMEM64;IFIT3
MECOM OE MOUSE GSE34729 CREEDSID GENE 1428 UP	J-KO5	7/255	0.0340289	0.118297	2.37401	8.02545	OAS2;MPZ;TEX15;SLC16A9;ADCY6;IFIT3;SEL1L3
DEAF1 OE MOUSE GSE12367 CREEDSID GENE 1682 UP	J-KO5	6/201	0.034071	0.118297	2.58382	8.73153	EGR1;RAB44;TSLP;OAS2;PKP1;KLF3
REST INHIBITION HUMAN GSE40695 CREEDSID GENE 1710 DOWN	J-KO5	8/312	0.034438	0.119356	2.21656	7.46671	ZNF141;ANXA1;ANXA3;TXNIP;TEX15;H1FX-AS1;THBS1;ACTG2
EGR3 KD HUMAN GSE52108 CREEDSID GENE 2233 DOWN	J-KO5	10/430	0.0345404	0.119429	2.01092	6.76799	OAS1;OAS2;HLA-B;RNF182;DYSF;DAPP1;EFHD1;SMARCA1;IFIT3;CTHRC1
FLI1 KD HUMAN GSE27524 CREEDSID GENE 1602 DOWN	J-KO5	7/256	0.0346448	0.119429	2.36435	7.95039	TEAD4;ADAMTS1;ZBTB16;PKP1;TXNIP;SGK1;NKX2-2
ZEB2 SHRNA H1 HUMAN GSE69618 DAY10 RNASEQ DOWN	J-KO5	7/256	0.0346448	0.119429	2.36435	7.95039	EGR1;AHNAK;MDK;NAV1;PCSK5;MEIS2;AMOT
NRL KO MOUSE GSE4051 CREEDSID GENE 2726 UP	J-KO5	6/202	0.034778	0.119673	2.57051	8.63375	GNGT2;KLHL5;HEY2;TXNIP;SPTB;CTSS
HOXA9 OE HUMAN GSE43741 CREEDSID GENE 2856 DOWN	J-KO5	7/257	0.0352682	0.120928	2.35478	7.87619	CCND2;EFEMP1;ARHGEF26;DYSF;IL7R;MCTP2;NR3C2
JUN KO MOUSE GSE27028 CREEDSID GENE 321 DOWN	J-KO5	7/257	0.0352682	0.120928	2.35478	7.87619	PDLIM1;BCHE;SLC15A2;GLDC;RGS16;PALM;ITGA6
TP53 KD HUMAN GSE1676 CREEDSID GENE 1784 DOWN	J-KO5	6/203	0.0354943	0.121488	2.55733	8.53735	CST3;TMSB15A;HLA-B;RPL38;PAX6;RPL39
JUN KO MOUSE GSE27028 CREEDSID GENE 1516 UP	J-KO5	7/258	0.0358989	0.122655	2.34527	7.80284	PDLIM1;BCHE;SLC15A2;GLDC;RGS16;PALM;ITGA6
SOX2 KO HUMAN GSE59234 CREEDSID GENE 2957 UP	J-KO5	7/259	0.0365371	0.124175	2.33585	7.73032	AHNAK;SLC7A8;PDE4D;ARHGAP28;NDRG2;MCC;ENOX1
ERG KD HUMAN GSE14801 CREEDSID GENE 2614 DOWN	J-KO5	7/259	0.0365371	0.124175	2.33585	7.73032	SRGN;LGALS1;ALCAM;HLA-B;SGK1;FERMT2;CTHRC1
STAT1 KO MOUSE GSE33057 CREEDSID GENE 1529 DOWN	J-KO5	7/259	0.0365371	0.124175	2.33585	7.73032	ADCYAP1;SLC7A8;RPS6KA2;ADAM11;TRIB3;TENT5A;NPTX2
MECP2 MUT HUMAN GSE6955 CREEDSID GENE 2473 UP	J-KO5	9/375	0.0369392	0.124716	2.07359	6.83971	CST3;AUTS2;KCNMB1;PALM;MLC1;RPL38;FGFR3;WASF3;AMOT
HEY2 KO MOUSE GSE6526 CREEDSID GENE 1511 UP	J-KO5	6/205	0.0369554	0.124716	2.53137	8.34857	EGR1;LGALS1;PKP1;S100A4;SGK1;FAM107B
HEY2 KO MOUSE GSE6526 CREEDSID GENE 1512 DOWN	J-KO5	6/205	0.0369554	0.124716	2.53137	8.34857	EGR1;LGALS1;PKP1;S100A4;SGK1;FAM107B
IRF1 OE HUMAN GSE26817 CREEDSID GENE 2502 DOWN	J-KO5	6/205	0.0369554	0.124716	2.53137	8.34857	NPW;AUTS2;EEF1A2;UBE2E2;EFHD1;ESPN
PPARG OE MOUSE GSE2192 CREEDSID GENE 861 UP	J-KO5	7/260	0.0371827	0.125264	2.3265	7.65862	EGR1;LGALS1;ANXA1;COL6A2;S100A4;TRIB3;SGK1
GTF2I KO MOUSE GSE48790 CREEDSID GENE 1452 UP	J-KO5	6/206	0.0377001	0.126141	2.51858	8.25615	GLDC;TXNIP;TRIB3;MID1;KLF15;DLL1
JUN DOMNEG MOUSE GSE6850 CREEDSID GENE 1505 UP	J-KO5	5/154	0.0377828	0.126141	2.81248	9.21342	EGR1;ARHGEF26;MAT1A;KLF15;AASS
SUZ12 SHRNA PROE HUMAN GSE59089 RNASEQ UP	J-KO5	7/261	0.0378359	0.126141	2.31722	7.58772	SRGN;RAB44;ANXA1;HLA-B;MLC1;EVI2B;SPTB
IRF6 KO MOUSE GSE5800 CREEDSID GENE 153 DOWN	J-KO5	7/261	0.0378359	0.126141	2.31722	7.58772	SRGN;LGALS1;CCND2;EFEMP1;SLCO3A1;COL6A2;KRT1
RUNX1 KO MOUSE GSE47375 CREEDSID GENE 2899 DOWN	J-KO5	7/261	0.0378359	0.126141	2.31722	7.58772	SRGN;LGALS1;ALCAM;SLC15A2;TNFSF10;TXNIP;NR3C2
AIRE KO MOUSE GSE2585 CREEDSID GENE 273 DOWN	J-KO5	7/261	0.0378359	0.126141	2.31722	7.58772	CST3;CD52;ANXA1;ANXA3;RGS16;PERP;SGK1
FOXQ1 OE SKMEL147 HUMAN GSE103071 RNASEQ DOWN	J-KO5	3/62	0.0380588	0.126666	4.2449	13.875	ALCAM;AHNAK;EEF1A2
SATB1 KO MOUSE GSE17490 CREEDSID GENE 2215 DOWN	J-KO5	6/207	0.0384544	0.127762	2.50593	8.16501	NT5E;MYRF;PDGFC;TXNIP;TEX15;SMARCA1
XBP1 OE HUMAN GSE8562 CREEDSID GENE 87 UP	J-KO5	8/320	0.0390453	0.129502	2.15884	7.00119	CYP26B1;ANXA1;EFEMP1;PERP;TXNIP;S100A4;NUP62CL;FGFR4
NR2C2 KD HUMAN GSE16219 CREEDSID GENE 2628 UP	J-KO5	6/208	0.0392183	0.129629	2.49339	8.07513	IL32;BCHE;LGALS1;HLA-B;RPL38;S100A4
BACH2 KO MOUSE GSE54050 CREEDSID GENE 2773 DOWN	J-KO5	6/208	0.0392183	0.129629	2.49339	8.07513	RAB44;NT5E;PERP;PDGFC;MCTP2;TP53I11
E2F1 KD MOUSE GSE24594 CREEDSID GENE 473 DOWN	J-KO5	8/321	0.0396489	0.130828	2.15183	6.94546	CST3;SRGN;EGR1;GLDC;PERP;PLEKHB1;TRIB3;CTSS
MYOD1 MUT MOUSE GSE6487 CREEDSID GENE 1179 DOWN	J-KO5	7/264	0.0398404	0.131235	2.28982	7.37979	LGALS1;RGS16;RPS6KA2;DLL1;FERMT2;ACTG2;FAM107B
E2F1 MUT MOUSE GSE24594 CREEDSID GENE 1245 UP	J-KO5	8/322	0.0402586	0.132161	2.14487	6.89025	CST3;SRGN;EGR1;GLDC;PERP;PLEKHB1;TRIB3;CTSS
GATA6 KD H1 HUMAN GSE92581 RNASEQ UP	J-KO5	8/322	0.0402586	0.132161	2.14487	6.89025	ANXA1;EFEMP1;AHNAK;PERP;PDGFC;HLA-B;ITGA6;THBS1
GATA2 OE HESC HUMAN GSE57395 RNASEQ UP	J-KO5	11/505	0.0409647	0.13425	1.88168	6.01204	KIAA1217;ANXA1;AHNAK;MDK;ADAMTS1;PERP;DYSF;TENT5A;FHDC1;SGK1;FAM107B
TFAP2C SIRNA HUMAN GSE15481 CREEDSID GENE 2895 DOWN	J-KO5	7/266	0.0412146	0.13484	2.2719	7.24501	DLX1;ANXA3;HEY2;TCHH;EFHD1;RAB27B;KCNN4
CREB1 DN MOUSE GSE17478 CREEDSID GENE 2199 DOWN	J-KO5	5/158	0.0414402	0.135304	2.73839	8.71769	SLC15A2;RGS9;DLL1;NKX2-2;CTHRC1
EBF3 OE SKNSH HUMAN GSE90682 RNASEQ UP	J-KO5	8/324	0.0414969	0.135304	2.13108	6.78138	FAM167A;ADAMTS1;RPS6KA2;NCS1;EEF1A2;TXNIP;MEIS2;THBS1
TFE3 SIRNA 8988T HUMAN GSE62077 CONSTRUCT1 RNASEQ UP	J-KO5	6/212	0.0423702	0.137674	2.44448	7.72775	NT5E;LGALS1;ANXA1;TXNIP;ITGA6;PCSK5
SRF KO MOUSE GSE7412 CREEDSID GENE 1238 DOWN	J-KO5	6/212	0.0423702	0.137674	2.44448	7.72775	CD2;CD79A;EGR1;RPL38;GIMAP4;ITGB7
ZNF589 SIRNA BT549 HUMAN GSE79586 RNASEQ UP	J-KO5	11/508	0.0424382	0.137674	1.87003	5.90874	KANK2;NT5E;LGALS1;ALCAM;ANXA1;AHNAK;ITGA6;TMEM64;RPL39;THBS1;FERMT2
EBF1 OE MOUSE GSE2192 CREEDSID GENE 859 DOWN	J-KO5	7/268	0.0426194	0.138029	2.25426	7.1132	CST3;LGALS1;ANXA1;AHNAK;TXNIP;S100A4;SGK1
NR2F2 KD HUMAN GSE47438 CREEDSID GENE 2217 UP	J-KO5	8/326	0.0427602	0.138253	2.11745	6.67453	CST3;NT5E;ALCAM;ANXA1;EFEMP1;RPL38;FERMT2;CTHRC1
EBF1 OE MOUSE GSE2192 CREEDSID GENE 860 DOWN	J-KO5	7/269	0.0433333	0.139623	2.24554	7.04838	CST3;LGALS1;ANXA1;AHNAK;COL6A2;TXNIP;S100A4
XBP1 OE MOUSE GSE6980 CREEDSID GENE 1507 DOWN	J-KO5	5/160	0.0433465	0.139623	2.70278	8.48277	CD79B;CD79A;CD52;POU2AF1;RALGPS2
MTF2 KD MOUSE GSE16364 CREEDSID GENE 1355 DOWN	J-KO5	8/327	0.0434013	0.139623	2.11071	6.62185	LGALS1;ANXA1;ANXA3;MDK;PERP;RPL38;PHLDB2;THBS1
CHD1 KO 22RV1 HUMAN GSE84610 RNASEQ UP	J-KO5	9/387	0.043631	0.140128	2.00652	6.2844	ALCAM;AHNAK;MDK;EEF1A2;PLXNB2;TXNIP;TRIB3;RPL39;EPHA3
GTF2I KO MOUSE GSE48790 CREEDSID GENE 1451 UP	J-KO5	6/214	0.0440042	0.140857	2.42072	7.56106	SEMA4A;EFEMP1;RAB20;PERP;MCTP2;KLF15
NFE2L2 KO MOUSE GSE18344 CREEDSID GENE 962 DOWN	J-KO5	6/214	0.0440042	0.140857	2.42072	7.56106	CD79A;HSH2D;OAS2;NKG7;ST8SIA6;CTSW
GATA3 OE MOUSE GSE12999 CREEDSID GENE 2531 DOWN	J-KO5	11/514	0.0454945	0.145231	1.84715	5.70798	LGALS1;ANXA1;ANXA3;MDK;PERP;RPL38;ITGA6;SGK1;PHLDB2;THBS1;IFIT3
SOX2 DEFICIENCY HUMAN GSE42937 CREEDSID GENE 348 DOWN	J-KO5	7/272	0.0455212	0.145231	2.21978	6.85818	EGR1;JAG1;SLC15A2;SHROOM3;EVI2B;THBS1;AASS
ZFX KO MOUSE GSE36921 CREEDSID GENE 1491 DOWN	J-KO5	6/217	0.0465285	0.147954	2.38594	7.31933	SRGN;RGS18;GCA;NKG7;RPL39;THBS1
MECP2 MUT HUMAN GSE6955 CREEDSID GENE 2473 DOWN	J-KO5	6/217	0.0465285	0.147954	2.38594	7.31933	SRGN;NPTX2;BAIAP2;RGS9;NRGN;C1QL1
HMGA2 KO MOUSE GSE55340 CREEDSID GENE 48 DOWN	J-KO5	7/274	0.0470186	0.149021	2.20293	6.73481	ANXA3;PLEK;MLC1;FLVCR2;LGALS9;IFIT3;CTSS
POU2F1 KD HUMAN GSE50588 CREEDSID GENE 2799 DOWN	J-KO5	7/274	0.0470186	0.149021	2.20293	6.73481	NETO1;CXCR3;GPER1;PLXNB2;SGK1;DLL1;PHLDB2
EHF KD CALU3 HUMAN GSE63397 RNASEQ UP	J-KO5	9/393	0.0472644	0.149554	1.97456	6.02635	JAG1;ALCAM;ANXA1;RPL38;ITGA6;FGFR4;RPL39;THBS1;SEL1L3
ZFX KD HUMAN GSE43021 CREEDSID GENE 157 UP	J-KO5	7/275	0.047779	0.150688	2.19459	6.67413	CD52;OAS1;DAPP1;TXNIP;S100A4;ITGB7;RPL39
FOXD4L6 SIRNA MDAMB231 HUMAN GSE79586 RNASEQ DOWN	J-KO5	7/275	0.047779	0.150688	2.19459	6.67413	EFEMP1;AHNAK;PDGFC;TXNIP;THBS1;MYLK;FAM107B
FOXM1 KD HUMAN GSE55204 CREEDSID GENE 1369 UP	J-KO5	6/220	0.049141	0.154478	2.35213	7.08712	OAS1;HLA-B;TXNIP;RPL38;RPL39;IFIT3
IRF9 OE HUMAN GSE50002 CREEDSID GENE 1657 UP	J-KO5	6/220	0.049141	0.154478	2.35213	7.08712	DLX2;SELL;OAS2;MCC;PHLDB2;KANK4
FOXP3 ACTIVATION HUMAN GSE41087 CREEDSID GENE 1054 DOWN	J-KO5	7/277	0.0493233	0.154798	2.17811	6.55472	ZDBF2;CD79B;CD84;JAG1;SLCO3A1;ZBTB16;KLF3
HSF1 KD HUMAN GSE3697 CREEDSID GENE 784 DOWN	J-KO5	8/336	0.0494585	0.15497	2.05184	6.16911	OAS1;TMSB15A;KAZN;TXNIP;IL7R;ZNF268;IFIT3;ATP9A
RUNX1 KD HUMAN GSE29639 CREEDSID GENE 1288 DOWN	J-KO33	11/317	0.000549386	0.0335084	3.51962	26.4208	ERRFI1;NT5E;USP43;MLC1;KCNMB4;ID3;TUBB4A;MID1;AASS;RHOBTB1;RALGPS2
RUNX1 KO MOUSE GSE46970 CREEDSID GENE 1446 UP	J-KO33	6/169	0.00898329	0.102924	3.5415	16.6889	RPS29;ID1;ID3;RPL38;TMSB10;MEIS2
NEUROG1 OE HUMAN GSE18296 CREEDSID GENE 1426 DOWN	J-KO33	16/328	4.10272e-07	0.000770902	5.14882	75.7209	HS3ST3B1;EPAS1;TMEM63C;GCNT1;F2R;DYSF;UBE2E2;SOGA3;LARP6;CTSS;MYLK;ARL4C;NT5E;COL6A2;CASP1;PLTP
SNAI1 OE HUMAN GSE14773 CREEDSID GENE 371 DOWN	J-KO33	14/278	1.52589e-06	0.00122833	5.28301	70.755	HS3ST3B1;ECM1;SPARC;ACSL5;CTSS;NRGN;NT5E;TMEM54;TMSB15A;MDK;EEF1A2;FSCN1;NPTX2;RGS9
EPAS1 KD HUMAN GSE54360 CREEDSID GENE 2882 DOWN	J-KO33	14/284	1.96114e-06	0.00122833	5.16402	67.8655	ERRFI1;EPAS1;MCAM;PPM1H;NEDD9;ARID5B;TUBA4A;CXCL16;SELENOM;CTTN;RPL38;CKB;TMSB10;PLTP
ARID3A OE MOUSE GSE56853 CREEDSID GENE 1339 UP	J-KO33	14/350	2.12183e-05	0.00760252	4.13563	44.502	ERRFI1;F2R;ACSL5;KAZN;CXCL16;AMOT;NUDT11;ARL4C;TMEM54;ID1;CACHD1;ID3;MAL;CKB
FLI1 KD HUMAN GSE27524 CREEDSID GENE 1601 UP	J-KO33	15/398	2.1554e-05	0.00760252	3.89777	41.8813	SPARC;EPAS1;RGS16;ITGA1;NEDD9;LARP6;RHOBTB1;MYLK;NT5E;CAMK2N1;COL6A2;KCNMB4;SOSTDC1;IL7R;NBL1
FLI1 KD HUMAN GSE27524 CREEDSID GENE 1597 UP	J-KO33	14/359	2.80606e-05	0.00760252	4.02588	42.1958	SPARC;EPAS1;RGS16;ITGA1;NEDD9;LARP6;RHOBTB1;MYLK;CLIP2;NT5E;CAMK2N1;COL6A2;KCNMB4;NBL1
KDM2B KD MOUSE GSE41298 CREEDSID GENE 1376 UP	J-KO33	10/189	3.23684e-05	0.00760252	5.47793	56.6327	NT5E;EPAS1;BCL11A;MCAM;ID1;SOGA3;NPTX2;MEIS2;RHOBTB1;AMOT
KLF9 OE GBM1A HUMAN GSE62212 RNASEQ DOWN	J-KO33	10/189	3.23684e-05	0.00760252	5.47793	56.6327	ARL4C;CLIP2;TUBB3;COL6A2;EEF1A2;FSCN1;TXNIP;CKB;TMSB10;PTPRF
FLI1 KD HUMAN GSE27524 CREEDSID GENE 1600 UP	J-KO33	14/386	6.15543e-05	0.0124875	3.72849	36.15	SPARC;EPAS1;RGS16;ITGA1;NEDD9;LARP6;RHOBTB1;MYLK;NT5E;CAMK2N1;COL6A2;KCNMB4;IL7R;NBL1
FLI1 KD HUMAN GSE27524 CREEDSID GENE 1599 UP	J-KO33	13/340	6.64584e-05	0.0124875	3.92771	37.7804	EPAS1;RGS16;NEDD9;ARID5B;LARP6;RHOBTB1;MYLK;NT5E;CAMK2N1;COL6A2;KCNMB4;SOSTDC1;NBL1
PAX5 KD HUMAN GSE50588 CREEDSID GENE 2810 UP	J-KO33	12/297	7.53746e-05	0.0128754	4.14779	39.3752	MX2;NINJ2;USP11;ITGA1;CASP1;ARID5B;SHROOM3;TXNIP;IL7R;CXXC4;IL18R1;CTSS
HNF4A KD HUMAN GSE25417 CREEDSID GENE 1357 UP	J-KO33	12/317	0.000139256	0.0206249	3.87183	34.3788	ERRFI1;SELENOM;SPARC;EPAS1;BCL11A;MDK;COL6A2;SEMA4C;TXNIP;TMSB10;MEIS2;PLTP
EBF3 OE SKNSH HUMAN GSE90682 RNASEQ UP	J-KO33	12/324	0.000170572	0.0206249	3.78361	32.8279	PDZD4;GNG4;TUBB3;USP11;NCS1;EEF1A2;TMEM132A;FSCN1;TXNIP;CKB;SEZ6L2;MEIS2
POU5F1 KD HUMAN GSE34904 CREEDSID GENE 1350 UP	J-KO33	11/277	0.000174619	0.0206249	4.0572	35.1066	SPARC;TMEM54;ID1;FSCN1;ID3;TXNIP;RPL38;RPL39;TMSB10;PLTP;PTPRF
BACH2 KO MOUSE GSE30883 CREEDSID GENE 2701 DOWN	J-KO33	10/233	0.000184559	0.0206249	4.38722	37.7193	MYL4;NT5E;USP11;ID3;RAG2;TMEM163;MID1;CTSS;RAG1;B4GALNT4
GLIS2 KO MOUSE GSE6113 CREEDSID GENE 2133 UP	J-KO33	11/279	0.000185866	0.0206249	4.02651	34.5897	ECM1;SPARC;RPS29;MDK;COL6A2;MAL;TXNIP;RPL39;SERINC2;PLTP;CTSS
FLI1 KD HUMAN GSE27524 CREEDSID GENE 1598 UP	J-KO33	14/434	0.000210023	0.0206249	3.29422	27.8964	SPARC;IL4R;EPAS1;RGS16;ITGA1;KIAA1549L;RHOBTB1;MYLK;NT5E;CAMK2N1;COL6A2;KCNMB4;IL7R;NBL1
PPARG OE MOUSE GSE10192 CREEDSID GENE 2731 DOWN	J-KO33	10/237	0.00021174	0.0206249	4.30903	36.4551	ARL4C;SLCO3A1;RGS16;GCNT1;SEMA4C;F2R;S1PR1;PLTP;EPHA3;CDYL2
ZFX KO MOUSE GSE7069 CREEDSID GENE 177 UP	J-KO33	12/332	0.000213558	0.0206249	1,3,6875	31.1653	ARL4C;ERRFI1;ECM1;SPARC;MCAM;F2R;TMEM132A;FSCN1;ID3;CKB;RPL39;TMSB10
SOX2 KO HUMAN GSE59234 CREEDSID GENE 2956 UP	J-KO33	12/333	0.000219531	0.0206249	3.67582	30.9652	MYL4;HS3ST3B1;ARL4C;TMEM54;CAMK2N1;ID1;ID3;NEDD9;ARHGAP28;ASAP2;JCAD;AMOT
FLI1 KD HUMAN GSE27524 CREEDSID GENE 1604 UP	J-KO33	12/340	0.000265463	0.0237526	3.59608	29.6103	NT5E;RGS16;COL6A2;KCNMB4;NEDD9;SOSTDC1;IL7R;NBL1;MEIS2;LARP6;RHOBTB1;MYLK
STAT3 DEFICIENCY MOUSE GSE6846 CREEDSID GENE 85 DOWN	J-KO33	10/246	0.000285387	0.023816	4.1428	33.8121	RPS29;COL6A2;ACSL5;TXNIP;RPL38;DNTT;PLTP;PTPRF;TUBA4A;RAG1
REST SHRNA C2 HUMAN GSE90068 PBPA RNASEQ DOWN	J-KO33	11/294	0.000291521	0.023816	3.81016	31.0163	KANK2;NT5E;EPAS1;F2R;ARID5B;TXNIP;NBL1;RPL39;TMSB10;PTPN14;MYLK
JUN SIRNA PC3 HUMAN GSE53470 RNASEQ UP	J-KO33	7/124	0.000339571	0.026391	5.79811	46.3143	SPARC;RPS29;COL6A2;ID1;TXNIP;RPL38;RPL39
JUN KO MOUSE GSE27028 CREEDSID GENE 321 UP	J-KO33	9/209	0.000377267	0.026391	4.38582	34.5715	NT5E;USP11;NCS1;S1PR1;DNTT;CKB;RAG2;TMSB10;RAG1
JUN KO MOUSE GSE27028 CREEDSID GENE 1516 DOWN	J-KO33	9/209	0.000377267	0.026391	4.38582	34.5715	NT5E;USP11;NCS1;S1PR1;DNTT;CKB;RAG2;TMSB10;RAG1
MECOM OE MOUSE GSE34729 CREEDSID GENE 1428 UP	J-KO33	10/255	0.000379355	0.026391	3.98878	31.4197	PTCRA;ECM1;PARM1;MPZ;KCP;APBB1;RILP;PTPN14;ADCY6;PDE9A
KLF1 OE MOUSE GSE46600 CREEDSID GENE 252 DOWN	J-KO33	8/167	0.000393266	0.026391	4.88972	38.3404	CD52;RPS29;CD28;RPL38;IL7R;RPL39;CTSS;IL18R1
MYC OE HUMAN GSE43730 CREEDSID GENE 359 DOWN	J-KO33	11/316	0.000535154	0.0335084	3.53135	26.6015	NT5E;CDH4;SPARC;EPAS1;ETNK2;CAMK2N1;F2R;CASP1;TXNIP;IL7R;AASS
FLI1 KD HUMAN GSE27524 CREEDSID GENE 1605 UP	J-KO33	12/369	0.000552827	0.0335084	3.29904	24.7443	NT5E;RGS16;COL6A2;KCNMB4;SOSTDC1;NPTX2;IL7R;NBL1;LARP6;ADCY6;RHOBTB1;MYLK
IKZF1 KO MOUSE GSE46093 CREEDSID GENE 2547 DOWN	J-KO33	7/136	0.000592398	0.034653	5.25555	39.0557	CD52;CYSLTR2;BCL11A;F2R;ARID5B;IL7R;TMSB10
IKZF3 KD HUMAN GSE50588 CREEDSID GENE 2818 UP	J-KO33	11/322	0.000625379	0.034653	3.46215	25.5408	PARM1;MX2;RGS16;TMEM132A;ITGA1;ID3;ARID5B;MAL;TXNIP;CTSS;AMOT
MECP2 MUT HUMAN GSE6955 CREEDSID GENE 2473 UP	J-KO33	12/375	0.000637077	0.034653	3.24351	23.8678	CDH4;TUBB3;USP11;PALM;FSCN1;MLC1;RPL38;TMSB10;PTPRF;TUBA4A;WASF3;AMOT
MECP2 KO MOUSE GSE8720 CREEDSID GENE 2417 DOWN	J-KO33	10/273	0.000645479	0.034653	3.71236	27.2692	ARL4C;ADCYAP1;SPARC;TUBB3;MCAM;KRT1;F2R;CNIH2;TUBB4A;NECTIN2
FLI1 KD HUMAN GSE27524 CREEDSID GENE 1607 UP	J-KO33	11/325	0.000675044	0.0352336	3.42854	25.0309	NT5E;RGS16;COL6A2;KCNMB4;SOSTDC1;IL7R;NBL1;MEIS2;LARP6;RHOBTB1;MYLK
EPAS1 KD HUVEC HUMAN GSE62974 RNASEQ UP	J-KO33	11/328	0.000727953	0.0368764	3.39557	24.534	NT5E;SPARC;TUBB3;MCAM;F2R;S1PR1;FSCN1;DYSF;WDFY3;PTPN14;PTPRF
FOXO3 KO MOUSE GSE18326 CREEDSID GENE 2698 UP	J-KO33	8/184	0.000746057	0.0368764	4.41359	31.781	SLCO3A1;ITGA1;MAL;SOSTDC1;SOGA3;SEZ6L2;TUBB4A;AASS
FOXQ1 OE HUVEC HUMAN GSE79306 RNASEQ UP	J-KO33	7/142	0.000765395	0.0368764	5.02043	36.0222	SPARC;TUBB3;MCAM;F2R;TMEM132A;TMSB10;PTPRF
NFIX KD MOUSE GSE45492 CREEDSID GENE 2846 UP	J-KO33	10/281	0.000805508	0.0369369	3.60129	25.6557	CD52;BCL11A;MX2;ITGA1;ID3;EFHD1;TMEM163;PLTP;CTSS;RAG1
FLI1 KD HUMAN GSE27524 CREEDSID GENE 1602 UP	J-KO33	11/333	0.000823784	0.0369369	3.34199	23.7335	RGS16;KCNMB4;SOSTDC1;ARID5B;IL7R;NBL1;MEIS2;LARP6;ADCY6;RHOBTB1;MYLK
KMT2A CHROMTRANSLOC HUMAN GSE15013 CREEDSID GENE 1506 UP	J-KO33	9/234	0.000849438	0.0369369	3.89353	27.5309	SPINK2;SPARC;BCL11A;RPS29;UBE2E2;DNTT;RPL39;TMSB10;CTSS
LHX1 KO MOUSE GSE7257 CREEDSID GENE 325 UP	J-KO33	10/283	0.000850242	0.0369369	3.57454	25.272	CDH4;RPS29;MDK;F2R;TMEM132A;CACHD1;SHROOM3;TMSB10;PTPRF;MYLK
FLI1 KD HUMAN GSE27524 CREEDSID GENE 1596 UP	J-KO33	11/335	0.000864941	0.0369369	3.32102	23.4226	NT5E;EPAS1;CAMK2N1;RGS16;KCNMB4;NEDD9;SOSTDC1;NBL1;LARP6;RHOBTB1;MYLK
HIVEP2 KO MOUSE GSE41307 CREEDSID GENE 3094 DOWN	J-KO33	9/236	0.000901984	0.0373961	3.85883	27.054	GNG4;RPS29;KCNMB4;SOSTDC1;MAL;RPL38;ADCY1;TUBB4A;EVI5
FOXP3 INDUCTION MOUSE GSE35543 CREEDSID GENE 3036 DOWN	J-KO33	10/287	0.000945851	0.0373961	3.5222	24.5266	SELENOM;RGS16;ID1;GCNT1;SEMA4C;RAPH1;CCR8;ARHGAP18;MID1;EVI5
CEBPA KO MOUSE GSE61468 CREEDSID GENE 1476 UP	J-KO33	9/238	0.000957142	0.0373961	3.82474	26.5879	CYSLTR2;PARM1;F2R;S1PR1;ID3;ARHGAP18;DNTT;IL18R1;NRGN
PHF20 SHRNA H1792 HUMAN GSE82115 RNASEQ UP	J-KO33	6/108	0.000981481	0.0373961	5.67705	39.3218	NT5E;SPARC;EPAS1;MCAM;EEF1A2;RPL39
HMGA2 OE MOUSE GSE24071 CREEDSID GENE 2564 DOWN	J-KO33	10/289	0.000996865	0.0373961	3.49659	24.1646	MYL4;CD52;CASP1;NEDD9;DNTT;IL7R;RAG2;CTSS;RALGPS2;RAG1
FOXF2 OE HUVEC HUMAN GSE79306 RNASEQ DOWN	J-KO33	10/289	0.000996865	0.0373961	3.49659	24.1646	SYNM;NT5E;RPS29;TMEM132A;FSCN1;DYSF;ARID5B;RPL39;TMSB10;PTPRF
NEUROG3 OE MOUSE GSE3653 CREEDSID GENE 1664 UP	J-KO33	9/240	0.00101501	0.0373961	3.79124	26.1325	RPS29;TUBB3;MDK;ID1;F2R;FSCN1;RPL38;CKB;TMSB10
ASCL1 KO G523NS HUMAN GSE87615 RNASEQ UP	J-KO33	11/344	0.00107185	0.0383651	3.22977	22.0863	CLIP2;CDH4;SPARC;EPAS1;CAMK2N1;COL6A2;USP11;FSCN1;MLC1;CKB;PLTP
MECP2 OE HUMAN GSE54258 CREEDSID GENE 824 DOWN	J-KO33	11/345	0.00109717	0.0383651	3.21993	21.9439	CDH4;CYSLTR2;BCL11A;USP43;CD28;CASP1;ANKRD19P;CD1E;CD1B;CDYL2;HOXA11
TCF12 KO MOUSE GSE27402 CREEDSID GENE 2168 DOWN	J-KO33	8/196	0.00112244	0.0383651	4.12934	28.0475	CD52;RPS29;DNTT;IL7R;RPL39;TMSB10;CTSS;RAG1
CREB1 KD MOUSE GSE17478 CREEDSID GENE 2158 UP	J-KO33	11/346	0.00112298	0.0383651	3.21016	21.8026	MYL4;ARL4C;ECM1;SYNM;SELENOM;COL6A2;F2R;TCHH;EFHD1;NBL1;AMOT
TFAP2C KD HUMAN GSE15481 CREEDSID GENE 2970 UP	J-KO33	10/296	0.0011935	0.0400461	3.40979	22.9508	SELENOM;MX2;ID1;EEF1A2;CHI3L2;UBE2E2;CKB;RAG2;TUBA4A;RHOBTB1
NCOA1 KO HUMAN GSE28645 CREEDSID GENE 1244 UP	J-KO33	12/407	0.0012902	0.0425314	2.97583	19.7981	SYNM;EPAS1;MDK;MX2;SLC2A13;IL7R;CXXC4;ADCY6;HOXD8;IL18R1;CTSS;RAG1
ESR1 KD HUMAN GSE27473 CREEDSID GENE 480 UP	J-KO33	10/301	0.0013525	0.0438162	3.35034	22.1317	ECM1;SELENOM;NT5E;SPARC;NINJ2;ACSL5;ARHGAP18;IL7R;PTPN14;AASS
SOX2 KD MOUSE GSE64965 CREEDSID GENE 2616 UP	J-KO33	9/251	0.00138615	0.0441455	3.61687	23.8035	KANK2;GPR162;PARM1;SLC30A3;MCAM;COL6A2;EEF1A2;CASP1;PTPRF
NCOA2 KO MOUSE GSE41558 CREEDSID GENE 3047 DOWN	J-KO33	10/305	0.00149177	0.0450563	3.30424	21.5033	MYL4;SPARC;PARM1;RPS29;COL6A2;ID1;ID3;RPL38;TMEM163;TMSB10
MYCN SHRNA IMR575 HUMAN GSE80397 12HR RNASEQ DOWN	J-KO33	13/472	0.00151053	0.0450563	2.77919	18.0517	TUB;TMEM132A;PTPRF;TUBB3;MDK;WNK2;ID1;NCS1;FSCN1;CKB;TP53I11;TMSB10;B4GALNT4
GATA3 KO MOUSE GSE39864 CREEDSID GENE 1162 DOWN	J-KO33	8/206	0.00154039	0.0450563	3.91879	25.377	PTCRA;RAB20;ZBTB16;RGS16;ID3;IL7R;EVI5;ADCY6
AIRE MUT MOUSE GSE12073 CREEDSID GENE 1172 UP	J-KO33	9/255	0.00154553	0.0450563	3.55734	23.0245	CD52;PARM1;RPS29;GCNT1;FSCN1;CASP1;PPM1H;RPL38;RPL39
TFAP2C SIRNA HUMAN GSE15481 CREEDSID GENE 2895 UP	J-KO33	10/307	0.00156565	0.0450563	3.28165	21.1977	SELENOM;MX2;ID1;EEF1A2;CHI3L2;UBE2E2;CKB;RAG2;TUBA4A;RHOBTB1
FOXO1 SIRNA HESC HUMAN GSE94036 RNASEQ DOWN	J-KO33	10/307	0.00156565	0.0450563	3.28165	21.1977	KANK2;CLIP2;ECM1;EPAS1;COL6A2;F2R;FSCN1;ARID5B;TMSB10;MYLK
PGR KO MOUSE GSE39920 CREEDSID GENE 3079 DOWN	J-KO33	10/308	0.00160369	0.0450563	3.27047	21.0469	GSTM3;ERRFI1;SPARC;ZBTB16;F2R;TXNIP;CKB;NBL1;MYLK;HOXA11
ZFX KO MOUSE GSE52416 CREEDSID GENE 1472 UP	J-KO33	9/257	0.00163056	0.0450563	3.52829	22.6475	CD52;NT5E;RPS29;F2R;TXNIP;RPL38;RPL39;CTSS;NRGN
EP400 SHRNA MKL1 HUMAN GSE69876 RNASEQ UP	J-KO33	9/257	0.00163056	0.0450563	3.52829	22.6475	SV2C;HIP1;RPS29;ID1;EEF1A2;ID3;RPL38;CNIH2;NPTX2
STAT1 KO MOUSE GSE33057 CREEDSID GENE 1529 DOWN	J-KO33	9/259	0.00171931	0.0468202	3.4997	22.2785	GSTM3;ADCYAP1;SPINK2;CTTN;GNG4;ADAM11;ID3;NPTX2;TUBA4A
RELA KD HUMAN GSE1676 CREEDSID GENE 1787 DOWN	J-KO33	7/164	0.00176541	0.0473887	4.3121	27.336	TMSB15A;USP11;TXNIP;RPL38;RPL39;TMSB10;MID1
MYC KD HUMAN GSE54872 CREEDSID GENE 1307 UP	J-KO33	10/314	0.00184801	0.0488	3.20493	20.1707	CDH4;SPARC;FGF9;BCL11A;TMSB15A;RGS16;S1PR1;ZNF521;CXXC4;AMOT
WT1 KO MOUSE GSE15325 CREEDSID GENE 2156 UP	J-KO33	11/369	0.00186993	0.0488	3.00036	18.8479	ERRFI1;PARM1;SLC2A13;RGS16;F2R;RAPH1;DYSF;EFHD1;NPTX2;KANK4;MYLK
BACH2 KO MOUSE GSE42598 CREEDSID GENE 2778 DOWN	J-KO33	8/213	0.00190015	0.0489092	3.78363	23.7075	ECM1;NT5E;NINJ2;RGS16;GPR55;CCR8;SOSTDC1;MID1
GATA1 TRUNCATED EXPRESSION GATA1DELTANEODELTAHS MUTANT MOUSE GSE2433 CREEDSID GENE 2658 DOWN	J-KO33	10/316	0.00193584	0.0491547	3.18366	19.889	GNAZ;TUBB3;ACSL5;ARHGAP18;CKB;TMSB10;ADCY6;CTSS;TUBA4A;MYLK
PGR KO MOUSE GSE39920 CREEDSID GENE 3080 DOWN	J-KO33	8/216	0.00207327	0.0519424	3.72848	23.0369	GSTM3;SPARC;MDK;ZBTB16;F2R;CKB;MYLK;HOXA11
EHF SIRNA HBE HUMAN GSE85402 RNASEQ UP	J-KO33	10/320	0.00212162	0.0524542	3.14194	19.3404	ECM1;EPAS1;NCS1;ID3;TXNIP;RPL38;CKB;NBL1;PTPRF;TUBA4A
POU2AF1 OE MOUSE GSE12421 CREEDSID GENE 2312 UP	J-KO33	9/268	0.00216785	0.0529012	3.37653	20.7117	MYL4;CD52;ID3;NEDD9;DNTT;TMEM64;TUBA4A;RALGPS2;RAG1
SETDB1 KO MOUSE GSE28593 CREEDSID GENE 2205 UP	J-KO33	11/379	0.0023017	0.0552563	2.91733	17.7202	ARL4C;ERRFI1;GCNT1;SEMA4C;F2R;CD28;DYSF;TCHH;MAL;ESPN;CXCL16
KDM2B OE MOUSE GSE34691 CREEDSID GENE 607 DOWN	J-KO33	8/220	0.00232317	0.0552563	3.65739	22.1814	NT5E;PARM1;FGF9;MCAM;NEDD9;CDYL2;TUBA4A;NECTIN2
EGR3 KD HUMAN GSE52108 CREEDSID GENE 2231 UP	J-KO33	8/221	0.0023892	0.055558	3.64003	21.9741	CAMK2N1;ID1;EEF1A2;F2R;EFHD1;CKB;WASF3;NRGN
EPAS1 KD HUVEC HUMAN GSE62974 RNASEQ DOWN	J-KO33	9/272	0.002395	0.055558	3.3245	20.0613	CTTN;EPAS1;MDK;TMEM132A;ID3;TXNIP;RPL39;TMSB10;PLTP
GTF2I KO MOUSE GSE48790 CREEDSID GENE 1452 DOWN	J-KO33	9/273	0.00245464	0.0561699	3.31174	19.9028	ERRFI1;RGS16;ID1;F2R;ID3;NEDD9;SOGA3;EPHA3;MYLK
MTF2 KD MOUSE GSE16364 CREEDSID GENE 1355 DOWN	J-KO33	10/327	0.00248116	0.0561699	3.07145	18.4257	ARL4C;SPARC;CTTN;MDK;ID1;F2R;RPL38;CKB;TMSB10;PTPRF
DUX4 OE HUMAN GSE33799 CREEDSID GENE 1429 DOWN	J-KO33	6/130	0.00253007	0.0565953	4.66461	27.8921	CDH4;TUBB3;ID1;ID3;IL7R;KANK4
PAX3 KNOCKIN MOUSE GSE11400 CREEDSID GENE 625 UP	J-KO33	8/224	0.00259614	0.0567354	3.58893	21.3675	TMEM26;SELENOM;RPS29;SOSTDC1;RPL39;TMSB10;EVI5;EPHA3
TCF4 DELETION MOUSE GSE12505 CREEDSID GENE 2866 DOWN	J-KO33	5/90	0.00259673	0.0567354	5.65423	33.6625	RPS29;RPL38;DNTT;TMSB10;CTSS
FOXP3 ACTIVATION HUMAN GSE41087 CREEDSID GENE 1054 DOWN	J-KO33	9/277	0.00270512	0.0584244	3.26164	19.2848	ZDBF2;ARL4C;SLCO3A1;EPAS1;ZBTB16;GPR55;ITGA1;CD28;ARID5B
FOXP3 ABLATION MOUSE GSE6681 CREEDSID GENE 91 UP	J-KO33	8/227	0.00281685	0.0601462	3.53922	20.7828	ARL4C;CD52;RPS29;CD28;RPL38;IL7R;TMSB10;IL18R1
DLX5 KO MOUSE GSE22381 CREEDSID GENE 29 UP	J-KO33	7/179	0.00288875	0.0608888	3.93304	22.9962	PTCRA;MCAM;ADAM11;CKB;ESPN;PLTP;TUBB4A
GATA4 ABLATION MOUSE GSE30314 CREEDSID GENE 838 DOWN	J-KO33	8/229	0.00297195	0.0608888	3.50683	20.4046	NUDT11;NT5E;ZBTB16;DYSF;MID1;SERINC2;PTPRF;CTSS
SOX5 OE FETALCORTEX HUMAN GSE89057 RNASEQ UP	J-KO33	13/511	0.00301045	0.0608888	2.55638	14.8415	PDE4D;ARID5B;SOGA3;ARL4C;PDZD4;ADCYAP1;GNG4;EPB41L1;CAMK2N1;WDFY3;NPTXR;TMSB10;KIAA0408
TP53 SIRNA MDAMB231 HUMAN GSE68248 RNASEQ UP	J-KO33	10/336	0.00301366	0.0608888	2.98528	17.3283	ARL4C;ERRFI1;NT5E;CTTN;RPS29;ITGA1;ACSL5;TXNIP;ASAP2;PTPN14
HSF1 KD HUMAN GSE3697 CREEDSID GENE 784 DOWN	J-KO33	10/336	0.00301366	0.0608888	2.98528	17.3283	TMSB15A;NINJ2;TMEM132A;ID3;KAZN;ARID5B;TXNIP;IL7R;NBL1;RHOBTB1
HMGA2 KD HUMAN GSE43741 CREEDSID GENE 2854 UP	J-KO33	11/394	0.00309798	0.0619267	2.80091	16.1809	TUB;ZDBF2;NUDT11;TMEM63C;BCL11A;CACHD1;KCNMB4;UGT3A2;CKB;EPHA3;AMOT
IRF9 OE HUMAN GSE50002 CREEDSID GENE 1655 UP	J-KO33	9/284	0.00319186	0.0621843	3.17748	18.2614	FAM210B;ECM1;CTTN;MX2;ID1;ID3;PTPRF;KANK4;SYT7
NFIA DEFICIENCY MOUSE GSE4623 CREEDSID GENE 666 UP	J-KO33	10/339	0.00321015	0.0621843	2.9576	16.9809	ARL4C;GNAZ;SPARC;EEF1A2;PALM;CKB;CNIH2;TUBB4A;TMSB10;SMAP1
ELK1 KD HUMAN GSE34589 CREEDSID GENE 2865 DOWN	J-KO33	10/339	0.00321015	0.0621843	2.9576	16.9809	GSTM3;SELENOM;CAMK2N1;TUBB3;ZBTB16;ID1;ID3;UBE2E2;CKB;SMAP1
TP53 DEPLETION HUMAN GSE26262 CREEDSID GENE 478 UP	J-KO33	10/340	0.00327787	0.0625924	2.94848	16.867	ARL4C;NINJ2;ITGA1;ACSL5;ID3;NEDD9;ARID5B;TXNIP;LARP6;RHOBTB1
MSGN1 OE MOUSE GSE29848 CREEDSID GENE 1631 UP	J-KO33	8/233	0.00330207	0.0625924	3.44378	19.675	SPARC;RPS29;ID1;F2R;FSCN1;ID3;TMSB10;AMOT
PAX6 KO MOUSE GSE45143 CREEDSID GENE 3098 UP	J-KO33	9/286	0.0033429	0.0625924	3.15421	17.9819	ERRFI1;SPARC;PARM1;RPS29;MDK;F2R;RPL38;TMSB10;PLTP
MBD1 KO MOUSE GSE52547 CREEDSID GENE 2835 UP	J-KO33	7/184	0.00336447	0.0625924	3.82096	21.7584	FAM210B;MIOX;BMP10;TUBB3;MDK;DNTT;B4GALNT4
SETDB1 KO MOUSE GSE40296 CREEDSID GENE 31 DOWN	J-KO33	9/287	0.0034205	0.063011	3.1427	17.8442	CDH4;BCL11A;TUSC3;TUBB3;MDK;RPL38;CKB;TMSB10;PTPRF
FLI1 KD HUMAN GSE27524 CREEDSID GENE 1612 UP	J-KO33	9/289	0.00357996	0.0653081	3.11994	17.5727	RGS16;KCNMB4;NEDD9;SOSTDC1;ARID5B;MEIS2;LARP6;RHOBTB1;MYLK
VAX2 KO MOUSE GSE19626 CREEDSID GENE 2367 UP	J-KO33	8/237	0.00366002	0.065497	3.38294	18.9793	CDH4;SPAG6;KRT1;ID1;DYSF;EFHD1;MID1;NRGN
HIF1A OE 786O HUMAN GSE67237 RNASEQ DOWN	J-KO33	8/237	0.00366002	0.065497	3.38294	18.9793	RPS29;COL6A2;EEF1A2;KAZN;RPL38;RPL39;TMSB10;JCAD
EGR4 KD HUMAN GSE40558 CREEDSID GENE 3030 DOWN	J-KO33	9/292	0.00383003	0.0668258	3.08639	17.1754	NUDT11;PCBP3;CASP1;KIAA1549L;PPM1H;ASAP2;TMEM163;MEIS2;CXXC4
DLX5 DEFICIENCY MOUSE GSE22381 CREEDSID GENE 382 UP	J-KO33	8/239	0.00384991	0.0668258	3.35331	18.6434	TUBB3;ADAM11;KCNQ3;ADCY1;CKB;ESPN;TUBB4A;PLTP
GATA1 MUT MOUSE GSE2433 CREEDSID GENE 979 DOWN	J-KO33	10/348	0.00386159	0.0668258	2.87751	15.9894	GNAZ;TUBB3;F2R;ACSL5;CKB;TMSB10;ADCY6;CTSS;TUBA4A;MYLK
FLI1 KD HUMAN GSE27524 CREEDSID GENE 1595 UP	J-KO33	9/293	0.00391637	0.0668258	3.07536	17.0455	RGS16;KCNMB4;NEDD9;SOSTDC1;ARID5B;MEIS2;LARP6;RHOBTB1;MYLK
MYRF KO MOUSE GSE15303 CREEDSID GENE 2306 UP	J-KO33	9/293	0.00391637	0.0668258	3.07536	17.0455	SPARC;GNG4;TUSC3;ID1;ADAM11;MLC1;ID3;EVI5;C1QL1
NRL DEFICIENCY MOUSE GSE4051 CREEDSID GENE 266 UP	J-KO33	8/240	0.00394766	0.0668258	3.33868	18.4784	ZDBF2;FAM210B;TMEM26;F2R;CKB;TMSB10;CTSS;MYLK
AIRE KO MOUSE GSE2585 CREEDSID GENE 272 DOWN	J-KO33	8/241	0.00404733	0.0679011	3.32418	18.3152	TUBB3;MDK;MX2;ID1;FSCN1;TXNIP;CTSS;AMOT
IRF9 OE HUMAN GSE50002 CREEDSID GENE 1653 UP	J-KO33	8/243	0.00425247	0.0686891	3.29556	17.9946	FAM210B;ECM1;HIP1;MX2;MCAM;ID1;ID3;KANK4
PPARA ACTIVATION HUMAN GSE17251 CREEDSID GENE 501 DOWN	J-KO33	8/243	0.00425247	0.0686891	3.29556	17.9946	ARL4C;ECM1;ETNK2;ID1;ID3;MEIS2;AASS;KIAA0408
NKX25 SHRNA H1 HUMAN GSE69618 DAY6 RNASEQ UP	J-KO33	12/471	0.00425879	0.0686891	2.55245	13.9333	ERRFI1;SPARC;EPAS1;RPS29;MDK;CACHD1;FSCN1;CKB;TMSB10;PTPN14;PTPRF;AMOT
DNMT1 KO MOUSE GSE27434 CREEDSID GENE 1052 UP	J-KO33	10/353	0.00426635	0.0686891	2.83484	15.4697	SELENOM;CYSLTR2;SLCO3A1;F2R;CASP1;KCNMB4;MAL;TXNIP;PLTP;IL18R1
FLI1 KD HUMAN GSE27524 CREEDSID GENE 1611 UP	J-KO33	9/297	0.00427708	0.0686891	3.03203	16.5382	RGS16;KCNMB4;SOSTDC1;ARID5B;IL7R;MEIS2;LARP6;RHOBTB1;MYLK
POU5F1 KD MOUSE GSE56853 CREEDSID GENE 1336 UP	J-KO33	10/355	0.00443735	0.0699442	2.81812	15.2677	ARL4C;ERRFI1;SPARC;HIP1;PARM1;TUSC3;ID3;CKB;TMEM163;CXCL16
ZBTB7B KO MOUSE GSE17812 CREEDSID GENE 1681 UP	J-KO33	5/102	0.00444915	0.0699442	4.95172	26.8138	CD52;RPS29;CASP1;RPL38;TMSB10
STAT6 KD HUMAN GSE50588 CREEDSID GENE 2805 UP	J-KO33	9/299	0.0044669	0.0699442	3.01081	16.2917	SYNM;IL4R;EEF1A2;ITGA1;FSCN1;UBE2E2;MAL;CD1C;CTSS
FLI1 KD HUMAN GSE27524 CREEDSID GENE 1608 UP	J-KO33	9/300	0.00456425	0.0708779	3.00031	16.1702	RGS16;KCNMB4;SOSTDC1;ARID5B;IL7R;MEIS2;LARP6;RHOBTB1;MYLK
VAX2 KO MOUSE GSE19626 CREEDSID GENE 2369 UP	J-KO33	8/247	0.00468674	0.0721835	3.23974	17.3748	ID1;PALM;DYSF;ID3;KAZN;CNIH2;NPTX2;TMEM121
FLI1 KD HUMAN GSE27524 CREEDSID GENE 1609 UP	J-KO33	9/302	0.0047639	0.0727423	2.97952	15.9306	RGS16;KCNMB4;SOSTDC1;ARID5B;IL7R;MEIS2;LARP6;RHOBTB1;MYLK
TSHZ3 SIRNA BT549 HUMAN GSE79586 RNASEQ UP	J-KO33	8/248	0.00480045	0.0727423	3.22607	17.2242	ERRFI1;NT5E;SPARC;EPAS1;RPS29;TMEM64;RPL39;TMSB10
PAX5 OE HUMAN GSE44244 CREEDSID GENE 574 UP	J-KO33	13/541	0.00485241	0.0729016	2.40738	12.8272	CD52;ERRFI1;SPINK2;PLEKHH2;TUSC3;SPAG6;GPR55;CDYL2;TUBA4A;CXCL16;CAMK2N1;TXNIP;SERINC2
FOXP2 OE SHSY5Y HUMAN GSE100291 RNASEQ UP	J-KO33	10/360	0.00488856	0.0729016	2.77714	14.7768	KANK2;SPARC;TUBB3;MDK;MCAM;COL6A2;TMEM132A;FSCN1;CKB;PLTP
BCL11B KO MOUSE GSE9330 CREEDSID GENE 28 DOWN	J-KO33	6/149	0.00494613	0.0731793	4.04093	21.4539	SELENOM;SYNM;NETO1;ADCY1;TUBA4A;NRGN
KDM2B KD MOUSE GSE40701 CREEDSID GENE 1745 UP	J-KO33	7/198	0.00501658	0.0736419	3.53836	18.7357	KLHL5;TMEM63C;CAMK2N1;TXNIP;SERINC2;KANK4;PDE9A
EOMES OE HUMAN GSE43805 CREEDSID GENE 92 UP	J-KO33	9/306	0.00518356	0.0755031	2.93879	15.4647	SPARC;TMEM54;CAMK2N1;EEF1A2;KCNMB4;ID3;EFHD1;CKB;CXXC4
HIVEP2 KO MOUSE GSE41307 CREEDSID GENE 3094 UP	J-KO33	9/307	0.00529282	0.0765016	2.92878	15.3509	SLC30A3;CAMK2N1;EEF1A2;NPTXR;TMSB10;PLTP;CTSS;TUBA4A;NRGN
E2F1 KD MOUSE GSE24594 CREEDSID GENE 473 UP	J-KO33	7/203	0.00573422	0.0818141	3.44722	17.7922	SPARC;RPS29;MDK;COL6A2;TXNIP;RPL38;RPL39
ZEB2 SHRNA H1 HUMAN GSE69618 DAY10 RNASEQ DOWN	J-KO33	8/256	0.00578804	0.0818141	3.12073	16.0779	EPAS1;MDK;WNK2;WDFY3;TMSB10;MEIS2;PTPRF;AMOT
MYCN OE MOUSE GSE6077 CREEDSID GENE 40 DOWN	J-KO33	9/312	0.00586621	0.0818141	2.87971	14.7975	SPARC;MCAM;COL6A2;F2R;TXNIP;RPL39;TMSB10;PLTP;MYLK
E2F1 MUT MOUSE GSE24594 CREEDSID GENE 1245 DOWN	J-KO33	7/204	0.00588651	0.0818141	3.42955	17.611	SPARC;RPS29;MDK;COL6A2;TXNIP;RPL38;RPL39
MSGN1 OE MOUSE GSE29848 CREEDSID GENE 1630 UP	J-KO33	8/257	0.00592162	0.0818141	3.10804	15.9416	MDK;ID1;F2R;CACHD1;FSCN1;ID3;TMSB10;AMOT
NR2F2 KO MOUSE GSE46496 CREEDSID GENE 2412 DOWN	J-KO33	8/257	0.00592162	0.0818141	3.10804	15.9416	MYL4;EPAS1;ID1;F2R;ID3;RPL38;TMEM163;RHOBTB1
FOXP3 KNOCKIN MOUSE GSE2389 CREEDSID GENE 2950 DOWN	J-KO33	7/205	0.00604181	0.0822649	3.41205	17.4323	ARL4C;CD52;ACSL5;RPL38;IL7R;IL18R1;TUBA4A
IRF1 OE HUMAN GSE26817 CREEDSID GENE 2502 DOWN	J-KO33	7/205	0.00604181	0.0822649	3.41205	17.4323	NPW;EEF1A2;UBE2E2;EFHD1;ESPN;TUBB4A;SERINC2
NCOA3 KD MOUSE GSE50017 CREEDSID GENE 1712 DOWN	J-KO33	8/259	0.0061958	0.0837547	3.08296	15.6734	PARM1;TUBB3;ADCY1;SOGA3;TMEM64;MEIS2;CDYL2;TSHR
NEUROG1 OE HUMAN GSE18296 CREEDSID GENE 1426 UP	J-KO33	8/261	0.00647952	0.0864401	3.05827	15.411	ERRFI1;CYSLTR2;NETO1;FGF9;SHROOM3;CKB;EPHA3;RALGPS2
NEUROD1 KO MOUSE GSE35396 CREEDSID GENE 3091 DOWN	J-KO33	9/317	0.00648646	0.0864401	2.83223	14.2689	ECM1;SPARC;EPAS1;MPZ;COL6A2;ID3;SOSTDC1;TXNIP;PLTP
NFE2L2 KO MOUSE GSE18344 CREEDSID GENE 1261 UP	J-KO33	7/209	0.00669379	0.0883783	3.3438	16.741	CDHR1;COL6A2;RGS16;ID1;ID3;EPHA3;KANK4
MYC OE MCF7 HUMAN GSE101738 RNASEQ DOWN	J-KO33	6/159	0.00674753	0.0883783	3.77489	18.8691	ERRFI1;GSTM3;RGS16;ARID5B;ID3;TMSB10
MYC KO MOUSE GSE58079 CREEDSID GENE 2553 UP	J-KO33	8/263	0.006773	0.0883783	3.03397	15.1541	ERRFI1;ECM1;RGS16;S1PR1;NEDD9;CCR8;TXNIP;CKB
ZEB2 SHRNA H1 HUMAN GSE69618 DAY6 RNASEQ UP	J-KO33	9/320	0.00688212	0.0891041	2.80448	13.963	ERRFI1;EPAS1;MDK;ID1;FSCN1;ARHGAP28;TMSB10;PTPN14;PTPRF
STAT3 SIRNA MDAMB157 HUMAN GSE85579 RNASEQ DOWN	J-KO33	8/264	0.00692347	0.0891041	3.02197	15.0278	MCAM;COL6A2;USP11;SEMA4C;F2R;TMEM132A;NPTX2;PTPN14
MYC KD HUMAN GSE57538 CREEDSID GENE 1753 UP	J-KO33	8/265	0.00707644	0.0902708	3.01006	14.9027	ZDBF2;BCAS4;PARM1;PALM;KCNMB4;EFHD1;TXNIP;IL18R1
XPA KO HELA HUMAN GSE100855 RNASEQ DOWN	J-KO33	9/322	0.00715601	0.0902708	2.78628	13.7637	ERRFI1;EPAS1;USP11;FSCN1;CKB;NBL1;TMSB10;SERINC2;PTPRF
LHX1 ABLATION MOUSE GSE4230 CREEDSID GENE 776 UP	J-KO33	6/161	0.00715824	0.0902708	3.72581	18.4036	SPARC;MDK;FSCN1;ID3;TMSB10;MYLK
PIN1 DEPLETION HUMAN GSE26262 CREEDSID GENE 477 UP	J-KO33	8/269	0.00771404	0.0953995	2.96332	14.4157	F2R;ITGA1;PPM1H;ID3;ARID5B;EFHD1;TXNIP;RHOBTB1
NR2F2 KD HUMAN GSE47438 CREEDSID GENE 2217 UP	J-KO33	9/326	0.00772878	0.0953995	2.75055	13.3754	ERRFI1;NT5E;CTTN;RPS29;F2R;FSCN1;ARID5B;RPL38;TMSB10
NCOA2 KO MOUSE GSE41558 CREEDSID GENE 46 DOWN	J-KO33	9/326	0.00772878	0.0953995	2.75055	13.3754	MYL4;SPARC;PARM1;RPS29;COL6A2;EEF1A2;RPL38;TMEM163;TMSB10
BATF KO MOUSE GSE54215 CREEDSID GENE 1522 UP	J-KO33	7/215	0.00776803	0.0953995	3.24635	15.7699	CD52;CASP1;ACSL5;RPL38;RPL39;IL18R1;CTSS
EZH2 KO HESC HUMAN GSE76626 RNASEQ UP	J-KO33	7/217	0.00815293	0.0994764	3.21511	15.4627	PDZD4;SPARC;COL6A2;FSCN1;RPL38;RPL39;TMSB10
IRF1 OE MOUSE GSE6505 CREEDSID GENE 2076 DOWN	J-KO33	8/272	0.00821994	0.0996469	2.92919	14.0636	ERRFI1;SPARC;CTTN;COL6A2;F2R;ID3;TMSB10;MYLK
OVOL2 KO MOUSE GSE53923 CREEDSID GENE 1486 UP	J-KO33	9/330	0.00833595	0.100405	2.71572	13.0006	ERRFI1;SPARC;ZBTB16;COL6A2;ITGA1;TCHH;NEDD9;TXNIP;MYLK
GATA4 OE MOUSE GSE66016 CREEDSID GENE 2657 UP	J-KO33	8/273	0.00839399	0.100461	2.91799	13.9487	ERRFI1;RPS29;ID1;F2R;FSCN1;ID3;TMEM64;TMSB10
KDM2B OE MOUSE GSE34691 CREEDSID GENE 354 UP	J-KO33	7/219	0.00855173	0.101061	3.18445	15.1631	NT5E;PARM1;FGF9;MCAM;NEDD9;CDYL2;NECTIN2
PRDM14 KO MOUSE GSE42580 CREEDSID GENE 1714 DOWN	J-KO33	7/219	0.00855173	0.101061	3.18445	15.1631	CD52;CLIP2;MX2;CDHR1;MAL;EFHD1;TMEM163
FOXP3 DEFICIENCY MOUSE GSE35543 CREEDSID GENE 3037 UP	J-KO33	6/168	0.00873867	0.101987	3.56354	16.8912	HS3ST3B1;SLCO3A1;UBE2E2;MAL;KCNMB4;ADCY6
RORC KO MOUSE GSE27241 CREEDSID GENE 1686 UP	J-KO33	6/168	0.00873867	0.101987	3.56354	16.8912	ECM1;RGS16;TXNIP;CNIH2;IL7R;TMEM163
NFKB2 KD HUMAN GSE50588 CREEDSID GENE 2806 UP	J-KO33	9/333	0.00881466	0.102239	2.69016	12.7281	MX2;NINJ2;ITGA1;FSCN1;CHI3L2;CASP1;CKB;CD1C;CTSS
E2F4 KO MOUSE GSE11039 CREEDSID GENE 1167 DOWN	J-KO33	9/334	0.00897878	0.102924	2.68175	12.6388	ERRFI1;ECM1;SPARC;CTTN;COL6A2;ID1;ID3;RPL39;TUBA4A
TET1 KD MOUSE GSE26830 CREEDSID GENE 1353 UP	J-KO33	9/335	0.00914521	0.104145	2.67338	12.5503	ARL4C;ERRFI1;RAB20;TMEM54;ID1;CACHD1;TCHH;PTPN14;CXCL16
MECP2 KO MOUSE GSE8720 CREEDSID GENE 2417 UP	J-KO33	6/170	0.00923277	0.104355	3.51973	16.4899	ZBTB16;ID1;CACHD1;ATP2B3;KANK4;RHOBTB1
ESRRA KD HUMAN GSE50588 CREEDSID GENE 2821 UP	J-KO33	8/278	0.00930601	0.104355	2.86322	13.3915	CLIP2;RGS16;ITGA1;FSCN1;UBE2E2;MAL;CKB;CD1C
STAT3 SIRNA HCC70 HUMAN GSE85579 RNASEQ UP	J-KO33	7/223	0.00939212	0.104355	3.12484	14.5864	WNK2;FSCN1;TXNIP;SEZ6L2;NBL1;SERINC2;CXCL16
AHR KO MOUSE GSE10082 CREEDSID GENE 1465 DOWN	J-KO33	7/223	0.00939212	0.104355	3.12484	14.5864	ZBTB16;RGS16;F2R;LHX6;SERINC2;PDE9A;MYLK
GRHL2 KD MOUSE GSE40729 CREEDSID GENE 2534 DOWN	J-KO33	8/279	0.00949696	0.104355	2.85251	13.2835	SYNM;NT5E;MCAM;PDE4D;F2R;CACHD1;IL18R1;MYLK
NCOA2 KO MOUSE GSE55002 CREEDSID GENE 199 DOWN	J-KO33	8/279	0.00949696	0.104355	2.85251	13.2835	GSTM3;CD52;ZBTB16;RGS16;CASP1;TXNIP;PLTP;CTSS
NEUROD1 KO MOUSE GSE35396 CREEDSID GENE 3093 UP	J-KO33	8/280	0.00969081	0.10586	2.84188	13.1766	GPR162;CD52;SPARC;SLC2A13;PPM1H;MLC1;TUBB4A;CTSS
PLAGL2 OE MOUSE GSE21143 CREEDSID GENE 2546 DOWN	J-KO33	6/172	0.00974653	0.10586	3.47697	16.1013	SPARC;ID1;MLC1;TMSB10;NBL1;C1QL1
MYC KD HUMAN GSE22139 CREEDSID GENE 712 UP	J-KO33	8/281	0.0098876	0.106775	2.83132	13.0707	ERRFI1;NT5E;SPARC;TUBB3;USP11;IL7R;TMSB10;MEIS2
SRF KO MOUSE GSE34545 CREEDSID GENE 2884 DOWN	J-KO33	5/124	0.0100047	0.107422	4.03177	18.5651	MYL4;MCAM;ADAM11;NPTX2;TUBB4A
TWIST1 OE MOUSE GSE50002 CREEDSID GENE 1077 UP	J-KO33	8/282	0.0100873	0.107694	2.82084	12.9659	CD52;MX2;MCAM;USP11;ID1;ID3;NEDD9;NECTIN2
DDIT3 MUT MOUSE GSE2082 CREEDSID GENE 899 DOWN	J-KO33	6/174	0.0102804	0.108489	3.43522	15.7248	ERRFI1;CD52;RGS16;ID1;TMSB10;CTSS
NFKB1 KD HUMAN GSE65363 CREEDSID GENE 1558 UP	J-KO33	8/283	0.0102901	0.108489	2.81044	12.8622	CDH4;GNG4;ACSL5;ID3;KAZN;ASAP2;IL7R;PTPRF
PRDM14 KO MOUSE GSE42580 CREEDSID GENE 1714 UP	J-KO33	5/125	0.010335	0.108489	3.99797	18.2796	ARL4C;NT5E;SV2C;FSCN1;MEIS2
IRF9 OE HUMAN GSE50002 CREEDSID GENE 1656 UP	J-KO33	8/284	0.0104958	0.108959	2.80011	12.7595	FAM210B;ECM1;CTTN;MX2;ID1;ID3;PTPRF;KANK4
IRF8 KD HUMAN GSE50588 CREEDSID GENE 2826 UP	J-KO33	8/284	0.0104958	0.108959	2.80011	12.7595	MX2;ITGA1;FSCN1;CHI3L2;CASP1;MAL;CD1C;AASS
BACH2 KO MOUSE GSE30883 CREEDSID GENE 2701 UP	J-KO33	8/285	0.0107046	0.110516	2.78986	12.6578	ERRFI1;GCNT1;RAPH1;CD28;S1PR1;DNTT;WDFY3;ADCY6
MYB OE HUMAN GSE2816 CREEDSID GENE 2154 DOWN	J-KO33	11/469	0.0109678	0.112478	2.33319	10.5292	HS3ST3B1;RPS29;MX2;CASP1;TXNIP;RPL38;IL7R;RPL39;TMSB10;CTSS;CXCL16
PAX5 OE HUMAN GSE44244 CREEDSID GENE 575 UP	J-KO33	10/407	0.0111161	0.112478	2.44244	10.9894	ERRFI1;PLEKHH2;TUSC3;ID1;RAPH1;NEDD9;TXNIP;AASS;TUBA4A;RALGPS2
SOX9 OE MOUSE GSE34060 CREEDSID GENE 2743 DOWN	J-KO33	6/177	0.0111196	0.112478	3.37444	15.1818	CD52;CD4;CD28;S1PR1;IL7R;CTSS
ARID3A OE MOUSE GSE56853 CREEDSID GENE 1338 UP	J-KO33	9/346	0.0111341	0.112478	2.58466	11.6251	ARL4C;GSTM3;KLHL5;TMEM54;ID1;CACHD1;KAZN;WDFY3;CKB
NFYB KD MOUSE GSE56838 CREEDSID GENE 1342 UP	J-KO33	7/231	0.0112521	0.113063	3.01201	13.5155	NUDT11;PARM1;MCAM;ID1;TCHH;ID3;PTPN14
OTX2 SILENCING HUMAN GSE22875 CREEDSID GENE 163 UP	J-KO33	9/348	0.011528	0.115219	2.56915	11.466	MYL4;EPAS1;RPS29;ID1;ID3;TXNIP;TMSB10;MEIS2;TUBA4A
ARNTL KO MOUSE GSE27079 CREEDSID GENE 2710 UP	J-KO33	6/179	0.0117053	0.115431	3.33509	14.8335	SPARC;MCAM;TMSB10;NBL1;SERINC2;IL18R1
GATA6 KO MOUSE GSE47049 CREEDSID GENE 2225 DOWN	J-KO33	7/233	0.0117561	0.115431	2.98505	13.2637	ECM1;NT5E;FSCN1;RPL38;CKB;EVI5;CTSS
ATF3 SIRNA HDF HUMAN GSE81405 RNASEQ UP	J-KO33	8/290	0.011795	0.115431	2.7397	12.1645	EPAS1;NCS1;FSCN1;IL7R;TMSB10;PTPN14;JCAD;MYLK
PGR KO MOUSE GSE39920 CREEDSID GENE 3078 DOWN	J-KO33	8/290	0.011795	0.115431	2.7397	12.1645	GSTM3;SPARC;ZBTB16;TXNIP;CKB;TUBB4A;MYLK;RALGPS2
IRF9 OE HUMAN GSE50002 CREEDSID GENE 1659 UP	J-KO33	6/180	0.0120062	0.115767	3.31575	14.6634	ECM1;PARM1;MCAM;ID3;KANK4;PTPRF
ARID3A OE MOUSE GSE56853 CREEDSID GENE 1339 DOWN	J-KO33	6/180	0.0120062	0.115767	3.31575	14.6634	MYL4;MCAM;USP11;TXNIP;EFHD1;PDE9A
PGR KO MOUSE GSE39920 CREEDSID GENE 3079 UP	J-KO33	7/234	0.0120141	0.115767	2.97175	13.1401	ARL4C;RAB20;MCAM;COL6A2;ID1;PLTP;PTPRF
MYC MYC VS WT MOUSE GSE55272 CREEDSID GENE 1817 UP	J-KO33	7/235	0.0122762	0.117688	2.95856	13.0179	NT5E;CD28;CASP1;CCR8;TUBB4A;MID1;PLTP
EGR3 KD HUMAN GSE52108 CREEDSID GENE 2231 DOWN	J-KO33	9/352	0.0123472	0.117769	2.53866	11.1557	SPARC;MDK;MX2;GCNT1;DYSF;NEDD9;ARHGAP28;IL7R;AASS
ASCL1 KO G523NS HUMAN GSE87617 RNASEQ UP	J-KO33	10/415	0.0126021	0.119593	2.39321	10.4676	ARL4C;ERRFI1;SPARC;CTTN;CAMK2N1;RGS16;COL6A2;TMEM132A;NPTX2;PTPN14
NR3C1 KO MOUSE GSE23724 CREEDSID GENE 3014 DOWN	J-KO33	7/238	0.0130872	0.122954	2.91969	12.6601	GNAZ;ECM1;SELENOM;ZBTB16;GCNT1;EFHD1;TUBA4A
ESR1 KD HUMAN GSE26298 CREEDSID GENE 479 DOWN	J-KO33	7/238	0.0130872	0.122954	2.91969	12.6601	GSTM3;RPS29;ID1;ID3;TMEM64;RPL39;TMSB10
POU5F1 KD HUMAN GSE21135 CREEDSID GENE 1329 UP	J-KO33	10/418	0.0131964	0.123363	2.37525	10.2796	SPARC;RGS16;PDE4D;PPM1H;ID3;NEDD9;EFHD1;TXNIP;PTPRF;AMOT
KLF7 KO MOUSE GSE3595 CREEDSID GENE 95 DOWN	J-KO33	7/239	0.0133659	0.12433	2.90696	12.5437	RPS29;TUBB3;CDHR1;COL6A2;KRT1;CKB;TMSB10
HSF1 KO MOUSE GSE41005 CREEDSID GENE 2143 UP	J-KO33	7/240	0.0136489	0.126336	2.89433	12.4285	CD52;ECM1;CD28;TXNIP;TMSB10;IL18R1;CTSS
CEBPA UNK HUMAN GSE33223 CREEDSID GENE 2097 DOWN	J-KO33	7/243	0.0145235	0.133773	2.8571	12.0912	NUDT11;CD52;SPINK2;HIP1;ASAP2;TMEM163;ZNF521
NFKB1 ACTIVATION HUMAN GSE20736 CREEDSID GENE 2522 DOWN	J-KO33	8/302	0.0147438	0.135139	2.62625	11.0747	TMSB15A;RGS16;KIAA1549L;MLC1;TXNIP;ZNF521;AASS;WASF3
SOX17 OE HUMAN GSE10809 CREEDSID GENE 151 UP	J-KO33	7/244	0.0148238	0.135213	2.8449	11.9814	MYL4;ERRFI1;SPARC;MDK;FSCN1;CKB;TMSB10
SOX7 OE MOUSE GSE10809 CREEDSID GENE 1004 UP	J-KO33	7/246	0.0154375	0.140131	2.82081	11.7655	MYL4;ERRFI1;SPARC;RPS29;MDK;CKB;TMSB10
EZH2 SHRNA HUVEC HUMAN GSE71164 RNASEQ UP	J-KO33	7/247	0.0157511	0.141027	2.80891	11.6593	NT5E;EPAS1;MCAM;F2R;TMSB10;PTPRF;NECTIN2
IKZF1 KO MOUSE GSE46093 CREEDSID GENE 2547 UP	J-KO33	9/367	0.0158099	0.141027	2.43042	10.0792	GPR162;CD4;CTTN;MX2;TMEM132A;RAPH1;ID3;RAG2;PTPN14
TAL1 KO MOUSE GSE46970 CREEDSID GENE 1447 UP	J-KO33	8/306	0.0158365	0.141027	2.59047	10.7386	SPARC;EPAS1;MCAM;SEMA4C;ID3;CKB;TMSB10;MEIS2
REST SHRNA C2 HUMAN GSE90068 PBPA RNASEQ UP	J-KO33	8/306	0.0158365	0.141027	2.59047	10.7386	ARL4C;SPARC;CAMK2N1;MDK;COL6A2;TMEM132A;SERINC2;PLTP
PGR KO MOUSE GSE39920 CREEDSID GENE 3078 UP	J-KO33	7/248	0.0160691	0.142424	2.79711	11.5545	ARL4C;COL6A2;ID1;ID3;NBL1;TMSB10;PLTP
STAT3 KD HUMAN GSE42979 CREEDSID GENE 2148 DOWN	J-KO33	8/309	0.0166937	0.144213	2.56426	10.4948	SPARC;COL6A2;EEF1A2;TMEM132A;TCHH;ARID5B;CTSS;JCAD
ELK1 KD HUMAN GSE34589 CREEDSID GENE 2863 DOWN	J-KO33	8/309	0.0166937	0.144213	2.56426	10.4948	GSTM3;SELENOM;CAMK2N1;TUBB3;ID1;RPL39;SMAP1;PTPRF
ETV2 OE HESC HUMAN GSE57395 RNASEQ UP	J-KO33	11/499	0.0166959	0.144213	2.18636	8.94788	SPARC;EPAS1;COL6A2;F2R;FSCN1;DYSF;ARHGAP28;TP53I11;TMSB10;ZNF521;JCAD
GFI1B OE MOUSE GSE33709 CREEDSID GENE 772 UP	J-KO33	7/250	0.0167189	0.144213	2.7738	11.3482	RGS16;CASP1;ARID5B;IL7R;RAG2;CTSS;RAG1
GFI1B OE MOUSE GSE33709 CREEDSID GENE 452 DOWN	J-KO33	7/250	0.0167189	0.144213	2.7738	11.3482	RGS16;CASP1;ARID5B;IL7R;RAG2;CTSS;RAG1
NFE2L2 DEFICIENCY MOUSE GSE7810 CREEDSID GENE 1048 UP	J-KO33	6/194	0.0168083	0.144213	3.06665	12.53	CD52;SPARC;RPS29;RPL39;TMSB10;MYLK
SOX7 OE HUMAN GSE10809 CREEDSID GENE 1271 UP	J-KO33	6/194	0.0168083	0.144213	3.06665	12.53	ERRFI1;RPS29;TMSB15A;MDK;RPL39;TMSB10
FOXO1 KO MOUSE GSE40655 CREEDSID GENE 508 UP	J-KO33	8/312	0.0175839	0.14954	2.53856	10.2577	SV2C;CYSLTR2;SLCO3A1;EPAS1;GCNT1;F2R;CASP1;B4GALNT4
HMGA2 KD HUMAN GSE43741 CREEDSID GENE 2854 DOWN	J-KO33	6/196	0.0175882	0.14954	3.03406	12.2592	ARL4C;SLCO3A1;EPAS1;KCNQ3;IL7R;SERINC2
PGR KO MOUSE GSE39920 CREEDSID GENE 3080 UP	J-KO33	8/313	0.0178881	0.150725	2.53011	10.1802	ARL4C;ID1;ID3;TXNIP;NBL1;PLTP;ADCY6;PTPRF
FLI1 KD HUMAN GSE27524 CREEDSID GENE 1594 UP	J-KO33	8/313	0.0178881	0.150725	2.53011	10.1802	RGS16;KCNMB4;SOSTDC1;NPTX2;NBL1;LARP6;ADCY6;MYLK
KLF10 SIRNA PANC1 HUMAN GSE90566 RNASEQ DOWN	J-KO33	7/254	0.0180739	0.151611	2.72833	10.9496	ARL4C;NT5E;CTTN;TUBB3;TMSB10;PTPN14;MYLK
MYC KD MOUSE GSE30323 CREEDSID GENE 2609 UP	J-KO33	7/255	0.0184244	0.153864	2.71719	10.8527	PARM1;CDHR1;COL6A2;PPM1H;MAL;ARHGAP18;PLTP
FLI1 KD HUMAN GSE27524 CREEDSID GENE 1602 DOWN	J-KO33	7/256	0.0187796	0.156137	2.70613	10.7568	TEAD4;NUDT11;PARM1;MCAM;ZBTB16;TXNIP;JCAD
SOX17 OE HUMAN GSE10809 CREEDSID GENE 1272 UP	J-KO33	7/257	0.0191397	0.157036	2.69517	10.6621	MYL4;ERRFI1;SPARC;MDK;FSCN1;CKB;TMSB10
CHD1 KD 22RV1 HUMAN GSE84610 RNASEQ UP	J-KO33	7/257	0.0191397	0.157036	2.69517	10.6621	CTTN;TUBB3;MDK;ID1;EEF1A2;CKB;TMSB10
HOXA9 OE HUMAN GSE43741 CREEDSID GENE 2856 DOWN	J-KO33	7/257	0.0191397	0.157036	2.69517	10.6621	CDH4;RAPH1;KCNQ3;DYSF;ID3;IL7R;SERINC2
REST KD MOUSE GSE28141 CREEDSID GENE 1331 DOWN	J-KO33	6/200	0.0192221	0.157036	2.97089	11.7401	SPINK2;CAMK2N1;EFHD1;DNTT;MID1;PLTP
E2F3 KD MOUSE GSE24594 CREEDSID GENE 475 UP	J-KO33	7/258	0.0195045	0.15797	2.6843	10.5684	ERRFI1;ECM1;SPARC;RPS29;MDK;TCHH;TUBA4A
HOXA11 SIRNA BT549 HUMAN GSE79586 RNASEQ UP	J-KO33	7/258	0.0195045	0.15797	2.6843	10.5684	ERRFI1;NT5E;SPARC;RPS29;TMEM64;RPL39;TMSB10
FLI1 EWSFUSION EXPRESSION HUMAN GSE1822 CREEDSID GENE 1187 DOWN	J-KO33	6/201	0.0196462	0.158435	2.95551	11.6148	RPS29;EEF1A2;ARID5B;RPL38;CKB;RPL39
NRL KO MOUSE GSE4051 CREEDSID GENE 2726 UP	J-KO33	6/202	0.0200767	0.160908	2.94028	11.4912	FAM210B;KLHL5;TXNIP;APBB1;CKB;CTSS
KLF5 KO CFPAC1 HUMAN GSE64558 RNASEQ UP	J-KO33	8/320	0.0201242	0.160908	2.47245	9.65699	ERRFI1;EPAS1;MCAM;COL6A2;EEF1A2;F2R;ITGA1;PTPRF
PPARG OE MOUSE GSE2192 CREEDSID GENE 861 UP	J-KO33	7/260	0.0202488	0.161218	2.6628	10.384	ERRFI1;TUBB3;COL6A2;ID1;FSCN1;ID3;TMSB10
MECP2 KO MOUSE GSE8720 CREEDSID GENE 2415 UP	J-KO33	7/261	0.0206282	0.162859	2.65219	10.2934	CDH4;COL6A2;SEMA4C;F2R;MAL;ADCY6;PDE9A
IRF6 KO MOUSE GSE5800 CREEDSID GENE 153 DOWN	J-KO33	7/261	0.0206282	0.162859	2.65219	10.2934	ECM1;SPARC;SLCO3A1;GNG4;COL6A2;KRT1;TMSB10
GATA6 KD H1 HUMAN GSE92581 RNASEQ UP	J-KO33	8/322	0.0207982	0.163514	2.45645	9.51358	ERRFI1;SPARC;MCAM;FSCN1;NEDD9;ASAP2;PTPN14;PTPRF
ZBTB7A KO MOUSE GSE41839 CREEDSID GENE 2380 UP	J-KO33	6/204	0.0209567	0.163829	2.91028	11.2491	MDK;USP11;MX2;DNTT;IL7R;RAG1
TP63 KD HUMAN GSE20286 CREEDSID GENE 2453 DOWN	J-KO33	7/262	0.0210126	0.163829	2.64165	10.2037	NT5E;CDH4;SPARC;GNG4;CAMK2N1;FSCN1;LARP6
ESR1 KO MOUSE GSE53812 CREEDSID GENE 2898 UP	J-KO33	8/323	0.0211411	0.164149	2.44853	9.44285	GSTM3;SELENOM;SPARC;RPS29;TXNIP;NBL1;CTSS;MYLK
IRF9 KD HUMAN GSE50588 CREEDSID GENE 2809 UP	J-KO33	8/324	0.021488	0.16585	2.44066	9.37276	PARM1;RGS16;FSCN1;CASP1;UBE2E2;MAL;CD1C;CTSS
ZFX KO MOUSE GSE7069 CREEDSID GENE 178 UP	J-KO33	6/206	0.0218626	0.16585	2.88088	11.0135	CD52;RPS29;F2R;RPL38;DNTT;CTSS
MEF2D KD MOUSE GSE47150 CREEDSID GENE 956 UP	J-KO33	6/206	0.0218626	0.16585	2.88088	11.0135	TUBB3;EEF1A2;RPL38;CKB;TMSB10;TUBA4A
NEUROG3 OE MOUSE GSE3653 CREEDSID GENE 2290 DOWN	J-KO33	6/206	0.0218626	0.16585	2.88088	11.0135	SPARC;RPS29;F2R;FSCN1;RPL39;PLTP
TP63 SIRNA KYSE70 HUMAN GSE47058 RNASEQ UP	J-KO33	11/520	0.0218731	0.16585	2.09388	8.00384	HIP1;RPS29;ID1;ID3;ARID5B;TXNIP;RPL38;TMSB10;PTPN14;PTPRF;NECTIN2
ETV2 OE HESC HUMAN GSE57395 RNASEQ DOWN	J-KO33	4/101	0.0218897	0.16585	3.94215	15.0659	CKB;TMEM64;PTPRF;AASS
NFXL1 KD HUMAN GSE23674 CREEDSID GENE 2439 UP	J-KO33	7/265	0.0221957	0.166823	2.61053	9.94053	NT5E;TUBB3;EEF1A2;FSCN1;CKB;RPL39;TMSB10
DNMT1 INHIBITION HUMAN GSE45804 CREEDSID GENE 2762 DOWN	J-KO33	7/265	0.0221957	0.166823	2.61053	9.94053	ERRFI1;NT5E;SLCO3A1;ID1;ID3;SHROOM3;CXCL16
ONECUT2 KO MOUSE GSE57918 CREEDSID GENE 2797 UP	J-KO33	6/208	0.0227946	0.170642	2.85207	10.7843	RPS29;CDHR1;RPL38;ADCY1;RPL39;CTSS
PRDM14 KO MOUSE GSE45507 CREEDSID GENE 3106 UP	J-KO33	6/209	0.0232705	0.172605	2.83787	10.672	NT5E;CDH4;MDK;TMEM132A;FSCN1;MEIS2
MYCN SHRNA IMR575 HUMAN GSE80397 6HR RNASEQ DOWN	J-KO33	12/594	0.0234059	0.172605	2.00021	7.51032	SPARC;TUBB3;MDK;NCS1;EEF1A2;TMEM132A;FSCN1;CKB;TP53I11;TMSB10;PTPRF;B4GALNT4
NFKB1 ACTIVATION HUMAN GSE20736 CREEDSID GENE 2522 UP	J-KO33	7/268	0.0234243	0.172605	2.58013	9.68576	ERRFI1;ECM1;NT5E;ID1;ID3;IL7R;TUBA4A
TET1 DEPLETION HUMAN GSE51901 CREEDSID GENE 2987 UP	J-KO33	7/268	0.0234243	0.172605	2.58013	9.68576	GSTM3;GNAZ;SELENOM;TMSB15A;ADCY1;APBB1;WASF3
SON KD HUMAN GSE26888 CREEDSID GENE 890 UP	J-KO33	7/271	0.024699	0.180581	2.55042	9.43908	NT5E;RPS29;ID1;ID3;ARID5B;RPL39;TUBA4A
SON KD HUMAN GSE26888 CREEDSID GENE 62 DOWN	J-KO33	7/271	0.024699	0.180581	2.55042	9.43908	NT5E;RPS29;ID1;ID3;ARID5B;RPL39;TUBA4A
PITX2 KO MOUSE GSE50399 CREEDSID GENE 3059 UP	J-KO33	6/213	0.0252408	0.183827	2.78247	10.2375	MYL4;SLCO3A1;ZBTB16;TXNIP;CTSS;RHOBTB1
TP63 DEPLETION HUMAN GSE5993 CREEDSID GENE 90 UP	J-KO33	6/214	0.0257502	0.186813	2.76895	10.1324	MX2;ID1;ID3;TXNIP;RPL39;TMSB10
MECP2 KD MOUSE GSE47150 CREEDSID GENE 951 DOWN	J-KO33	8/336	0.0259707	0.187328	2.34992	8.57904	SELENOM;CAMK2N1;MDK;FSCN1;KCNMB4;CKB;TUBA4A;NRGN
PGR KO MOUSE GSE39920 CREEDSID GENE 3077 UP	J-KO33	7/274	0.0260206	0.187328	2.52137	9.20016	ARL4C;MCAM;COL6A2;CKB;NBL1;TMSB10;PLTP
SMAD3 KO MOUSE GSE28598 CREEDSID GENE 1159 UP	J-KO33	6/216	0.0267895	0.192128	2.7423	9.92641	ARL4C;SPINK2;MAL;ATP2B3;TMEM64;PTPRF
NR4A2 OE HUMAN GSE58475 CREEDSID GENE 1431 UP	J-KO33	5/160	0.0270383	0.193175	3.08969	11.1553	TUBB3;RPS29;COL6A2;CKB;TMSB10
MEF2A KD MOUSE GSE47150 CREEDSID GENE 367 UP	J-KO33	7/277	0.0273898	0.19421	2.49298	8.96869	RPS29;TUBB3;EEF1A2;RPL38;CKB;TMSB10;NRGN
TET1 OE HUMAN GSE43741 CREEDSID GENE 2855 DOWN	J-KO33	7/277	0.0273898	0.19421	2.49298	8.96869	CDH4;PARM1;RAPH1;KCNQ3;ID3;IL7R;SERINC2
KLF13 KD HUMAN GSE50588 CREEDSID GENE 2795 UP	J-KO33	8/341	0.0280183	0.197692	2.31404	8.27245	BCL11A;USP11;EEF1A2;FSCN1;CHI3L2;UBE2E2;CKB;CXCL16
PGR SIRNA HESC HUMAN GSE94036 RNASEQ DOWN	J-KO33	9/406	0.0280914	0.197692	2.18726	7.81354	KANK2;SPARC;COL6A2;F2R;ARID5B;TXNIP;WDFY3;PTPN14;MYLK
INSM1 KO MOUSE GSE46139 CREEDSID GENE 2229 UP	J-KO33	7/279	0.0283295	0.198623	2.47439	8.81837	SPARC;PARM1;MDK;F2R;TXNIP;CKB;RPL39
MYC OE MOUSE GSE27159 CREEDSID GENE 1273 UP	J-KO33	8/342	0.0284408	0.198663	2.30699	8.21272	ECM1;SELENOM;PARM1;SLC2A13;CASP1;ID3;AASS;PTPRF
NR5A2 KD HUMAN GSE47803 CREEDSID GENE 1819 DOWN	J-KO33	7/280	0.0288074	0.199995	2.4652	8.74438	TMEM26;TUBB3;MX2;KCNMB4;ID3;EFHD1;ADCY1
HSF1 KD HUMAN GSE3697 CREEDSID GENE 777 UP	J-KO33	6/220	0.0289509	0.199995	2.69049	9.53013	KLHL5;MDK;PPM1H;LHX6;EFHD1;RPL38
FOXM1 KD HUMAN GSE55204 CREEDSID GENE 1369 UP	J-KO33	6/220	0.0289509	0.199995	2.69049	9.53013	RPS29;SEMA4C;TXNIP;RPL38;RPL39;TMSB10
SRF KO MOUSE GSE7412 CREEDSID GENE 1238 UP	J-KO33	7/281	0.0292907	0.20128	2.45608	8.67115	CD52;BCL11A;RPS29;ID3;RPL39;TMSB10;CTSS
NFKB1 INACTIVATION HUMAN GSE20667 CREEDSID GENE 2576 UP	J-KO33	6/221	0.0295087	0.20128	2.67784	9.43422	ARL4C;RPS29;TXNIP;IL7R;RPL39;RAG1
MEIS2 KD KASUMI1 HUMAN GSE81328 RNASEQ DOWN	J-KO33	4/111	0.0296435	0.20128	3.57191	12.5678	RPS29;MLC1;TXNIP;TMSB10
FOXA1 KD HUMAN GSE25315 CREEDSID GENE 2164 UP	J-KO33	7/282	0.0297795	0.20128	2.44702	8.59867	ERRFI1;CAMK2N1;RGS16;SEMA4C;ID3;WASF3;AMOT
PAX7 OE H9 HUMAN GSE98976 MESOD RNASEQ UP	J-KO33	7/282	0.0297795	0.20128	2.44702	8.59867	ARL4C;CLIP2;MDK;ID3;EFHD1;RALGPS2;AMOT
ONECUT1 KO MOUSE GSE57917 CREEDSID GENE 1440 DOWN	J-KO33	7/282	0.0297795	0.20128	2.44702	8.59867	TUBB3;CDHR1;F2R;FSCN1;RPL38;TUBB4A;TMSB10
WT1 KO MOUSE GSE15326 CREEDSID GENE 2248 DOWN	J-KO33	6/222	0.0300734	0.202538	2.66531	9.33953	SELENOM;SPARC;F2R;FSCN1;TXNIP;SYT7
MBD3 KD MOUSE GSE31008 CREEDSID GENE 1325 UP	J-KO33	7/283	0.0302738	0.202741	2.43803	8.52694	TEAD4;PARM1;SLCO3A1;SLC30A3;EEF1A2;CNIH2;CXCL16
FOXO1 KO MOUSE GSE40655 CREEDSID GENE 508 DOWN	J-KO33	5/165	0.0303194	0.202741	2.99238	10.4613	NT5E;CD28;ID3;TMEM64;IL7R
FOXA2 KD DEC HUMAN GSE44875 RNASEQ DOWN	J-KO33	9/413	0.0308563	0.205599	2.14859	7.47368	ERRFI1;TUBB3;MDK;FSCN1;ARHGAP28;TP53I11;TMSB10;PTPRF;JCAD
FOXO1 KO MOUSE GSE18308 CREEDSID GENE 1168 UP	J-KO33	6/224	0.0312242	0.207315	2.64058	9.15375	RPS29;ID1;KCNMB4;ID3;RPL38;TMSB10
PBX1 OE MOUSE GSE22313 CREEDSID GENE 2627 DOWN	J-KO33	5/167	0.031699	0.208263	2.95513	10.1996	PTCRA;TMEM63C;MLC1;NBL1;SERINC2
SPDEF KD HUMAN GSE48928 CREEDSID GENE 2897 UP	J-KO33	7/286	0.0317899	0.208263	2.41144	8.31613	TMEM26;SELENOM;TMEM54;ID3;CKB;NBL1;LARP6
NEUROG3 OE MOUSE GSE3653 CREEDSID GENE 2585 UP	J-KO33	6/225	0.0318102	0.208263	2.62839	9.06261	TUBB3;MDK;ID1;F2R;RPL39;AMOT
TCF3 DEFICIENCY MOUSE GSE43224 CREEDSID GENE 298 UP	J-KO33	6/225	0.0318102	0.208263	2.62839	9.06261	ARL4C;CD52;ZBTB16;F2R;TMSB10;CTSS
SPDEF KD HUMAN GSE40985 CREEDSID GENE 2606 UP	J-KO33	8/350	0.0319811	0.208513	2.2521	7.7531	NT5E;SLCO3A1;EPAS1;FSCN1;ID3;LARP6;CDYL2;TUBA4A
BCL6 KO MOUSE GSE40493 CREEDSID GENE 2772 UP	J-KO33	9/416	0.0320975	0.208513	2.13242	7.33335	HIP1;CYSLTR2;RGS16;F2R;CASP1;CCR8;IL7R;FAM92A;B4GALNT4
GATA6 KO MOUSE GSE11165 CREEDSID GENE 1165 DOWN	J-KO33	7/287	0.0323063	0.208513	2.40271	8.24728	KANK2;ERRFI1;EPAS1;F2R;TXNIP;TMSB10;PLTP
SOX2 KO MOUSE GSE55738 CREEDSID GENE 2990 DOWN	J-KO33	6/226	0.0324034	0.208513	2.61631	8.97262	ECM1;PARM1;PPM1H;SOSTDC1;MAL;B4GALNT4
ADARB1 KD HUVEC HUMAN GSE60217 RNASEQ DOWN	J-KO33	6/226	0.0324034	0.208513	2.61631	8.97262	NT5E;SPARC;EPAS1;F2R;S1PR1;JCAD
RORA KO MOUSE GSE23736 CREEDSID GENE 1154 UP	J-KO33	4/115	0.0331455	0.211916	3.44249	11.728	ERRFI1;GSTM3;ARID5B;ID3
IRF9 OE HUMAN GSE50002 CREEDSID GENE 1665 DOWN	J-KO33	7/289	0.0333561	0.211916	2.38542	8.11167	ARL4C;MX2;MCAM;ID1;ID3;KANK4;SYT7
NFE2L2 KO MOUSE GSE18344 CREEDSID GENE 1259 DOWN	J-KO33	9/419	0.0333731	0.211916	2.11649	7.19608	CLIP2;CD4;PARM1;EPAS1;PALM;NBL1;TUBB4A;PLTP;NECTIN2
EZH2 SHRNA HUVEC HUMAN GSE71164 RNASEQ DOWN	J-KO33	8/353	0.0333833	0.211916	2.23217	7.58871	SPARC;CTTN;MDK;FSCN1;ARHGAP18;TP53I11;PTPN14;CDYL2
RARA KD HUMAN GSE26298 CREEDSID GENE 69 UP	J-KO33	7/290	0.0338894	0.213685	2.37687	8.04489	EPAS1;RPS29;MDK;USP11;ID1;TMSB10;CXCL16
SP3 KD HUMAN GSE50588 CREEDSID GENE 2787 UP	J-KO33	7/290	0.0338894	0.213685	2.37687	8.04489	NINJ2;EEF1A2;ITGA1;UBE2E2;ARID5B;CD1C;CTSS
WT1 OE HUMAN GSE5117 CREEDSID GENE 2720 DOWN	J-KO33	6/229	0.0342259	0.214718	2.58072	8.70933	RPS29;CAMK2N1;EEF1A2;ARID5B;RPL38;RPL39
GLI1 INHIBITION HUMAN GSE36855 CREEDSID GENE 643 UP	J-KO33	7/291	0.0344283	0.214718	2.36838	7.97879	ARL4C;IL4R;ID1;SEMA4C;ACSL5;ASAP2;CTSS
RARA ACTIVATION HUMAN GSE5679 CREEDSID GENE 2385 DOWN	J-KO33	7/291	0.0344283	0.214718	2.36838	7.97879	ARHGAP18;TXNIP;CD1E;CD1C;CD1B;CD1A;TUBA4A
STAT1 DEFICIENT MOUSE GSE48970 CREEDSID GENE 1521 DOWN	J-KO33	5/171	0.0345746	0.214718	2.88334	9.70138	ADCYAP1;SPARC;PCBP3;CDHR1;SERINC2
CBX2 KO MOUSE GSE29485 CREEDSID GENE 380 UP	J-KO33	6/230	0.0348479	0.214718	2.56907	8.62374	ECM1;SELENOM;PARM1;COL6A2;GCNT1;MEIS2
ESR1 KO MOUSE GSE53812 CREEDSID GENE 2898 DOWN	J-KO33	6/230	0.0348479	0.214718	2.56907	8.62374	ID1;RPL38;RPL39;MEIS2;PTPRF;HOXA11
GATA4 ABLATION S105 PHOSPHORYLATION SITE MOUSE GSE30314 CREEDSID GENE 837 DOWN	J-KO33	7/292	0.034973	0.214718	2.35995	7.91334	ERRFI1;NT5E;ZBTB16;NCS1;NEDD9;EFHD1;CTSS
PPARD KO HCT116 HUMAN GSE89729 RNASEQ DOWN	J-KO33	4/117	0.0349833	0.214718	3.38122	11.3368	ERRFI1;SPARC;RPS29;FSCN1
ZNF503 SHRNA H1 HUMAN GSE69618 DAY6 RNASEQ UP	J-KO33	10/491	0.0350817	0.214718	2.00717	6.72418	ERRFI1;SPARC;MDK;FSCN1;ARHGAP28;CKB;TMSB10;PTPN14;PTPRF;AMOT
ELF3 KO CFPAC1 HUMAN GSE64558 RNASEQ DOWN	J-KO33	5/172	0.035318	0.215317	2.86593	9.58183	RPS29;MDK;RPL38;RPL39;TMSB10
XBP1 KO MOUSE GSE40273 CREEDSID GENE 1060 DOWN	J-KO33	7/293	0.0355233	0.215317	2.35158	7.84855	CD52;RPS29;S1PR1;TXNIP;TMEM64;RPL39;MID1
EHF OE A549 HUMAN GSE63397 RNASEQ DOWN	J-KO33	7/293	0.0355233	0.215317	2.35158	7.84855	EPAS1;RPS29;EEF1A2;RPL38;RPL39;MID1;TMSB10
PPARG OE MOUSE GSE10192 CREEDSID GENE 2732 DOWN	J-KO33	8/358	0.0358123	0.215421	2.19972	7.32388	RAB20;SLCO3A1;CAMK2N1;GCNT1;SEMA4C;EPHA3;HOXD8;TMEM121
NR4A2 OE MOUSE GSE3571 CREEDSID GENE 1290 UP	J-KO33	7/294	0.0360794	0.215421	2.34327	7.78441	SPARC;TUBB3;MCAM;COL6A2;FSCN1;TUBB4A;TMSB10
NR4A2 OE MOUSE GSE3571 CREEDSID GENE 3121 DOWN	J-KO33	7/294	0.0360794	0.215421	2.34327	7.78441	SPARC;TUBB3;MCAM;COL6A2;FSCN1;TUBB4A;TMSB10
STAT1 KO MOUSE GSE38375 CREEDSID GENE 2476 UP	J-KO33	6/232	0.0361136	0.215421	2.54607	8.45571	ARL4C;CD52;RPS29;S1PR1;IL7R;RPL39
IRF9 OE HUMAN GSE50002 CREEDSID GENE 1662 DOWN	J-KO33	6/232	0.0361136	0.215421	2.54607	8.45571	CD52;MX2;MCAM;ID1;ID3;KANK4
NCOA3 KD MOUSE GSE50017 CREEDSID GENE 1712 UP	J-KO33	6/233	0.0367574	0.217878	2.53472	8.37325	GSTM3;TMEM54;CDHR1;CACHD1;TXNIP;AMOT
ZNF143 SIRNA MCF7 HUMAN GSE76453 RNASEQ DOWN	J-KO33	6/233	0.0367574	0.217878	2.53472	8.37325	EPAS1;GCNT1;EEF1A2;ARID5B;RPL39;CDYL2
EMX2 DEFICIENCY MOUSE GSE10216 CREEDSID GENE 634 UP	J-KO33	7/296	0.0372088	0.218427	2.32681	7.65802	F2R;CACHD1;ID3;RPL39;MID1;MEIS2;HOXD8
JUND SIRNA PC3 HUMAN GSE53470 RNASEQ UP	J-KO33	8/361	0.0373257	0.218427	2.18069	7.17025	SPARC;CTTN;RPS29;MDK;COL6A2;RPL38;RPL39;TMSB10
MAF OE MACROPHAGE HUMAN GSE98368 RNASEQ UP	J-KO33	11/567	0.0375944	0.218427	1.9122	6.27375	ARL4C;ECM1;MX2;S1PR1;ID3;TXNIP;NBL1;TMSB10;PLTP;NECTIN2;CXCL16
ETS1 OE HUMAN GSE21129 CREEDSID GENE 2153 UP	J-KO33	7/297	0.0377821	0.218427	2.31867	7.59577	NT5E;CTTN;RPS29;TUSC3;FSCN1;TXNIP;TUBA4A
ESRRG DEFICIENCY MOUSE GSE8199 CREEDSID GENE 665 UP	J-KO33	7/297	0.0377821	0.218427	2.31867	7.59577	MDK;COL6A2;F2R;RPL38;CKB;RPL39;TMSB10
MBD2 KO MOUSE GSE48653 CREEDSID GENE 1051 DOWN	J-KO33	4/120	0.0378489	0.218427	3.29327	10.7827	ARL4C;RGS16;CASP1;CCR8
BACH2 KO MOUSE GSE42598 CREEDSID GENE 2778 UP	J-KO33	6/235	0.0380671	0.218427	2.51233	8.21131	ARL4C;RAPH1;DNTT;IL7R;RAG2;RAG1
NFE2L2 KO MOUSE GSE48879 CREEDSID GENE 2834 UP	J-KO33	6/235	0.0380671	0.218427	2.51233	8.21131	ERRFI1;ECM1;ID1;TXNIP;TMEM64;AASS
HEY2 KO MOUSE GSE6526 CREEDSID GENE 1508 DOWN	J-KO33	6/235	0.0380671	0.218427	2.51233	8.21131	ARL4C;F2R;ID3;NEDD9;TMSB10;PLTP
EGR3 KD HUMAN GSE52108 CREEDSID GENE 2233 DOWN	J-KO33	9/430	0.0383504	0.218427	2.06002	6.71771	ARL4C;SPARC;MX2;DYSF;MAL;EFHD1;CKB;PLTP;CXCL16
SETDB1 KO HELA HUMAN GSE86813 RNASEQ DOWN	J-KO33	9/430	0.0383504	0.218427	2.06002	6.71771	CTTN;EPAS1;RPS29;MCAM;PDE4D;FSCN1;ARHGAP18;RPL38;TMSB10
ARX KO MOUSE GSE12609 CREEDSID GENE 27 DOWN	J-KO33	7/298	0.0383612	0.218427	2.31058	7.53413	BCL11A;TUBB3;MDK;CKB;RPL39;MEIS2;EPHA3
TCF12 KD HUMAN GSE50588 CREEDSID GENE 2789 DOWN	J-KO33	7/298	0.0383612	0.218427	2.31058	7.53413	SELENOM;RAB20;BCL11A;ARID5B;MAL;SERINC2;TUBA4A
TBX3 SHRNA HFF HUMAN GSE76572 RNASEQ UP	J-KO33	8/364	0.0388817	0.219759	2.16198	7.02043	NT5E;SPARC;CTTN;EPAS1;FSCN1;TXNIP;IL7R;NECTIN2
SOX2 KD HUMAN GSE34904 CREEDSID GENE 1351 UP	J-KO33	7/299	0.0389462	0.219759	2.30255	7.4731	SPARC;RPS29;FSCN1;ID3;RPL39;TMSB10;PTPRF
NEUROD1 KO MOUSE GSE35396 CREEDSID GENE 3092 UP	J-KO33	7/299	0.0389462	0.219759	2.30255	7.4731	GPR162;SPARC;EPAS1;SLC2A13;MLC1;PTPRF;CTSS
HEY2 KO MOUSE GSE6526 CREEDSID GENE 1509 UP	J-KO33	6/237	0.0394062	0.219857	2.49032	8.05329	ARL4C;F2R;ID3;NEDD9;TMSB10;PLTP
MYC KD HUMAN GSE54872 CREEDSID GENE 1308 UP	J-KO33	7/300	0.0395369	0.219857	2.29457	7.41267	SPARC;BCL11A;TMSB15A;RGS16;S1PR1;ZNF521;CDYL2
TFAP2C KD HUMAN GSE15481 CREEDSID GENE 2968 UP	J-KO33	7/300	0.0395369	0.219857	2.29457	7.41267	ERRFI1;EEF1A2;FSCN1;MID1;LARP6;RHOBTB1;MYLK
PAX2 SIRNA REP HUMAN GSE59781 RNASEQ DOWN	J-KO33	8/366	0.0399429	0.219857	2.14968	6.92261	TUBB3;PDE4D;ITGA1;ID3;RPL38;WDFY3;CKB;PTPN14
MYBL1 KO MOUSE GSE28025 CREEDSID GENE 376 UP	J-KO33	5/178	0.0399854	0.219857	2.76568	8.90341	SPARC;RPS29;COL6A2;RPL38;EVI5
PPARG OE MOUSE GSE10192 CREEDSID GENE 2733 UP	J-KO33	5/178	0.0399854	0.219857	2.76568	8.90341	ERRFI1;ECM1;SYNM;EPAS1;ID1
YY2 KD HUMAN GSE14964 CREEDSID GENE 517 UP	J-KO33	5/178	0.0399854	0.219857	2.76568	8.90341	TUBB3;RPL38;RPL39;TMSB10;TUBA4A
GATA4 KO MOUSE GSE52317 CREEDSID GENE 356 UP	J-KO33	6/238	0.0400868	0.219857	2.47946	7.9757	FAM210B;NINJ2;ZBTB16;GCNT1;ID3;AMOT
TWIST1 OE MOUSE GSE50002 CREEDSID GENE 1071 UP	J-KO33	7/301	0.0401335	0.219857	2.28665	7.35283	ECM1;PARM1;CAMK2N1;MX2;ID3;PTPRF;SYT7
HES6 OE MOUSE GSE36433 CREEDSID GENE 1432 DOWN	J-KO33	7/301	0.0401335	0.219857	2.28665	7.35283	GSTM3;NETO1;ETNK2;ID3;EFHD1;TUBB4A;AMOT
SRF KO MOUSE GSE34545 CREEDSID GENE 2884 UP	J-KO33	8/367	0.0404807	0.221114	2.14358	6.8743	CD52;GCNT1;RAPH1;S1PR1;CASP1;MAL;CTSS;CXCL16
YY1 KD HUMAN GSE14964 CREEDSID GENE 515 UP	J-KO33	4/123	0.0408456	0.222141	3.20976	10.2647	RPS29;RPL38;RPL39;TMSB10
TWIST1 OE MOUSE GSE50002 CREEDSID GENE 1078 UP	J-KO33	8/368	0.0410233	0.222141	2.13751	6.8264	NT5E;CAMK2N1;MX2;USP11;ID3;NEDD9;SYT7;NECTIN2
STAT1 KD HUMAN GSE44652 CREEDSID GENE 186 DOWN	J-KO33	8/368	0.0410233	0.222141	2.13751	6.8264	ARL4C;SPINK2;TUBB3;CHI3L2;UBE2E2;CD1E;CD1C;CD1A
GATA2 OE HESC HUMAN GSE57395 RNASEQ UP	J-KO33	10/505	0.04117	0.222294	1.94899	6.21737	ERRFI1;SPARC;EPAS1;TUSC3;TUBB3;MDK;FSCN1;DYSF;TMSB10;RHOBTB1
TFAP2C KD MOUSE GSE10175 CREEDSID GENE 1498 UP	J-KO33	5/180	0.0416206	0.223443	2.7338	8.69118	ERRFI1;RPS29;GNG4;KRT1;MAL
ATF6 ACTIVATION HESC HUMAN GSE106847 RNASEQ UP	J-KO33	5/180	0.0416206	0.223443	2.7338	8.69118	SPARC;COL6A2;F2R;FSCN1;PTPRF
FOXP3 KNOCKIN MOUSE GSE2389 CREEDSID GENE 2950 UP	J-KO33	7/304	0.0419586	0.223997	2.26321	7.17679	ECM1;NT5E;RPS29;TXNIP;TMEM64;TMSB10;CTSS
VDR KO MOUSE GSE2421 CREEDSID GENE 1153 UP	J-KO33	6/241	0.0421735	0.223997	2.44743	7.74849	RPS29;TXNIP;RPL38;RPL39;CTSS;CXCL16
KLF4 OE HUMAN GSE3113 CREEDSID GENE 2071 DOWN	J-KO33	5/181	0.0424533	0.223997	2.71813	8.58752	MDK;ID3;RPL39;TMSB10;TUBA4A
ZNF589 SIRNA MCF7 HUMAN GSE79586 RNASEQ DOWN	J-KO33	5/181	0.0424533	0.223997	2.71813	8.58752	TUBB3;EEF1A2;SEMA4C;TMEM64;PTPRF
TET1 OE HUMAN GSE43741 CREEDSID GENE 2855 UP	J-KO33	7/305	0.0425788	0.223997	2.2555	7.11925	ERRFI1;SPARC;COL6A2;PDE4D;RPL39;TMSB10;PLTP
XBP1 OE MOUSE GSE6980 CREEDSID GENE 1507 UP	J-KO33	7/305	0.0425788	0.223997	2.2555	7.11925	ARL4C;CD28;TXNIP;IL7R;TMSB10;IL18R1;NRGN
GFI1B KO MOUSE GSE20655 CREEDSID GENE 3013 UP	J-KO33	6/242	0.042884	0.223997	2.43694	7.67455	NUDT11;CTTN;F2R;UBE2E2;ADCY6;NRGN
STAT3 SIRNA MDAMB468 HUMAN GSE85579 RNASEQ DOWN	J-KO33	6/242	0.042884	0.223997	2.43694	7.67455	NT5E;KLHL5;WNK2;TMEM132A;SMAP1;PTPRF
DNMT1 KO MOUSE GSE27434 CREEDSID GENE 1052 DOWN	J-KO33	4/125	0.0429162	0.223997	3.15638	9.93789	RGS16;ID3;CCR8;SOSTDC1
PITX2 KO MOUSE GSE50399 CREEDSID GENE 3058 DOWN	J-KO33	4/125	0.0429162	0.223997	3.15638	9.93789	RPS29;RPL38;TUBA4A;CTSS
GATA4 OE A549 HUMAN GSE85001 RNASEQ DOWN	J-KO33	10/509	0.0430351	0.223997	1.93297	6.08061	ARL4C;EPAS1;RPS29;ID1;EEF1A2;ID3;RPL38;RPL39;TMSB10;NECTIN2
POU5F1 KD MOUSE GSE56853 CREEDSID GENE 1336 DOWN	J-KO33	5/182	0.0432959	0.224732	2.70263	8.48545	EPAS1;CDHR1;EFHD1;TUBA4A;PDE9A
NKX25 SHRNA H1 HUMAN GSE69618 DAY10 RNASEQ UP	J-KO33	11/581	0.0435133	0.225238	1.86388	5.84269	SPARC;CTTN;RPS29;MDK;COL6A2;FSCN1;RPL38;CKB;RPL39;TMSB10;PTPRF
IRF9 OE HUMAN GSE50002 CREEDSID GENE 1654 DOWN	J-KO33	7/307	0.0438368	0.22629	2.24023	7.00583	CD52;NT5E;USP11;NEDD9;ARHGAP18;TXNIP;NECTIN2
TFAP2C SIRNA HUMAN GSE15481 CREEDSID GENE 2893 UP	J-KO33	7/308	0.0444748	0.228328	2.23267	6.94994	ERRFI1;EEF1A2;FSCN1;MID1;LARP6;RHOBTB1;MYLK
IRF3 KD HUMAN GSE50588 CREEDSID GENE 2817 UP	J-KO33	7/308	0.0444748	0.228328	2.23267	6.94994	EEF1A2;FSCN1;ID3;UBE2E2;MAL;TXNIP;CD1C
HSF1 KD HUMAN GSE3697 CREEDSID GENE 780 DOWN	J-KO33	6/245	0.0450605	0.230375	2.40598	7.45794	CLIP2;NT5E;ID1;TXNIP;IL7R;NBL1
MYC KD HUMAN GSE5823 CREEDSID GENE 137 UP	J-KO33	7/309	0.0451187	0.230375	2.22517	6.89458	PDZD4;SLC30A3;SPAG6;CHI3L2;TMEM163;VSIG10L;RHOBTB1
SRF KO MOUSE GSE23556 CREEDSID GENE 175 UP	J-KO33	6/246	0.0458011	0.230524	2.39583	7.38743	CD52;RPS29;DNTT;RPL39;TMSB10;CTSS
MECP2 KO MOUSE GSE8720 CREEDSID GENE 2418 DOWN	J-KO33	6/246	0.0458011	0.230524	2.39583	7.38743	GPR162;ADCYAP1;PARM1;SPAG6;CDHR1;TMEM121
TFAP2C KO MOUSE GSE45941 CREEDSID GENE 1488 UP	J-KO33	5/185	0.045884	0.230524	2.65718	8.18848	F2R;ID3;MEIS2;AASS;ADCY6
ESRRB MUT MOUSE GSE8434 CREEDSID GENE 1047 UP	J-KO33	5/185	0.045884	0.230524	2.65718	8.18848	GNAZ;TUBB3;MPZ;RGS16;B4GALNT4
MYC OE MOUSE GSE27159 CREEDSID GENE 1273 DOWN	J-KO33	5/185	0.045884	0.230524	2.65718	8.18848	TUBB3;F2R;MEIS2;EPHA3;RALGPS2
IRX5 KO MOUSE GSE38826 CREEDSID GENE 2744 DOWN	J-KO33	5/185	0.045884	0.230524	2.65718	8.18848	ECM1;EPAS1;PALM;FSCN1;CNIH2
KLF1 KO MOUSE GSE36427 CREEDSID GENE 1562 UP	J-KO33	7/311	0.0464246	0.232618	2.2103	6.78546	MDK;F2R;ID3;WDFY3;TUBA4A;PDE9A;NRGN
NR1I3 KNOCKIN MOUSE GSE40120 CREEDSID GENE 3068 UP	J-KO33	6/247	0.0465492	0.232622	2.38577	7.31774	KANK2;ID1;EEF1A2;ID3;AASS;TUBA4A
NFE2L2 KO MOUSE GSE8969 CREEDSID GENE 2190 UP	J-KO33	6/248	0.0473049	0.234571	2.37579	7.24887	GSTM3;ERRFI1;F2R;ID3;UGT3A2;TUBA4A
BATF KO MOUSE GSE54215 CREEDSID GENE 1523 UP	J-KO33	6/248	0.0473049	0.234571	2.37579	7.24887	CD52;F2R;RPL38;IL18R1;CTSS;TUBA4A
HSF1 KD HUMAN GSE3697 CREEDSID GENE 782 DOWN	J-KO33	8/379	0.0473136	0.234571	2.07296	6.32452	GNAZ;NINJ2;ID1;PALM;ID3;KAZN;ARID5B;RHOBTB1
PPARA KO MOUSE GSE18564 CREEDSID GENE 543 UP	J-KO33	6/249	0.0480682	0.237685	2.36589	7.1808	GSTM3;ERRFI1;ECM1;NT5E;ADAM11;CTSS
NFIX KD MOUSE GSE45492 CREEDSID GENE 2846 DOWN	J-KO33	5/188	0.0485626	0.239416	2.61322	7.90474	SELENOM;RAB20;F2R;ID1;MYLK
MEF2A KD MOUSE GSE47150 CREEDSID GENE 957 UP	J-KO33	6/250	0.0488391	0.239416	2.35608	7.11352	GNG4;TUBB3;EEF1A2;TMEM132A;TUBB4A;TMSB10
NFE2L2 DEFICIENCY MOUSE GSE8969 CREEDSID GENE 183 DOWN	J-KO33	6/250	0.0488391	0.239416	2.35608	7.11352	GSTM3;ERRFI1;F2R;ID3;UGT3A2;TUBA4A
MITF KD H3A HUMAN GSE61966 RNASEQ DOWN	J-KO33	3/78	0.048928	0.239416	3.80966	11.4953	ECM1;RPS29;TMSB10
GATA4 INACTIVATION MOUSE GSE5298 CREEDSID GENE 546 UP	J-KO33	7/315	0.0491084	0.239608	2.18115	6.57338	PARM1;SLCO3A1;EPAS1;RPS29;ITGA1;RPL38;RHOBTB1
GATA2 SIRNA LNCAP HUMAN GSE38393 RNASEQ DOWN	J-KO33	5/189	0.0494756	0.239608	2.59889	7.81297	NETO1;CTTN;TXNIP;RPL39;TMSB10
IRX6 SIRNA MCF7 HUMAN GSE79586 RNASEQ DOWN	J-KO33	5/189	0.0494756	0.239608	2.59889	7.81297	TUBB3;EEF1A2;SEMA4C;TMEM64;PTPRF
YY2 KD HUMAN GSE14964 CREEDSID GENE 2081 UP	J-KO33	4/131	0.0494774	0.239608	3.00635	9.03779	RPS29;RPL38;RPL39;TMSB10
EZH2 SHRNA PROE HUMAN GSE59089 RNASEQ DOWN	J-KO33	6/251	0.0496176	0.239669	2.34634	7.04702	MYL4;GSTM3;RPS29;RPL38;RPL39;TMSB10
EZH2 SIRNA HUVEC HUMAN GSE87534 RNASEQ UP	J-KO33	8/383	0.0497492	0.239689	2.05043	6.15285	ERRFI1;NT5E;SPARC;TUBB3;F2R;FSCN1;NEDD9;RPL39
RUNX1 KO MOUSE GSE47375 CREEDSID GENE 2899 UP	M-KO11	7/271	0.00103107	0.0619407	4.77273	32.8228	RASD1;HMGCS1;CDC42EP3;ZYX;PLS3;ATF5;RAB11FIP5
RUNX1 KO MOUSE GSE34292 CREEDSID GENE 2397 UP	M-KO11	5/282	0.0243364	0.306035	3.18844	11.8475	NECAB1;GYPC;CDC42EP3;SPATS2L;FILIP1L
ESR1 KD HUMAN GSE27473 CREEDSID GENE 480 UP	M-KO11	12/301	1.85008e-07	0.000300082	7.8234	121.285	CCND2;MCTP1;NINJ2;CDC42EP3;ACSL5;PNMA8A;PLS3;PTPRM;SPRY2;IL7R;GPR158;CNN3
TET3 DEPLETION HUMAN GSE51901 CREEDSID GENE 2989 DOWN	M-KO11	11/363	8.68499e-06	0.00704353	5.8131	67.7453	PTPRU;DAB2;PARM1;DDAH1;HMGCS1;GYPC;NRXN3;SPATS2L;PTPRM;CPXM1;EPHA3
DUX4 OE HUMAN GSE33799 CREEDSID GENE 1429 DOWN	M-KO11	6/130	0.000111092	0.0324449	8.69208	79.1428	DAB2;ID1;SMAD6;ATF5;IL7R;FJX1
KDM2B KD MOUSE GSE41298 CREEDSID GENE 1376 UP	M-KO11	7/189	0.000117916	0.0324449	6.95201	62.8847	DAB2;CCND2;ID1;HUNK;NETO2;FJX1;CD34
NFATC3 OE MOUSE GSE58960 CREEDSID GENE 1416 UP	M-KO11	8/261	0.000142523	0.0324449	5.74762	50.901	SH3GL3;MYCN;DDAH1;HMGCS1;ID1;SPRY2;SMAD6;CNN3
TP53 DEPLETION HUMAN GSE26262 CREEDSID GENE 478 UP	M-KO11	9/340	0.000164981	0.0324449	4.96872	43.2759	TBC1D8B;CHRM3;SERPINB1;HMGCS1;NINJ2;ACSL5;PMEPA1;PTPRM;FILIP1L
NFKB1 ACTIVATION HUMAN GSE20736 CREEDSID GENE 2522 UP	M-KO11	8/268	0.000170819	0.0324449	5.59088	48.5004	ID1;COTL1;PMEPA1;F13A1;BTBD11;SMCO4;SMAD6;IL7R
KDM2B KD MOUSE GSE40701 CREEDSID GENE 1745 DOWN	M-KO11	8/268	0.000170819	0.0324449	5.59088	48.5004	DAB2;MYCN;CCND2;ARHGEF26;ID1;ZYX;NETO2;FJX1
ASCL1 KO G523NS HUMAN GSE87615 RNASEQ UP	M-KO11	9/344	0.000180027	0.0324449	4.90838	42.3221	SELENON;ZYX;COTL1;PNMA8A;MLC1;PLS3;SPRY2;FRMD4A;ATP9A
GATA6 KD H1 HUMAN GSE92581 RNASEQ DOWN	M-KO11	8/278	0.000219131	0.0355431	5.38107	45.34	AFDN;SERPINB1;PARM1;PLS3;COL4A5;FILIP1L;PCSK5;CFTR
FLI1 KD HUMAN GSE27524 CREEDSID GENE 1612 UP	M-KO11	8/289	0.000284696	0.0419798	5.16752	42.1881	DAB2;TLE1;MCTP1;HMGCS1;CDC42EP3;SPRY2;FRMD4A;FILIP1L
FLI1 KD HUMAN GSE27524 CREEDSID GENE 1608 UP	M-KO11	8/300	0.000365515	0.0421436	4.97007	39.3341	TLE1;MCTP1;HMGCS1;CDC42EP3;SPRY2;FRMD4A;IL7R;FILIP1L
FLI1 KD HUMAN GSE27524 CREEDSID GENE 1609 UP	M-KO11	8/302	0.000382043	0.0421436	4.93575	38.8443	TLE1;MCTP1;HMGCS1;CDC42EP3;SPRY2;FRMD4A;IL7R;FILIP1L
KMT2A CHROMTRANSLOC HUMAN GSE15013 CREEDSID GENE 1506 UP	M-KO11	7/234	0.000434155	0.0421436	5.56113	43.0549	SERPINB1;GYPC;TUBB;UBE2E2;F13A1;MAN1A1;CD34
TFAP2C SIRNA HUMAN GSE15481 CREEDSID GENE 2893 UP	M-KO11	8/308	0.000435322	0.0421436	4.83556	37.4244	RASD1;CDC42EP3;ZYX;RUBCNL;COTL1;PMEPA1;PLS3;HES4
STAT3 KD HUMAN GSE42979 CREEDSID GENE 2148 DOWN	M-KO11	8/309	0.000444762	0.0421436	4.81924	37.1948	AUTS2;HMGCS1;ZYX;PMEPA1;COL4A5;SPRY2;FJX1;CNN3
MEIS2 KD KASUMI1 HUMAN GSE81328 RNASEQ DOWN	M-KO11	5/111	0.000472922	0.0421436	8.40473	64.3515	SERPINB1;PLXND1;GYPC;CLEC11A;MLC1
PLAGL2 OE MOUSE GSE21143 CREEDSID GENE 2546 DOWN	M-KO11	6/172	0.000503863	0.0421436	6.47908	49.197	MYCN;ARHGEF26;ID1;COTL1;MLC1;CNN3
TET1 DEPLETION HUMAN GSE51901 CREEDSID GENE 2987 DOWN	M-KO11	8/316	0.000515609	0.0421436	4.70803	35.6406	PTPRU;CCND2;PARM1;DDAH1;SPATS2L;PTPRM;MANEAL;EPHA3
GATA5 KO MOUSE GSE47425 CREEDSID GENE 413 DOWN	M-KO11	8/317	0.000526438	0.0421436	4.69256	35.4259	KLHL29;SELENON;SH3GL3;CCND2;ID1;PMEPA1;ATF5;CD34
NKX25 SHRNA H1 HUMAN GSE69618 DAY10 RNASEQ UP	M-KO11	11/581	0.000565944	0.0421436	3.54977	26.5417	TBC1D8B;AFDN;CCND2;COL27A1;HMGCS1;CTTN;PLS3;PTPRM;COL4A5;FILIP1L;PCSK5
GATA5 KO MOUSE GSE47425 CREEDSID GENE 77 DOWN	M-KO11	8/321	0.000571615	0.0421436	4.63164	34.5847	KLHL29;SELENON;SH3GL3;CCND2;ID1;PMEPA1;ATF5;CD34
FLI1 KD HUMAN GSE27524 CREEDSID GENE 1607 UP	M-KO11	8/325	0.000619882	0.042743	4.57226	33.7707	DAB2;TLE1;MCTP1;CDC42EP3;SPRY2;FRMD4A;IL7R;FILIP1L
NR2F2 KD HUMAN GSE47438 CREEDSID GENE 2217 UP	M-KO11	8/326	0.000632449	0.042743	4.55765	33.5713	DAB2;CTTN;SPATS2L;PLS3;SPRY2;NETO2;FJX1;CNN3
FOXA2 KD DEC HUMAN GSE44875 RNASEQ UP	M-KO11	6/187	0.000781353	0.0506942	5.93762	42.4806	DDAH1;HMGCS1;ZYX;COTL1;SPATS2L;PLS3
FLI1 KD HUMAN GSE27524 CREEDSID GENE 1604 UP	M-KO11	8/340	0.000831103	0.0518481	4.36234	30.941	DAB2;TLE1;MCTP1;CDC42EP3;SPRY2;FRMD4A;IL7R;FILIP1L
FOXP2 OE SHSY5Y HUMAN GSE100291 RNASEQ UP	M-KO11	8/360	0.00119903	0.0694578	4.11027	27.6467	PTPRD;SELENON;GPR161;CDC42EP3;COL4A5;SPRY2;CPXM1;MAN1A1
MYC ACTIVATION 21 DAYS MOUSE GSE4356 CREEDSID GENE 754 UP	M-KO11	7/281	0.00127098	0.0710872	4.5962	30.6473	TLE1;HMGCS1;ELOVL2;ACSL5;PLS3;RASAL1;MYT1
IKZF1 KO MOUSE GSE46093 CREEDSID GENE 2547 UP	M-KO11	8/367	0.00135487	0.0721196	4.02868	26.6056	PLXND1;CTTN;CLEC11A;SPRY2;BTBD11;FRMD4A;LDLRAP1;FJX1
NANOG KD HUMAN GSE34904 CREEDSID GENE 1349 UP	M-KO11	7/285	0.00137836	0.0721196	4.52914	29.8328	MYCN;CCND2;HMGCS1;TUBB;ATF5;FJX1;CNN3
GLI1 INHIBITION HUMAN GSE36855 CREEDSID GENE 643 UP	M-KO11	7/291	0.00155261	0.0786981	4.4321	28.666	TBC1D8B;NECAB1;SERPINB1;TLE1;ID1;ACSL5;ATP9A
FLI1 KD HUMAN GSE27524 CREEDSID GENE 1595 UP	M-KO11	7/293	0.00161436	0.0793484	4.40065	28.291	DAB2;TLE1;MCTP1;HMGCS1;CDC42EP3;FRMD4A;FILIP1L
TET2 DEPLETION HUMAN GSE51901 CREEDSID GENE 2988 DOWN	M-KO11	7/296	0.00171056	0.0808034	4.35431	27.741	PTPRU;DDAH1;SPATS2L;PTPRM;CPXM1;MANEAL;EPHA3
FLI1 KD HUMAN GSE27524 CREEDSID GENE 1611 UP	M-KO11	7/297	0.0017436	0.0808034	4.33907	27.5609	TLE1;MCTP1;HMGCS1;CDC42EP3;FRMD4A;IL7R;FILIP1L
MYC KD HUMAN GSE54872 CREEDSID GENE 1308 UP	M-KO11	7/300	0.0018457	0.0809117	4.29399	27.0302	CCND2;AUTS2;NRXN3;PNMA8A;PCSK5;GPR158;GTSF1
TFAP2C KD HUMAN GSE15481 CREEDSID GENE 2968 UP	M-KO11	7/300	0.0018457	0.0809117	4.29399	27.0302	RASD1;CDC42EP3;ZYX;RUBCNL;COTL1;PMEPA1;PLS3
NFKB1 ACTIVATION HUMAN GSE20736 CREEDSID GENE 2522 DOWN	M-KO11	7/302	0.00191632	0.0817964	4.26444	26.6841	CHRM3;CCND2;HMGCS1;RUBCNL;MLC1;CPXM1;PPM1E
DNMT1 KO MOUSE GSE31626 CREEDSID GENE 1237 UP	M-KO11	6/224	0.00196878	0.0818809	4.9206	30.657	MYCN;CCND2;F13A1;IL7R;LYST;CNN3
GATA6 OE HESC HUMAN GSE69322 MTESR1MEDIA RNASEQ UP	M-KO11	8/398	0.00224965	0.0908633	3.70256	22.5745	PTPRD;COL27A1;PLXND1;HMGCS1;CTTN;ZYX;COL4A5;MAN1A1
NFYB KD MOUSE GSE56838 CREEDSID GENE 1342 UP	M-KO11	6/231	0.00229679	0.0908633	4.76582	28.9583	PARM1;DDAH1;ARHGEF26;ID1;SMAD6;CD34
GATA1 TRUNCATED EXPRESSION GATA1DELTANEODELTAHS MUTANT MOUSE GSE2433 CREEDSID GENE 2658 DOWN	M-KO11	7/316	0.00247117	0.0948299	4.06832	24.4224	CCND2;HMGCS1;GYPC;ZYX;COTL1;ACSL5;F13A1
ETV2 OE HESC HUMAN GSE57395 RNASEQ UP	M-KO11	9/499	0.00251399	0.0948299	3.32912	19.9278	SELENON;AFDN;PLXND1;HMGCS1;PLS3;PTPRM;CD34;CNN3;ECPAS
FOXO1 KO MOUSE GSE40655 CREEDSID GENE 508 DOWN	M-KO11	5/165	0.00276316	0.10186	5.55293	32.7144	F13A1;BTBD11;IL7R;FILIP1L;CNN3
NR1I3 KNOCKIN MOUSE GSE40120 CREEDSID GENE 3069 DOWN	M-KO11	6/242	0.00289346	0.102618	4.54114	26.5443	HMGCS1;GYPC;ELOVL2;SMAD6;PDE9A;SPSB4
PBX1 OE MOUSE GSE22313 CREEDSID GENE 2627 DOWN	M-KO11	5/167	0.00291024	0.102618	5.48382	32.0229	RASD1;ELOVL2;MLC1;CPXM1;ENGASE
MTF2 KD MOUSE GSE16364 CREEDSID GENE 1355 DOWN	M-KO11	7/327	0.00298808	0.102689	3.92626	22.8238	HMGCS1;CTTN;ID1;ZYX;HUNK;PLS3;CNN3
NEUROG1 OE HUMAN GSE18296 CREEDSID GENE 1426 DOWN	M-KO11	7/328	0.00303889	0.102689	3.91383	22.6856	TBC1D8B;PTPRU;CCND2;GYPC;UBE2E2;COL4A5;PAK3
HSF1 KD HUMAN GSE3697 CREEDSID GENE 783 DOWN	M-KO11	7/330	0.00314249	0.103812	3.8892	22.4124	DAB2;NINJ2;ID1;MAN1A1;IL7R;ATP9A;ENGASE
EZH2 SHRNA HUVEC HUMAN GSE71164 RNASEQ UP	M-KO11	6/247	0.00320011	0.103812	4.44579	25.5392	DAB2;PLXND1;ZYX;PLS3;PTPRM;CD34
FLI1 KD HUMAN GSE27524 CREEDSID GENE 1602 UP	M-KO11	7/333	0.00330294	0.105047	3.85282	22.0109	TLE1;MCTP1;CDC42EP3;SPRY2;FRMD4A;IL7R;FILIP1L
ERG OE CD34 HUMAN GSE53665 RNASEQ UP	M-KO11	7/338	0.0035842	0.111799	3.79365	21.3629	SERPINB1;CCND2;PLXND1;TESC;SH2D3C;CD34;LYST
KLF10 SIRNA PANC1 HUMAN GSE90566 RNASEQ DOWN	M-KO11	6/254	0.00366941	0.112298	4.31877	24.2185	DDAH1;CTTN;CDC42EP3;COTL1;SPATS2L;PLS3
NCOA3 KD MOUSE GSE50017 CREEDSID GENE 1712 DOWN	M-KO11	6/259	0.00403468	0.12119	4.23234	23.3322	NECAB1;CCND2;PARM1;ARHGEF26;BTBD11;SMAD6
SPDEF KD HUMAN GSE40985 CREEDSID GENE 2606 UP	M-KO11	7/350	0.00433368	0.127804	3.65868	19.9081	RASD1;CDC42EP3;ZYX;COTL1;PMEPA1;PLS3;FILIP1L
PPARG OE MOUSE GSE10192 CREEDSID GENE 2731 UP	M-KO11	6/269	0.00484523	0.140339	4.06934	21.6886	RAP1GAP2;TLE1;DDAH1;PRDM16;SMAD6;FILIP1L
SETDB1 KD THP1 HUMAN GSE103409 SGRNA9DAY7 RNASEQ DOWN	M-KO11	4/122	0.00558139	0.154921	5.98245	31.0388	HMGCS1;CDC42EP3;ATF5;LYST
SRF KO MOUSE GSE34545 CREEDSID GENE 2884 UP	M-KO11	7/367	0.0055917	0.154921	3.48287	18.0638	DAB2;RASD1;GIMAP4;MBP;CPXM1;PAK3;CD34
STAT1 KD HUMAN GSE44652 CREEDSID GENE 186 DOWN	M-KO11	7/368	0.0056734	0.154921	3.47305	17.9625	GYPC;TUBB;COTL1;UBE2E2;GIMAP4;NETO2;SMCO4
HMGA2 KD HUMAN GSE43741 CREEDSID GENE 2854 DOWN	M-KO11	5/196	0.00573076	0.154921	4.64436	23.9737	CHRM3;F13A1;MBP;IL7R;TMCO4
CEBPG KO MOUSE GSE47777 CREEDSID GENE 3104 DOWN	M-KO11	5/197	0.00585334	0.155641	4.61993	23.7499	KLHL29;COL27A1;HMGCS1;ATF5;EPHA3
MYC KD HUMAN GSE22139 CREEDSID GENE 712 UP	M-KO11	6/281	0.00596926	0.156164	3.88939	19.9181	TUBB;ZYX;PLS3;IL7R;FILIP1L;CNN3
IRF9 OE HUMAN GSE50002 CREEDSID GENE 1655 UP	M-KO11	6/284	0.00627774	0.160562	3.84683	19.5063	DAB2;CTTN;ID1;FRMD4A;SMAD6;CFTR
BACH2 KO MOUSE GSE30883 CREEDSID GENE 2701 UP	M-KO11	6/285	0.0063831	0.160562	3.83284	19.3716	RASD1;PLXND1;PMEPA1;PLS3;GIMAP4;LDLRAP1
HOXA11 SIRNA MDAMB231 HUMAN GSE79586 RNASEQ DOWN	M-KO11	5/202	0.00649413	0.160562	4.50153	22.6736	SERPINB1;CDC42EP3;PLS3;PTPRM;CNN3
CLOCK KD HUMAN GSE50588 CREEDSID GENE 2782 UP	M-KO11	6/287	0.00659769	0.160562	3.80518	19.1059	UBE2E2;SPRY2;FRMD4A;SMCO4;IL7R;TTC38
HSF1 KD HUMAN GSE3697 CREEDSID GENE 782 DOWN	M-KO11	7/379	0.00663234	0.160562	3.36845	16.8955	DAB2;NINJ2;TESC;ID1;MAN1A1;SMCO4;ATP9A
HMGA2 OE MOUSE GSE24071 CREEDSID GENE 2564 DOWN	M-KO11	6/289	0.00681747	0.160854	3.7779	18.8452	CD79A;F13A1;IL7R;LY9;CD34;LYST
ATF3 SIRNA HDF HUMAN GSE81405 RNASEQ UP	M-KO11	6/290	0.00692934	0.160854	3.7644	18.7166	DAB2;DDAH1;ZYX;PLS3;IL7R;CNN3
GATA3 KO MOUSE GSE39864 CREEDSID GENE 1162 DOWN	M-KO11	5/206	0.00704107	0.160854	4.41105	21.8612	TBC1D8B;TLE1;PLXND1;IL7R;CNN3
BNC2 SIRNA BT549 HUMAN GSE79586 RNASEQ DOWN	M-KO11	5/206	0.00704107	0.160854	4.41105	21.8612	SELENON;DAB2;COTL1;PLS3;CNN3
RORA KO MOUSE GSE23736 CREEDSID GENE 1155 DOWN	M-KO11	6/292	0.00715707	0.161233	3.7377	18.4629	HMGCS1;ZYX;COTL1;PLS3;F13A1;CD34
NCOA1 KD HUMAN GSE28645 CREEDSID GENE 888 UP	M-KO11	7/390	0.00770733	0.169873	3.26986	15.9098	CCND2;CDC42EP3;SPATS2L;SPRY2;PAK3;IL7R;GPR158
PAX5 KD HUMAN GSE50588 CREEDSID GENE 2810 UP	M-KO11	6/297	0.00775007	0.169873	3.67254	17.8487	NINJ2;SPATS2L;F13A1;GIMAP4;FRMD4A;IL7R
ZNF503 SHRNA H1 HUMAN GSE69618 DAY6 RNASEQ UP	M-KO11	8/491	0.00786494	0.170092	2.97539	14.4168	TBC1D8B;AFDN;CCND2;HMGCS1;CDC42EP3;COL4A5;SMAD6;CNN3
ADAR KD HUVEC HUMAN GSE60217 RNASEQ DOWN	M-KO11	4/137	0.00835406	0.178293	5.30371	25.3783	DAB2;PLXND1;PLS3;CNN3
FLI1 KD HUMAN GSE27524 CREEDSID GENE 1601 UP	M-KO11	7/398	0.0085666	0.180455	3.20165	15.2395	DAB2;TLE1;CDC42EP3;SPRY2;FRMD4A;IL7R;FILIP1L
SETDB1 KD THP1 HUMAN GSE103409 SGRNA9DAY4 RNASEQ DOWN	M-KO11	4/139	0.00878084	0.180515	5.2246	24.7395	HMGCS1;CLEC11A;COTL1;ATF5
POU5F1 KD HUMAN GSE21135 CREEDSID GENE 1328 UP	M-KO11	7/400	0.00879203	0.180515	3.18503	15.0776	PTPRD;DAB2;PTPRM;SPRY2;SMAD6;ATF5;HES4
ZNF217 SIRNA MCF7 HUMAN GSE58326 RNASEQ UP	M-KO11	5/222	0.00955226	0.193672	4.08249	18.9876	ELOVL2;ID1;COL4A5;FILIP1L;ATP9A
FLI1 KD HUMAN GSE27524 CREEDSID GENE 1594 UP	M-KO11	6/313	0.00988633	0.195912	3.47829	16.0579	DAB2;TLE1;CDC42EP3;SPRY2;FRMD4A;FILIP1L
MECOM OE MOUSE GSE34729 CREEDSID GENE 1428 DOWN	M-KO11	5/224	0.00990433	0.195912	4.0448	18.6659	DDAH1;COTL1;F13A1;IL7R;CD34
ZXDC DEPLETION HUMAN GSE45417 CREEDSID GENE 3044 DOWN	M-KO11	6/316	0.0103293	0.201857	3.44411	15.7491	P2RX7;HMGCS1;CDC42EP3;TDRD9;SPRY2;IL7R
JUNB KO MEL888 HUMAN GSE98867 RNASEQ DOWN	M-KO11	8/518	0.0106525	0.205694	2.81394	12.7808	SELENON;DAB2;GYPC;CTTN;GPR161;CDC42EP3;PLS3;LYST
NCOA3 KD MOUSE GSE50017 CREEDSID GENE 1711 DOWN	M-KO11	6/321	0.0110988	0.211791	3.38857	15.2517	NECAB1;CCND2;PARM1;ARHGEF26;CDC42EP3;FRMD4A
NFE2L2 DEFICIENCY MOUSE GSE7810 CREEDSID GENE 1048 DOWN	M-KO11	6/325	0.011743	0.221478	3.3454	14.8686	CCND2;CTTN;ZYX;PMEPA1;PLS3;CNN3
NCOA2 KO MOUSE GSE55002 CREEDSID GENE 199 UP	M-KO11	4/152	0.0119043	0.221941	4.76255	21.1021	HUNK;COL4A5;ATF5;SPSB4
CEBPA UNK HUMAN GSE33223 CREEDSID GENE 2097 UP	M-KO11	6/327	0.0120748	0.222561	3.32421	14.6818	PDE4D;TDRD9;BTBD11;CPXM1;MAN1A1;LY9
HOXA9 OE HUMAN GSE43741 CREEDSID GENE 2856 UP	M-KO11	6/328	0.0122432	0.223129	3.31372	14.5896	TBC1D8B;HMGCS1;PDE4D;PMEPA1;F13A1;FILIP1L
MECP2 KO MOUSE GSE8720 CREEDSID GENE 2418 UP	M-KO11	5/239	0.0128334	0.231286	3.78263	16.476	BTBD11;MBP;PPM1E;CNN3;SPSB4
NFKB2 KD HUMAN GSE50588 CREEDSID GENE 2806 UP	M-KO11	6/333	0.01311	0.233674	3.26222	14.1397	SERPINB1;NINJ2;TESC;SPRY2;HES4;ATP6V0A1
FLI1 KD HUMAN GSE27524 CREEDSID GENE 1596 UP	M-KO11	6/335	0.0134684	0.233972	3.24206	13.9648	DAB2;TLE1;CDC42EP3;SPRY2;FRMD4A;FILIP1L
PAX5 OE HUMAN GSE44244 CREEDSID GENE 574 UP	M-KO11	8/541	0.0135568	0.233972	2.68932	11.5664	CDC42EP3;COTL1;PLS3;CPXM1;PAK3;FILIP1L;GPR158;CNN3
TP53 SIRNA MDAMB231 HUMAN GSE68248 RNASEQ UP	M-KO11	6/336	0.0136502	0.233972	3.23207	13.8785	HMGCS1;CTTN;ACSL5;PMEPA1;PTPRM;SPRY2
CEBPA UNK HUMAN GSE33223 CREEDSID GENE 2097 DOWN	M-KO11	5/243	0.0137037	0.233972	3.7183	15.9518	PRDM16;COL4A5;F13A1;HES4;PRSS21
FOXP3 ACTIVATION HUMAN GSE41087 CREEDSID GENE 1055 UP	M-KO11	5/244	0.0139273	0.235314	3.70255	15.8243	RAP1GAP2;AFDN;IL7R;GTSF1;ATP6V0A1
HSF1 KD HUMAN GSE3697 CREEDSID GENE 780 DOWN	M-KO11	5/245	0.0141534	0.236669	3.68694	15.6982	ID1;COTL1;NETO2;IL7R;ENGASE
FLI1 KD HUMAN GSE27524 CREEDSID GENE 1599 UP	M-KO11	6/340	0.0143947	0.238246	3.19271	13.5399	DAB2;TLE1;CDC42EP3;SPRY2;FRMD4A;FILIP1L
FOXD3 OE MOUSE GSE58960 CREEDSID GENE 1415 UP	M-KO11	5/247	0.014613	0.238426	3.65609	15.4501	MYCN;CCND2;ID1;PLS3;CNN3
MYC OE MOUSE GSE27159 CREEDSID GENE 1273 UP	M-KO11	6/342	0.0147773	0.238426	3.17338	13.3747	P2RX7;PARM1;NETO2;PAK3;SMAD6;CD34
PRRX1 SIRNA MDAMB231 HUMAN GSE79586 RNASEQ DOWN	M-KO11	5/248	0.0148465	0.238426	3.64086	15.328	SERPINB1;CDC42EP3;PLS3;PTPRM;CNN3
SOX5 OE FETALCORTEX HUMAN GSE89057 RNASEQ DOWN	M-KO11	3/89	0.0150436	0.239223	6.11175	25.6498	CCND2;HMGCS1;DDAH1
MECP2 KO MOUSE GSE8720 CREEDSID GENE 2416 UP	M-KO11	5/252	0.0158056	0.2489	3.58117	14.8525	PLXND1;TDRD9;BTBD11;SMCO4;CNN3
GATA1 MUT MOUSE GSE2433 CREEDSID GENE 979 DOWN	M-KO11	6/348	0.0159677	0.249035	3.11675	12.8946	CCND2;HMGCS1;GYPC;ZYX;COTL1;ACSL5
ARID3A OE MOUSE GSE56853 CREEDSID GENE 1339 UP	M-KO11	6/350	0.0163789	0.253015	3.09831	12.7395	ID1;HUNK;ACSL5;SPATS2L;PLS3;SMCO4
EP400 SHRNA MKL1 HUMAN GSE69876 RNASEQ UP	M-KO11	5/257	0.0170617	0.261076	3.50922	14.2858	HMGCS1;ID1;LDLRAP1;PPM1E;CNN3
TCF21 SIRNA HCASMC HUMAN GSE44461 RNASEQ UP	M-KO11	3/94	0.0173919	0.261454	5.77448	23.3968	PLS3;PCSK5;CNN3
MAF SIRNA MACROPHAGE HUMAN GSE98368 RNASEQ DOWN	M-KO11	7/458	0.0174088	0.261454	2.76716	11.2092	DAB2;PLXND1;HMGCS1;ZYX;COTL1;F13A1;ATP6V0A1
SOX2 KO HUMAN GSE59234 CREEDSID GENE 2957 UP	M-KO11	5/259	0.0175822	0.261635	3.48124	14.0672	DAB2;TESC;PDE4D;COTL1;SPSB4
STAT3 SIRNA MDAMB468 HUMAN GSE85579 RNASEQ UP	M-KO11	6/358	0.0180969	0.264679	3.02665	12.143	DDAH1;CDC42EP3;COTL1;PLS3;NETO2;CNN3
NEUROG1 OE HUMAN GSE18296 CREEDSID GENE 1426 UP	M-KO11	5/261	0.0181131	0.264679	3.45369	13.8532	CHRM3;PTPRM;SPRY2;NETO2;EPHA3
POU4F1 KO MOUSE GSE19997 CREEDSID GENE 2947 UP	M-KO11	6/360	0.0185451	0.264682	3.00924	11.9995	DAB2;TLE1;PARM1;MCTP1;LDLRAP1;SPSB4
POU2AF1 MUT MOUSE GSE12356 CREEDSID GENE 598 UP	M-KO11	5/263	0.0186545	0.264682	3.42657	13.6435	CD79A;CDC42EP3;COTL1;F13A1;IL7R
MBNL1 SHRNA MDAMB231 HUMAN GSE76487 RNASEQ UP	M-KO11	5/264	0.0189292	0.264682	3.41316	13.5402	SERPINB1;HMGCS1;PDE4D;PLS3;CNN3
XBP1 OE HUMAN GSE8562 CREEDSID GENE 87 DOWN	M-KO11	5/264	0.0189292	0.264682	3.41316	13.5402	RAP1GAP2;PLXND1;PMEPA1;COL4A5;ATP9A
MYOD1 MUT MOUSE GSE6487 CREEDSID GENE 1179 DOWN	M-KO11	5/264	0.0189292	0.264682	3.41316	13.5402	RAP1GAP2;HMGCS1;ZYX;PLS3;CNN3
EZH1 SHRNA PROE HUMAN GSE59089 RNASEQ UP	M-KO11	7/470	0.0197508	0.273811	2.69378	10.5719	SERPINB1;PLXND1;HMGCS1;CLEC11A;ZYX;MLC1;LYST
NKX25 SHRNA H1 HUMAN GSE69618 DAY6 RNASEQ UP	M-KO11	7/471	0.0199555	0.274303	2.68784	10.5209	TBC1D8B;AFDN;CCND2;HMGCS1;COL4A5;SMAD6;CNN3
FLI1 KD HUMAN GSE27524 CREEDSID GENE 1605 UP	M-KO11	6/369	0.0206561	0.280523	2.93328	11.3804	TLE1;CDC42EP3;SPRY2;FRMD4A;IL7R;FILIP1L
SON KD HUMAN GSE26888 CREEDSID GENE 890 UP	M-KO11	5/271	0.0209268	0.280523	3.32216	12.8459	DAB2;HMGCS1;ID1;PLS3;CNN3
SON KD HUMAN GSE26888 CREEDSID GENE 62 DOWN	M-KO11	5/271	0.0209268	0.280523	3.32216	12.8459	DAB2;HMGCS1;ID1;PLS3;CNN3
IRX6 SIRNA MDAMB231 HUMAN GSE79586 RNASEQ DOWN	M-KO11	5/275	0.022128	0.293209	3.27227	12.4703	CTTN;CDC42EP3;PLS3;PTPRM;CNN3
TSHZ3 SIRNA MDAMB231 HUMAN GSE79586 RNASEQ DOWN	M-KO11	4/184	0.0223818	0.293209	3.90952	14.8543	SELENON;ZYX;PLS3;CNN3
VDR OE HUMAN GSE5145 CREEDSID GENE 2944 UP	M-KO11	5/276	0.0224352	0.293209	3.26003	12.3787	RASD1;CDC42EP3;SPATS2L;FRMD4A;MAN1A1
RARB KO MOUSE GSE19925 CREEDSID GENE 2999 UP	M-KO11	4/185	0.022777	0.293209	3.88773	14.7034	HUNK;ACSL5;FILIP1L;CD34
MYC OE MOUSE GSE27159 CREEDSID GENE 1273 DOWN	M-KO11	4/185	0.022777	0.293209	3.88773	14.7034	HMGCS1;HUNK;COL4A5;EPHA3
NFIX KD MOUSE GSE45492 CREEDSID GENE 2846 DOWN	M-KO11	4/188	0.0239881	0.306035	3.82376	14.2634	TBC1D8B;MYCN;PWWP2B;ID1
KLF9 OE GBM1A HUMAN GSE62212 RNASEQ DOWN	M-KO11	4/189	0.0244003	0.306035	3.8029	14.1208	SELENON;MYCN;HMGCS1;POU3F2
BACH2 KO MOUSE GSE54050 CREEDSID GENE 2773 UP	M-KO11	6/384	0.0245281	0.306035	2.81472	10.4368	GYPC;UBE2E2;MAN1A1;IL7R;GTSF1;SPSB4
IRF9 OE HUMAN GSE50002 CREEDSID GENE 1656 UP	M-KO11	5/284	0.0249926	0.308163	3.16526	11.6772	CTTN;ID1;FRMD4A;SMAD6;CFTR
FLI1 KD HUMAN GSE27524 CREEDSID GENE 1600 UP	M-KO11	6/386	0.0250786	0.308163	2.79962	10.3187	TLE1;CDC42EP3;SPRY2;FRMD4A;IL7R;FILIP1L
DNMT1 KO MOUSE GSE31626 CREEDSID GENE 1236 UP	M-KO11	4/192	0.0256627	0.310633	3.74164	13.7046	MYCN;CCND2;LYST;CNN3
ARID3A KD MOUSE GSE56853 CREEDSID GENE 1337 DOWN	M-KO11	4/192	0.0256627	0.310633	3.74164	13.7046	CCND2;ID1;FJX1;SPSB4
MECOM KD HUMAN GSE16238 CREEDSID GENE 2342 UP	M-KO11	5/289	0.0266825	0.320586	3.10874	11.2653	TUBB;CLEC11A;COTL1;CPXM1;CD34
PAX7 OE H9 HUMAN GSE98976 PROLIFMYOG RNASEQ UP	M-KO11	6/395	0.0276587	0.32987	2.73358	9.80759	AFDN;ZNF462;DDAH1;CTTN;GPR161;ATP9A
MYRF KO MOUSE GSE15303 CREEDSID GENE 2306 UP	M-KO11	5/293	0.028086	0.330112	3.06494	10.9495	CCND2;DDAH1;CDC42EP3;ID1;MLC1
FOXO1 SIRNA HESC HUMAN GSE94036 RNASEQ UP	M-KO11	5/293	0.028086	0.330112	3.06494	10.9495	PARM1;GPR161;CDC42EP3;SPATS2L;PTPRM
SREBF2 KD HUMAN GSE50588 CREEDSID GENE 2823 UP	M-KO11	5/294	0.028444	0.331915	3.05418	10.8723	GYPC;SH2D3C;ACSL5;SPRY2;ATF5
CBX2 KO MOUSE GSE29485 CREEDSID GENE 381 DOWN	M-KO11	5/296	0.0291688	0.337942	3.03288	10.7202	PLXND1;GIMAP4;CD34;TTC38;SPSB4
SOX5 OE FETALCORTEX HUMAN GSE89057 RNASEQ UP	M-KO11	7/511	0.0294096	0.338315	2.46942	8.70824	TBC1D8B;AFDN;PTPRU;AUTS2;PDE4D;NRXN2;SPRY2
ARX KO MOUSE GSE12609 CREEDSID GENE 27 DOWN	M-KO11	5/298	0.0299053	0.341358	3.01187	10.5708	CCND2;HMGCS1;FRMD4A;PAK3;EPHA3
NFE2L2 KD HUMAN GSE38332 CREEDSID GENE 2212 UP	M-KO11	6/403	0.0300951	0.341358	2.6774	9.37998	TBC1D8B;RAP1GAP2;SELENON;CDC42EP3;SPRY2;PCSK5
KCNIP3 KO MOUSE GSE16874 CREEDSID GENE 1030 UP	M-KO11	5/301	0.0310318	0.344822	2.98089	10.3518	RAP1GAP2;SELENON;PLXND1;ZYX;F13A1
PGR SIRNA HESC HUMAN GSE94036 RNASEQ DOWN	M-KO11	6/406	0.031044	0.344822	2.65691	9.22572	DAB2;DDAH1;CDC42EP3;PMEPA1;MAN1A1;FILIP1L
STAT1 KO MOUSE GSE48970 CREEDSID GENE 1519 UP	M-KO11	4/204	0.0311016	0.344822	3.515	12.1988	MAPK11;HMGCS1;PLS3;F13A1
IRF1 OE HUMAN GSE26817 CREEDSID GENE 2502 DOWN	M-KO11	4/205	0.0315832	0.344822	3.49733	12.0837	DAB2;AUTS2;DDAH1;UBE2E2
PAX7 OE H9 HUMAN GSE98976 PROLIFMYOG RNASEQ DOWN	M-KO11	4/205	0.0315832	0.344822	3.49733	12.0837	CCND2;HMGCS1;ID1;PLS3
KLF4 OE HUMAN GSE3113 CREEDSID GENE 2071 UP	M-KO11	6/409	0.0320124	0.344822	2.63672	9.07464	DDAH1;TUBB;TESC;ID1;PLS3;SPRY2
NR2C2 KO MOUSE GSE3065 CREEDSID GENE 2722 DOWN	M-KO11	4/207	0.0325596	0.344822	3.46253	11.8581	CCND2;HMGCS1;FILIP1L;LY9
TET1 OE HUMAN GSE43741 CREEDSID GENE 2855 UP	M-KO11	5/305	0.032575	0.344822	2.94054	10.069	HMGCS1;PDE4D;PMEPA1;F13A1;FILIP1L
XBP1 OE MOUSE GSE6980 CREEDSID GENE 1507 UP	M-KO11	5/305	0.032575	0.344822	2.94054	10.069	CCND2;ZYX;COTL1;F13A1;IL7R
TAL1 KO MOUSE GSE46970 CREEDSID GENE 1447 UP	M-KO11	5/306	0.0329682	0.344822	2.93062	9.9999	PLXND1;HMGCS1;COTL1;PTPRM;ATF5
BACH2 KO MOUSE GSE54050 CREEDSID GENE 2773 DOWN	M-KO11	4/208	0.0330544	0.344822	3.44538	11.7474	ELOVL2;SH2D3C;ID1;SMAD6
SMAD3 KO MOUSE GSE28598 CREEDSID GENE 1159 DOWN	M-KO11	5/307	0.0333643	0.344822	2.92077	9.93139	CCND2;COTL1;F13A1;FILIP1L;CNN3
FOXO1 SIRNA HESC HUMAN GSE94036 RNASEQ DOWN	M-KO11	5/307	0.0333643	0.344822	2.92077	9.93139	DAB2;DDAH1;PMEPA1;PLS3;FILIP1L
ASCL1 KO G523NS HUMAN GSE87617 RNASEQ UP	M-KO11	6/415	0.034008	0.344822	2.59724	8.7817	CTTN;COTL1;PLS3;FRMD4A;FILIP1L;CNN3
CREM KO MOUSE GSE29592 CREEDSID GENE 2558 DOWN	M-KO11	4/210	0.0340571	0.344822	3.41158	11.5302	KLHL29;MYCN;F13A1;GIMAP4
MYC KD HUMAN GSE57538 CREEDSID GENE 1753 DOWN	M-KO11	5/309	0.0341655	0.344822	2.90126	9.7962	RASD1;MCTP1;RUBCNL;ACSL5;FJX1
EOMES KO MOUSE GSE43387 CREEDSID GENE 2147 DOWN	M-KO11	4/211	0.0345651	0.344822	3.39493	11.4236	PTPRD;CDC42EP3;POU3F2;EPHA3
U2AF1 KD A549 HUMAN GSE66553 RNASEQ DOWN	M-KO11	6/417	0.0346907	0.344822	2.58434	8.6867	TESC;PDE4D;ID1;PMEPA1;PLS3;ECPAS
FOXF2 OE HUVEC HUMAN GSE79306 RNASEQ UP	M-KO11	5/311	0.0349786	0.344822	2.882	9.6634	MCTP1;PLXND1;CTTN;MAN1A1;SMAD6
POU5F1 KD HUMAN GSE21135 CREEDSID GENE 1329 UP	M-KO11	6/418	0.0350354	0.344822	2.57793	8.63968	DAB2;CCND2;PDE4D;PTPRM;SPRY2;SMAD6
TFE3 SIRNA 8988T HUMAN GSE62077 CONSTRUCT1 RNASEQ UP	M-KO11	4/212	0.0350775	0.344822	3.37843	11.3184	HMGCS1;COTL1;PLS3;PCSK5
ZRSR2 SHRNA TF1 HUMAN GSE63816 RNASEQ DOWN	M-KO11	4/212	0.0350775	0.344822	3.37843	11.3184	SERPINB1;PLXND1;HMGCS1;MLC1
NFE2L2 KO MOUSE GSE18344 CREEDSID GENE 1259 DOWN	M-KO11	6/419	0.0353823	0.345724	2.57156	8.59298	SELENON;CD79A;PARM1;PMEPA1;ATF5;ATP6V0A1
TP63 DEPLETION HUMAN GSE5993 CREEDSID GENE 90 UP	M-KO11	4/214	0.0361155	0.3496	3.34592	11.1119	ID1;COTL1;SPATS2L;PLS3
MYC KD HUMAN GSE54872 CREEDSID GENE 1307 UP	M-KO11	5/314	0.0362207	0.3496	2.85358	9.46854	PTPRD;AUTS2;NRXN3;PCSK5;GTSF1
HSF1 KD HUMAN GSE3697 CREEDSID GENE 781 DOWN	M-KO11	6/422	0.0364363	0.3496	2.55262	8.45477	DAB2;NINJ2;ID1;MAN1A1;SMCO4;ATP9A
BATF KO MOUSE GSE54215 CREEDSID GENE 1522 UP	M-KO11	4/215	0.0366412	0.3496	3.32989	11.0106	COTL1;ACSL5;F13A1;GIMAP4
NANOG OE HUMAN GSE34920 CREEDSID GENE 1421 DOWN	M-KO11	5/317	0.0374897	0.355516	2.82571	9.27875	AUTS2;HMGCS1;TUBB;PLS3;CNN3
THRB MUT HUMAN GSE29159 CREEDSID GENE 1697 UP	M-KO11	5/318	0.0379187	0.355516	2.81654	9.21659	HMGCS1;SPATS2L;PLS3;CNN3;ECPAS
PAX7 OE H9 HUMAN GSE98976 MESOD RNASEQ DOWN	M-KO11	5/318	0.0379187	0.355516	2.81654	9.21659	TBC1D8B;CCND2;HMGCS1;PLS3;ECPAS
ZEB2 SHRNA H1 HUMAN GSE69618 DAY6 RNASEQ UP	M-KO11	5/320	0.0387859	0.357466	2.79837	9.09386	CCND2;COL27A1;ID1;COL4A5;SMAD6
MYOD1 MUT MOUSE GSE6487 CREEDSID GENE 1178 DOWN	M-KO11	5/320	0.0387859	0.357466	2.79837	9.09386	MYCN;HMGCS1;ZYX;PLS3;CNN3
IKZF3 MUT MOUSE GSE12356 CREEDSID GENE 599 UP	M-KO11	4/219	0.0387879	0.357466	3.26728	10.6175	CDC42EP3;SH2D3C;ACSL5;IL7R
IRF9 OE HUMAN GSE50002 CREEDSID GENE 1657 UP	M-KO11	4/220	0.0393357	0.358441	3.25198	10.5222	PLS3;FRMD4A;SMAD6;CFTR
XBP1 KO MOUSE GSE52857 CREEDSID GENE 2766 DOWN	M-KO11	4/220	0.0393357	0.358441	3.25198	10.5222	PLS3;GIMAP4;IL7R;CD34
NFE2L2 KO MOUSE GSE18344 CREEDSID GENE 2187 UP	M-KO11	3/130	0.0400108	0.360579	4.1301	13.2932	KLHL29;PDE9A;CFTR
HIF1A KO MOUSE GSE35111 CREEDSID GENE 1406 DOWN	M-KO11	5/323	0.0401092	0.360579	2.77155	8.9137	MYCN;DDAH1;GIMAP4;NETO2;IL7R
IRF9 OE HUMAN GSE50002 CREEDSID GENE 1654 UP	M-KO11	4/222	0.0404445	0.360579	3.22182	10.335	PLS3;FRMD4A;SMAD6;CFTR
ESR1 KD HUMAN GSE37820 CREEDSID GENE 2326 DOWN	M-KO11	5/324	0.0405564	0.360579	2.76272	8.85468	NECAB1;ARHGEF26;ELOVL2;RUBCNL;FJX1
AIRE OE MOUSE GSE12073 CREEDSID GENE 1173 UP	M-KO11	5/326	0.0414598	0.360579	2.74522	8.73812	CTTN;PLS3;F13A1;ATP9A;CNN3
NCOA2 KO MOUSE GSE41558 CREEDSID GENE 46 DOWN	M-KO11	5/326	0.0414598	0.360579	2.74522	8.73812	PARM1;CDC42EP3;PTPRM;ATF5;CD34
SOX2 KO HUMAN GSE59234 CREEDSID GENE 2957 DOWN	M-KO11	5/326	0.0414598	0.360579	2.74522	8.73812	MCTP1;DDAH1;CDC42EP3;PMEPA1;SPRY2
FOXO1 KO MOUSE GSE18308 CREEDSID GENE 1168 UP	M-KO11	4/224	0.041571	0.360579	3.19221	10.1523	DDAH1;HMGCS1;ID1;MBP
PAX3 KNOCKIN MOUSE GSE11400 CREEDSID GENE 625 UP	M-KO11	4/224	0.041571	0.360579	3.19221	10.1523	CCND2;F13A1;FRMD4A;EPHA3
SOX2 KO MOUSE GSE55738 CREEDSID GENE 2990 UP	M-KO11	4/226	0.0427153	0.366965	3.16313	9.97397	RASD1;GYPC;CPXM1;LDLRAP1
CEBPG KO MOUSE GSE47777 CREEDSID GENE 3104 UP	M-KO11	5/330	0.0433033	0.366965	2.71088	8.51088	RAP1GAP2;ID1;BTBD11;CPXM1;CD34
LEF1 KD HUMAN GSE42637 CREEDSID GENE 1775 DOWN	M-KO11	4/228	0.0438772	0.366965	3.13457	9.79978	TUBB;MAN1A1;ATF5;IL7R
ZFX KO MOUSE GSE7069 CREEDSID GENE 177 UP	M-KO11	5/332	0.0442433	0.366965	2.69402	8.40011	CCND2;PLS3;COL4A5;FILIP1L;CNN3
AFF4 SHRNA HELA HUMAN GSE69021 RNASEQ UP	M-KO11	5/332	0.0442433	0.366965	2.69402	8.40011	TBC1D8B;ACSL5;PLS3;PTPRM;ECPAS
MYC OE MOUSE GSE10954 CREEDSID GENE 184 DOWN	M-KO11	4/229	0.0444649	0.366965	3.12048	9.71422	ID1;GIMAP4;ATF5;CNN3
HEY2 KO MOUSE GSE6526 CREEDSID GENE 1512 UP	M-KO11	5/333	0.0447179	0.366965	2.68567	8.34541	PARM1;CDC42EP3;ID1;COL4A5;FILIP1L
HEY2 KO MOUSE GSE6526 CREEDSID GENE 1511 DOWN	M-KO11	5/333	0.0447179	0.366965	2.68567	8.34541	PARM1;CDC42EP3;ID1;COL4A5;FILIP1L
IKZF1 KO MOUSE GSE46093 CREEDSID GENE 2547 DOWN	M-KO11	3/136	0.0447429	0.366965	3.94258	12.2489	RAP1GAP2;HMGCS1;IL7R
EMX2 DEFICIENCY MOUSE GSE10216 CREEDSID GENE 634 DOWN	M-KO11	4/230	0.0450569	0.366965	3.10651	9.62965	TLE1;CDC42EP3;PLS3;SPSB4
FOXD4L6 SIRNA BT549 HUMAN GSE79586 RNASEQ UP	M-KO11	5/334	0.0451955	0.366965	2.67737	8.29118	SELENON;DDAH1;COTL1;COL4A5;MAN1A1
EBF1 OE MOUSE GSE2192 CREEDSID GENE 857 UP	M-KO11	4/231	0.0456534	0.366965	3.09267	9.54607	PLXND1;ID1;CD34;CNN3
TET1 KD MOUSE GSE26830 CREEDSID GENE 1353 UP	M-KO11	5/335	0.0456762	0.366965	2.66912	8.23739	KLHL29;DAB2;ID1;ATF5;FJX1
ZBTB38 KD HUMAN GSE50588 CREEDSID GENE 2825 UP	M-KO11	5/336	0.04616	0.366965	2.66092	8.18405	SERPINB1;CDC42EP3;ZYX;SPATS2L;CNN3
STAT3 SIRNA MDAMB157 HUMAN GSE85579 RNASEQ UP	M-KO11	5/336	0.04616	0.366965	2.66092	8.18405	ZYX;COTL1;PLS3;FJX1;RAB11FIP5
HSF1 KD HUMAN GSE3697 CREEDSID GENE 784 DOWN	M-KO11	5/336	0.04616	0.366965	2.66092	8.18405	NINJ2;SMCO4;IL7R;ATP9A;ENGASE
MECP2 KD MOUSE GSE47150 CREEDSID GENE 951 DOWN	M-KO11	5/336	0.04616	0.366965	2.66092	8.18405	NECAB1;CCND2;HMGCS1;PLS3;PPM1E
MYC OE MOUSE GSE55272 CREEDSID GENE 1826 DOWN	M-KO11	3/138	0.0463797	0.366965	3.88378	11.9267	CD79A;RASD1;CFTR
MSGN1 OE MOUSE GSE29848 CREEDSID GENE 1631 UP	M-KO11	4/233	0.0468596	0.368963	3.06535	9.3818	CCND2;HMGCS1;ID1;SMAD6
SPDEF KD HUMAN GSE40985 CREEDSID GENE 2606 DOWN	M-KO11	4/234	0.0474694	0.371958	3.05186	9.30107	NECAB1;ELOVL2;RUBCNL;MAN1A1
KLF13 KD HUMAN GSE50588 CREEDSID GENE 2795 UP	M-KO11	5/341	0.0486249	0.377966	2.62066	7.92387	AUTS2;PLS3;UBE2E2;ATF5;CNN3
AHR KO MOUSE GSE44715 CREEDSID GENE 1466 DOWN	M-KO11	4/236	0.0487021	0.377966	3.02525	9.14239	RAP1GAP2;CCND2;ZYX;CD34
SOX3 KO MOUSE GSE53760 CREEDSID GENE 1668 UP	M-KO11	5/343	0.0496324	0.381534	2.60488	7.82276	PTPRD;DAB2;SH2D3C;POU3F2;ATP9A
MYB KD HUMAN GSE49286 CREEDSID GENE 1837 DOWN	M-KO11	5/343	0.0496324	0.381534	2.60488	7.82276	TLE1;RASD1;AUTS2;ID1;SMAD6
AHR MUT MOUSE GSE44715 CREEDSID GENE 1467 DOWN	M-KO11	4/238	0.0499525	0.381823	2.99908	8.9873	RAP1GAP2;CCND2;TESC;CD34
RUNX1 KD HUMAN GSE29639 CREEDSID GENE 1288 DOWN	M-KO55	13/317	4.05241e-06	0.000613603	5.21791	64.7866	TBC1D8B;SERPINE2;MLC1;GIMAP4;ASS1;CNN2;NEURL1B;TMEFF1;FAM171A1;PODXL;IMPA2;TNFSF4;DCHS1
RUNX1 KO MOUSE GSE34292 CREEDSID GENE 2397 UP	M-KO55	9/282	0.00080278	0.019369	3.93072	28.0159	EGR1;SPON2;NECAB1;GYPC;SPATS2L;FXYD6;TENT5C;FERMT2;DUSP6
RUNX1 KO MOUSE GSE47375 CREEDSID GENE 2899 UP	M-KO55	7/271	0.00942582	0.0722646	3.12479	14.575	EGR1;MORC4;ZYX;PLS3;FXYD6;BACH2;RAB11FIP5
RUNX1 KO MOUSE GSE46970 CREEDSID GENE 1446 DOWN	M-KO55	7/357	0.0360305	0.171831	2.34663	7.79875	EGR1;JUN;RPS6KA6;CD9;KCTD12;NPL;CNN3
ADAR KD HUVEC HUMAN GSE60217 RNASEQ DOWN	M-KO55	12/137	2.60554e-09	4.73427e-06	11.7478	232.202	CNN2;NDST1;DAB2;PLXND1;JUP;EPAS1;FSCN1;PLS3;DCHS1;KCTD12;CKAP4;CNN3
STAT3 KD HUMAN GSE42979 CREEDSID GENE 2148 DOWN	M-KO55	16/309	1.21412e-08	1.10303e-05	6.79429	123.837	EGR1;JUN;AUTS2;TGFBR1;CNN3;CNN2;GJC1;GLRB;PODXL;STC2;ZYX;PMEPA1;COL4A5;KCTD12;FJX1;FERMT2
GATA3 KO MOUSE GSE39864 CREEDSID GENE 1162 DOWN	M-KO55	13/206	2.98217e-08	1.8062e-05	8.26561	143.227	TBC1D8B;EGR1;PLXND1;SERPINE2;LMO4;RGS16;TENT5C;BACH2;CNN3;RAB20;CD7;KCTD12;IL7R
ATF3 SIRNA HDF HUMAN GSE81405 RNASEQ UP	M-KO55	14/290	2.43012e-07	8.6311e-05	6.23722	94.9938	EPAS1;TGFBR1;FOSL2;CNN3;CNN2;NDST1;DAB2;DDAH1;NCS1;ENC1;ZYX;FSCN1;PLS3;IL7R
GFI1B OE MOUSE GSE33709 CREEDSID GENE 772 UP	M-KO55	13/250	2.85011e-07	8.6311e-05	6.71598	101.215	ABCA1;BLK;EGR1;JUN;LMO4;RGS16;NEK6;GIMAP4;ATP10A;BACH2;ETV5;IL7R;RAG1
GFI1B OE MOUSE GSE33709 CREEDSID GENE 452 DOWN	M-KO55	13/250	2.85011e-07	8.6311e-05	6.71598	101.215	ABCA1;BLK;EGR1;JUN;LMO4;RGS16;NEK6;GIMAP4;ATP10A;BACH2;ETV5;IL7R;RAG1
FOXO1 SIRNA HESC HUMAN GSE94036 RNASEQ DOWN	M-KO55	14/307	4.83754e-07	0.000125569	5.87022	85.3629	EGR1;SPON2;SMAD3;EPAS1;NEK6;ADM;CNN2;DAB2;DDAH1;FSCN1;PMEPA1;PLS3;DCHS1;FGFR1
MYC KD HUMAN GSE54872 CREEDSID GENE 1308 UP	M-KO55	13/300	2.21516e-06	0.000503118	5.53179	72.025	AUTS2;NEXMIF;RGS16;NRXN3;PNMA8A;HOXD13;TRO;MARCKS;TMSB15A;SCN2A;GPR158;GTSF1;GPM6B
PLAGL2 OE MOUSE GSE21143 CREEDSID GENE 2546 DOWN	M-KO55	10/172	2.58914e-06	0.000522719	7.44717	95.8018	EGR1;JUN;CADM4;SERPINE2;ARHGEF26;MLC1;NDRG2;GPM6B;CNN3;C1QL1
NKX25 SHRNA H1 HUMAN GSE69618 DAY6 RNASEQ UP	M-KO55	16/471	3.52845e-06	0.000602545	4.33894	54.4738	TBC1D8B;ABCA1;MORC4;SERPINE2;EPAS1;ADM;SMAD6;PTPRF;FOSL2;CNN3;SPART;MARCKS;FMNL2;FSCN1;COL4A5;FGFR1
IRF4 KO MOUSE GSE40726 CREEDSID GENE 1527 UP	M-KO55	12/266	3.64777e-06	0.000602545	5.74353	71.917	IL4;PPP3CA;FMNL2;SERPINE2;TNFSF4;COL4A5;F13A1;GIMAP4;KCTD12;EVPL;GPM6B;DUSP6
ADARB1 KD HUVEC HUMAN GSE60217 RNASEQ UP	M-KO55	14/374	4.91144e-06	0.000686468	4.76132	58.2021	SCARB2;JUN;PLXND1;CKAP4;SLC7A2;SPOCD1;NDST1;MARCKS;TNFSF4;ENC1;ZYX;FSCN1;CD9;PLS3
NR5A2 KD HUMAN GSE47803 CREEDSID GENE 1818 UP	M-KO55	13/335	7.36332e-06	0.000920943	4.92168	58.1693	ABCA1;JUN;SERPINB1;EPAS1;RGS16;ADM;CKAP4;CNN2;MARCKS;ENC1;ZYX;SPATS2L;PITX1
STAT3 SIRNA MDAMB157 HUMAN GSE85579 RNASEQ UP	M-KO55	13/336	7.60272e-06	0.000920943	4.90619	57.8293	JUN;SERPINE2;PTPRF;FOSL2;SPOCD1;NDST1;GNA11;ZYX;FSCN1;PLS3;RIN3;FJX1;RAB11FIP5
ASCL1 KO G523NS HUMAN GSE87615 RNASEQ UP	M-KO55	13/344	9.77897e-06	0.00106398	4.78565	55.2038	EPAS1;NEK6;PNMA8A;MLC1;PDGFA;CHRDL1;FAM171A1;ZYX;FSCN1;PLS3;FXYD6;ATP6V0E2;GPM6B
GATA6 OE HESC HUMAN GSE69322 MTESR1MEDIA RNASEQ UP	M-KO55	14/398	9.95472e-06	0.00106398	4.45824	51.3476	COL27A1;PLXND1;SERPINE2;CKAP4;CNN2;TRO;NDST1;ENC1;ZYX;FSCN1;COL4A5;DCHS1;MAN1A1;KCTD12
EZH2 SHRNA HUVEC HUMAN GSE71164 RNASEQ UP	M-KO55	11/247	1.05813e-05	0.00106812	5.63667	64.576	SPOCD1;CNN2;DAB2;RGS3;PLXND1;EPAS1;ZYX;PLS3;DCHS1;KCTD12;PTPRF
PGR SIRNA HESC HUMAN GSE94036 RNASEQ DOWN	M-KO55	14/406	1.24474e-05	0.00119036	4.36545	49.3034	ABCA1;SPON2;SMAD3;PTPRS;ADM;CACNA1H;CNN2;NDST1;MARCKS;DAB2;DDAH1;PMEPA1;MAN1A1;FERMT2
FOXO1 KO MOUSE GSE40655 CREEDSID GENE 508 DOWN	M-KO55	9/165	1.38825e-05	0.00126122	6.91991	77.3984	CD28;F13A1;CD9;NDRG2;IL7R;TENT5C;BACH2;DUSP6;CNN3
HIF1A OE 786O HUMAN GSE67237 RNASEQ UP	M-KO55	13/363	1.72792e-05	0.00149507	4.52145	49.5822	SCARB2;SMAD3;ATL3;EPAS1;NEK6;ADM;CKAP4;PTPRF;SLC7A2;C1QL1;NDST1;MARCKS;STC2
ARNTL KO MOUSE GSE27079 CREEDSID GENE 2710 UP	M-KO55	9/179	2.65265e-05	0.00215215	6.34552	66.865	SPON2;TTC9;MARCKS;JUN;PLXND1;IMPA2;IRX4;FJX1;DUSP6
FOXD4L6 SIRNA MDAMB231 HUMAN GSE79586 RNASEQ UP	M-KO55	12/325	2.72424e-05	0.00215215	4.64684	48.8417	ABCA1;CNN2;SCARB2;MORC4;DDAH1;ZYX;AFAP1;ACSL5;FERMT2;TGFBR1;RAB11FIP5;FOSL2
NEUROG1 OE HUMAN GSE18296 CREEDSID GENE 1426 DOWN	M-KO55	12/328	2.98027e-05	0.0021966	4.60201	47.9572	TBC1D8B;ABCA1;PTPRU;MORC4;GYPC;EPAS1;STC2;COL4A5;ADM;PAK3;SCN2A;TGFBR1
ETV2 OE HESC HUMAN GSE57395 RNASEQ UP	M-KO55	15/499	3.02229e-05	0.0021966	3.79413	39.4852	SCARB2;PLXND1;SERPINE2;EPAS1;CNN3;ECPAS;NDST1;MARCKS;RGS3;FMNL2;ENC1;FSCN1;PLS3;DCHS1;FERMT2
ZBTB38 KD HUMAN GSE50588 CREEDSID GENE 2825 UP	M-KO55	12/336	3.76793e-05	0.0026332	4.48654	45.7017	EGR1;JUN;SERPINB1;PLEKHF1;SERPINE2;NEK6;ZYX;FSCN1;CD9;SPATS2L;ICOS;CNN3
NRL DEFICIENCY MOUSE GSE4051 CREEDSID GENE 266 UP	M-KO55	10/240	4.72693e-05	0.00318105	5.22726	52.0617	EGR1;JUN;MORC4;FMNL2;ELOVL2;COL4A5;BACH2;CACNA1H;DUSP6;CNN3
HMGA2 KD HUMAN GSE43741 CREEDSID GENE 2854 DOWN	M-KO55	9/196	5.39252e-05	0.00349936	5.76366	56.6448	CHRM3;EPAS1;F13A1;MBP;IL7R;TMCO4;TENT5C;CHRDL1;DUSP6
SPDEF KD HUMAN GSE40985 CREEDSID GENE 2606 UP	M-KO55	12/350	5.58569e-05	0.00349972	4.29762	42.0854	CNN2;EGR1;JUN;SERPINE2;EPAS1;ENC1;ZYX;FSCN1;PMEPA1;PLS3;ADM;ASS1
NFKB1 ACTIVATION HUMAN GSE20736 CREEDSID GENE 2522 DOWN	M-KO55	11/302	6.69324e-05	0.00405387	4.55848	43.8154	CHRM3;EGR1;LMO4;TMSB15A;RGS16;MLC1;PDGFA;FXYD6;NPL;BACH2;GPM6B
ZNF503 SHRNA H1 HUMAN GSE69618 DAY6 RNASEQ UP	M-KO55	14/491	9.82527e-05	0.00575888	3.57185	32.9609	TBC1D8B;ABCA1;MORC4;SERPINE2;ADM;SMAD6;PTPRF;CNN3;SPART;MARCKS;FMNL2;FSCN1;COL4A5;FGFR1
DNMT1 INHIBITION HUMAN GSE45804 CREEDSID GENE 2762 UP	M-KO55	11/317	0.000102969	0.00584671	4.3317	39.7697	NECAB1;PTPN18;DAB2;DDAH1;PODXL;RGS16;ELOVL2;AXIN2;NPL;TENT5C;SDK2
NFE2L2 KO MOUSE GSE29632 CREEDSID GENE 2152 UP	M-KO55	7/125	0.000108616	0.00598047	7.04324	64.2885	GLP1R;NDST1;CD8A;DCHS1;AXIN2;NPL;RAG1
NFKB1 ACTIVATION HUMAN GSE20736 CREEDSID GENE 2522 UP	M-KO55	10/268	0.000118212	0.00631738	4.6533	42.08	SPOCD1;CNN2;SMAD3;PMEPA1;F13A1;ADM;SMCO4;SMAD6;IL7R;FOSL2
BACH2 KO MOUSE GSE54050 CREEDSID GENE 2773 UP	M-KO55	12/384	0.000134206	0.00696721	3.89802	34.7552	TMEFF1;GYPC;EPAS1;AADAT;ACER3;PDGFA;MAN1A1;IL7R;TENT5C;ASS1;CKAP4;GTSF1
HSF1 KD HUMAN GSE3697 CREEDSID GENE 783 DOWN	M-KO55	11/330	0.000146511	0.00739472	4.15241	36.6591	EGR1;DAB2;MORC4;HSPA4L;ADM;MAN1A1;KCTD12;IL7R;CKAP4;GPM6B;DUSP6
MBD2 KO MOUSE GSE48653 CREEDSID GENE 1051 UP	M-KO55	12/389	0.000151363	0.00743317	3.84533	33.8229	BLK;MARCKS;JUN;LMO4;CD7;CD9;F13A1;CTSG;KCTD12;CKAP4;DUSP6;RAG1
FLI1 KD HUMAN GSE27524 CREEDSID GENE 1596 UP	M-KO55	11/335	0.000166998	0.00792828	4.08728	35.5492	EGR1;DAB2;LMO4;EPAS1;TNFSF4;RGS16;ENC1;DCHS1;ADM;KCTD12;BACH2
MECP2 KD MOUSE GSE47150 CREEDSID GENE 951 DOWN	M-KO55	11/336	0.000171375	0.00792828	4.07449	35.3326	EGR1;NECAB1;PPP3CA;TTC9;SERPINE2;LMO4;FSCN1;PLS3;NDRG2;ATP6V0E2;GPM6B
ATF6 ACTIVATION HESC HUMAN GSE106847 RNASEQ UP	M-KO55	8/180	0.000176241	0.00792828	5.54052	47.8904	MARCKS;PLXND1;SERPINE2;ENC1;FSCN1;COL4A5;CKAP4;PTPRF
TET2 DEPLETION HUMAN GSE51901 CREEDSID GENE 2988 UP	M-KO55	10/282	0.000178899	0.00792828	4.41064	38.058	ABCA1;EGR1;JUN;VIPR2;TMSB15A;STC2;SH3PXD2B;PAK3;FJX1;FOSL2
FLI1 KD HUMAN GSE27524 CREEDSID GENE 1601 UP	M-KO55	12/398	0.000187006	0.00809023	3.75393	32.2252	DAB2;SMAD3;EPAS1;TNFSF4;RGS16;ENC1;CD9;DCHS1;ADM;KCTD12;IL7R;BACH2
NANOG KD HUMAN GSE34904 CREEDSID GENE 1349 UP	M-KO55	10/285	0.000194847	0.00823341	4.36185	37.2646	GJC1;FAM171A1;TMSB15A;IMPA2;ENC1;FSCN1;ADM;FJX1;DUSP6;CNN3
PGR KO MOUSE GSE39920 CREEDSID GENE 3079 UP	M-KO55	9/234	0.00020724	0.00855805	4.78098	40.5505	FAM171A1;MARCKS;RAB20;PTPRS;SERPINE2;PDGFA;PLS3;KCTD12;PTPRF
ASCL1 KO G523NS HUMAN GSE87617 RNASEQ DOWN	M-KO55	8/185	0.000212498	0.0085802	5.38264	45.5187	SCARB2;CADM4;NEK6;SH3PXD2B;CD9;DCHS1;EPHA3;GPM6B
HMGA2 OE MOUSE GSE24071 CREEDSID GENE 2564 DOWN	M-KO55	10/289	0.000217957	0.0086093	4.29844	36.241	BLK;NDST1;MARCKS;F13A1;CTSG;IL7R;TENT5C;BACH2;CKAP4;RAG1
FOXA2 KD DEC HUMAN GSE44875 RNASEQ UP	M-KO55	8/187	0.000228617	0.0087546	5.32196	44.6164	SERPINE2;DDAH1;ENC1;ZYX;CD9;SPATS2L;PLS3;DUSP6
FLI1 KD HUMAN GSE27524 CREEDSID GENE 1595 UP	M-KO55	10/293	0.000243328	0.0087546	4.23681	35.255	TRO;MARCKS;DAB2;SMAD3;JUP;RGS16;ENC1;ADM;FERMT2;GPM6B
ARID3A OE MOUSE GSE56853 CREEDSID GENE 1339 UP	M-KO55	11/350	0.000243669	0.0087546	3.90342	32.4753	CNN2;SCARB2;NUDT11;JUN;HUNK;ACSL5;SPATS2L;PLS3;ATP10A;SMCO4;IGSF9
KDM2B KD MOUSE GSE41298 CREEDSID GENE 1376 UP	M-KO55	8/189	0.000245726	0.0087546	5.26262	43.7391	DAB2;SERPINE2;LMO4;EPAS1;ENC1;HUNK;NPTX2;FJX1
KLF9 OE GBM1A HUMAN GSE62212 RNASEQ DOWN	M-KO55	8/189	0.000245726	0.0087546	5.26262	43.7391	SCARB2;MARCKS;PTPRS;FSCN1;FXYD6;POU3F2;GPM6B;PTPRF
POU5F1 KD HUMAN GSE21135 CREEDSID GENE 1329 UP	M-KO55	12/418	0.000292627	0.0101465	3.56534	29.0098	MARCKS;DAB2;SMAD3;FMNL2;SERPINE2;RGS16;ENC1;FXYD6;AXIN2;SMAD6;DUSP6;PTPRF
ESR1 KD HUMAN GSE27473 CREEDSID GENE 480 UP	M-KO55	10/301	0.000301548	0.0101465	4.11865	33.3882	FAM171A1;GLRB;ACSL5;PNMA8A;PLS3;IL7R;GPR158;DUSP6;ETV5;CNN3
KCNIP3 KO MOUSE GSE16874 CREEDSID GENE 1030 UP	M-KO55	10/301	0.000301548	0.0101465	4.11865	33.3882	ABCA1;RAP1GAP2;EGR1;FMNL2;PLXND1;ZYX;CD9;F13A1;CTSG;TENT5C
TET3 DEPLETION HUMAN GSE51901 CREEDSID GENE 2989 DOWN	M-KO55	11/363	0.000332422	0.010982	3.75675	30.0882	PTPRU;DAB2;SMAD3;DDAH1;GYPC;NRXN3;SPATS2L;ADM;ASS1;EPHA3;DUSP6
FLI1 KD HUMAN GSE27524 CREEDSID GENE 1598 UP	M-KO55	12/434	0.00041022	0.0130939	3.42734	26.7292	IL4R;SMAD3;JUP;EPAS1;TNFSF4;RGS16;ENC1;CD9;AK4;ADM;IL7R;BACH2
MEIS2 KD KASUMI1 HUMAN GSE81328 RNASEQ DOWN	M-KO55	6/111	0.00041076	0.0130939	6.74833	52.6201	SERPINB1;PLXND1;GYPC;JUP;MLC1;CTSG
ARX SIRNA BCD HUMAN GSE73433 RNASEQ UP	M-KO55	7/158	0.000457653	0.0143372	5.49477	42.2515	SCARB2;ABCA1;PLXND1;SERPINE2;SH3PXD2B;ADM;TGFBR1
TP63 KD HUMAN GSE20286 CREEDSID GENE 2453 DOWN	M-KO55	9/262	0.000474635	0.0144653	4.24578	32.4928	RAP1GAP2;CNN2;SERPINE2;STC2;ZYX;FSCN1;PMEPA1;ETV5;CNN3
SETDB1 KO MOUSE GSE28593 CREEDSID GENE 2205 UP	M-KO55	11/379	0.000477664	0.0144653	3.59046	27.4548	SPART;CNN2;JUN;MORC4;PODXL;CD28;RIN3;ADM;GTSF1;RAB11FIP5;FOSL2
CREM KO MOUSE GSE29592 CREEDSID GENE 2558 DOWN	M-KO55	8/210	0.000497441	0.0148172	4.71047	35.828	SPART;CNN2;NUDT11;NEURL1B;JUN;F13A1;GIMAP4;CACNA1H
FLI1 KD HUMAN GSE27524 CREEDSID GENE 1607 UP	M-KO55	10/325	0.000550264	0.0159984	3.80018	28.5207	TRO;MARCKS;DAB2;SMAD3;JUP;RGS16;ENC1;ADM;IL7R;BACH2
FLI1 KD HUMAN GSE27524 CREEDSID GENE 1600 UP	M-KO55	11/386	0.000556176	0.0159984	3.52217	26.3967	SMAD3;EPAS1;TNFSF4;RGS16;ENC1;CD9;DCHS1;ADM;KCTD12;IL7R;BACH2
NR2F2 KD HUMAN GSE47438 CREEDSID GENE 2217 UP	M-KO55	10/326	0.00056351	0.0159984	3.78796	28.3389	MARCKS;JUN;DAB2;ENC1;FSCN1;SPATS2L;PLS3;FJX1;FERMT2;CNN3
NR2E3 OE MOUSE GSE5338 CREEDSID GENE 2384 DOWN	M-KO55	11/389	0.000592982	0.0165761	3.49368	25.9593	NUDT11;TMEFF1;MORC4;FMNL2;SERPINE2;ELOVL2;HUNK;PDGFA;COL4A5;BACH2;CACNA1H
ERG KD HUMAN GSE14801 CREEDSID GENE 2614 UP	M-KO55	10/331	0.000633768	0.0174478	3.728	27.4523	MARCKS;DAB2;RGS3;EPAS1;ENC1;GIMAP4;ADM;KCTD12;DUSP6;CNN3
HMGA2 KD HUMAN GSE43741 CREEDSID GENE 2854 UP	M-KO55	11/394	0.000658839	0.0178673	3.44718	25.2507	GJC1;NUDT11;RPS6KA6;AUTS2;STC2;ELOVL2;HOXD13;KCTD12;PAK3;EPHA3;GPM6B
XBP1 KO MOUSE GSE52857 CREEDSID GENE 2766 DOWN	M-KO55	8/220	0.0006753	0.0180444	4.48599	32.7493	SPART;TMEFF1;CD8A;PLS3;GIMAP4;GCSAM;SCN2A;IL7R
TET1 KD MOUSE GSE26830 CREEDSID GENE 1353 UP	M-KO55	10/335	0.000695058	0.0183032	3.68136	26.7691	TTC9;JUN;DAB2;MORC4;RAB20;LMO4;PODXL;KCTD12;FJX1;DUSP6
MECOM OE MOUSE GSE34729 CREEDSID GENE 1428 DOWN	M-KO55	8/224	0.000759433	0.019369	4.40202	31.6194	IL4;DDAH1;F13A1;CTSG;IL7R;ICOS;DUSP6;ETV5
DNMT1 KO MOUSE GSE27434 CREEDSID GENE 1052 DOWN	M-KO55	6/125	0.000770547	0.019369	5.95018	42.6534	IL4;CD8A;RGS16;ADM;BACH2;GPM6B
FLI1 KD HUMAN GSE27524 CREEDSID GENE 1599 UP	M-KO55	10/340	0.000778475	0.019369	3.62465	25.9459	DAB2;LMO4;EPAS1;TNFSF4;RGS16;ENC1;DCHS1;ADM;KCTD12;BACH2
FLI1 KD HUMAN GSE27524 CREEDSID GENE 1604 UP	M-KO55	10/340	0.000778475	0.019369	3.62465	25.9459	TRO;MARCKS;DAB2;SMAD3;JUP;RGS16;ENC1;ADM;IL7R;BACH2
FOXA1 KD HUMAN GSE25315 CREEDSID GENE 2164 UP	M-KO55	9/282	0.00080278	0.019369	3.93072	28.0159	ABCA1;JUN;RGS16;ENC1;ZYX;COL4A5;MAN1A1;SMAD6;ASS1
HOXA11 SIRNA BT549 HUMAN GSE79586 RNASEQ DOWN	M-KO55	10/342	0.000814074	0.019369	3.60245	25.6259	SPART;SPON2;MARCKS;SERPINE2;EPAS1;PLS3;ETV5;PTPRF;FGFR1;CNN3
NFKB1 KD HUMAN GSE65363 CREEDSID GENE 1558 UP	M-KO55	9/283	0.000823102	0.019369	3.91617	27.8143	CHRM3;PODXL;STC2;ACSL5;AK4;CA9;IL7R;GTSF1;PTPRF
[truncated: 364 more rows]
